# Supplementary material for: Cellulose nanofiber-mediated manifold dynamic synergy enabling adhesive and photo-detachable hydrogel for self-powered E-skin
Source: Nat Commun. 2024 May 8;15:3859. doi: 10.1038/s41467-024-47986-y (PMC11078967; doi:10.1038/s41467-024-47986-y)
Supplement: Supplementary file 4 — Supplementary Data 1 [file 41467_2024_47986_MOESM4_ESM.xlsx]

## Sheet: Alginate-Fe(II)
Atomic coordinates
1 C -6.026 -0.369 0.102
2 C -4.647 -0.978 -0.109
3 C -3.657 1.077 -0.809
4 C -5.817 1.079 0.569
5 C -0.700 2.500 0.080
6 C -1.367 1.139 -0.164
7 C -0.576 0.069 0.630
8 O 0.786 0.124 0.166
9 C 1.521 1.383 0.325
10 C 0.762 2.493 -0.395
11 O -2.718 1.164 0.245
12 O 2.736 1.160 -0.282
13 C -0.989 -1.354 0.340
14 O -2.026 -1.765 0.978
15 O -0.345 -2.045 -0.483
16 O -0.759 2.767 1.470
17 O 1.302 3.751 -0.049
18 H -4.104 -0.915 0.834
19 H -3.233 1.501 -1.722
20 H -6.796 1.583 0.625
21 H -1.254 3.255 -0.494
22 H -1.290 0.905 -1.232
23 H -0.615 0.279 1.701
24 H 1.603 1.570 1.399
25 H 0.809 2.305 -1.476
26 H -2.527 -2.540 0.530
27 H -0.220 3.563 1.624
28 H 2.222 3.791 -0.361
29 O -6.672 -1.175 1.071
30 H -7.601 -0.899 1.126
31 O -3.938 -0.271 -1.139
32 C -4.941 1.835 -0.443
33 H -5.502 1.954 -1.378
34 O -5.193 1.074 1.842
35 H -4.687 1.906 1.881
36 C -4.627 -2.430 -0.567
37 O -3.724 -3.213 -0.276
38 O -5.637 -2.767 -1.348
39 H -5.528 -3.699 -1.626
40 H -6.572 -0.364 -0.850
41 O -4.542 3.093 0.086
42 H -5.306 3.692 0.042
43 C 3.715 0.412 0.455
44 C 3.281 -1.021 0.789
45 C 4.988 0.430 -0.412
46 H 3.931 0.919 1.403
47 C 4.468 -1.874 1.246
48 H 2.497 -1.032 1.548
49 H 4.764 0.023 -1.405
50 C 5.659 -1.702 0.302
51 H 4.780 -1.562 2.250
52 H 5.408 -2.055 -0.709
53 O 5.999 -0.316 0.238
54 O 6.712 -2.414 0.852
55 H 7.392 -2.551 0.171
56 O 3.989 -3.212 1.233
57 H 4.762 -3.803 1.242
58 O 2.764 -1.682 -0.403
59 H 2.875 -2.648 -0.230
60 C 5.487 1.866 -0.539
61 O 6.086 2.449 0.336
62 O 5.145 2.400 -1.720
63 H 5.445 3.331 -1.725
64 Fe 1.148 -1.108 -1.312
END

## Sheet: Alginate-Fe(III)
Atomic coordinates
1 C -5.781 0.640 1.048
2 C -5.227 -0.660 0.326
3 C -3.898 0.547 -1.194
4 C -4.836 1.814 0.774
5 C -0.916 1.797 -0.663
6 C -1.473 0.383 -0.868
7 C -0.681 -0.635 -0.009
8 O 0.714 -0.509 -0.279
9 C 1.300 0.810 -0.027
10 C 0.591 1.828 -0.911
11 O -2.813 0.268 -0.398
12 O 2.610 0.743 -0.431
13 C -1.013 -2.082 -0.336
14 O -2.217 -2.448 0.010
15 O -0.201 -2.835 -0.885
16 O -1.191 2.183 0.681
17 O 1.031 3.126 -0.584
18 H -4.344 -0.983 0.885
19 H -3.665 0.622 -2.260
20 H -5.397 2.744 1.000
21 H -1.405 2.479 -1.363
22 H -1.410 0.119 -1.928
23 H -0.886 -0.445 1.049
24 H 1.189 1.027 1.039
25 H 0.800 1.567 -1.959
26 H -2.374 -3.383 -0.244
27 H -0.689 3.004 0.843
28 H 2.005 3.137 -0.656
29 O -5.838 0.432 2.425
30 H -6.504 -0.259 2.593
31 O -4.906 -0.373 -1.021
32 C -4.533 1.986 -0.737
33 H -5.452 2.125 -1.308
34 O -3.717 1.733 1.574
35 H -2.926 2.189 1.184
36 C -6.272 -1.768 0.293
37 O -6.646 -2.341 -0.699
38 O -6.723 -2.012 1.538
39 H -7.407 -2.710 1.490
40 H -6.761 0.873 0.614
41 O -3.604 2.977 -0.933
42 H -3.859 3.550 -1.677
43 C 3.620 0.404 0.518
44 C 3.689 -1.118 0.714
45 C 4.937 0.993 -0.038
46 H 3.400 0.858 1.490
47 C 5.025 -1.583 1.296
48 H 2.868 -1.447 1.356
49 H 5.016 0.720 -1.101
50 C 6.186 -0.905 0.573
51 H 5.081 -1.311 2.357
52 H 6.193 -1.169 -0.495
53 O 6.033 0.506 0.704
54 O 7.347 -1.306 1.213
55 H 8.109 -1.108 0.644
56 O 5.050 -2.991 1.107
57 H 5.975 -3.282 1.202
58 O 3.545 -1.782 -0.576
59 H 4.045 -2.628 -0.470
60 C 4.990 2.517 0.073
61 O 5.782 3.124 0.751
62 O 4.059 3.126 -0.700
63 H 4.205 4.090 -0.604
64 Fe 1.670 -2.044 -1.409
END

## Sheet: Chitosan-Fe(II)
Atomic coordinates
1 C -6.165 0.066 -0.604
2 C -5.744 -1.376 -0.303
3 C -4.597 -1.377 0.715
4 O -3.542 -0.550 0.211
5 C -3.838 0.828 -0.001
6 C -4.985 0.971 -1.000
7 C -1.548 1.610 0.219
8 C -1.011 0.318 0.852
9 C 0.440 0.428 1.311
10 C 1.320 1.041 0.206
11 O 0.748 2.319 -0.072
12 C -0.515 2.239 -0.726
13 O -2.705 1.390 -0.590
14 N -5.460 2.359 -0.975
15 O -6.774 0.571 0.580
16 C -3.972 -2.736 0.975
17 O -3.240 -3.121 -0.192
18 O -1.027 -0.763 -0.135
19 C -0.913 3.635 -1.170
20 O -1.165 4.430 -0.018
21 C 3.666 -0.519 -0.941
22 C 3.784 0.148 0.441
23 C 5.231 0.649 0.654
24 O 6.152 -0.419 0.429
25 C 6.144 -0.869 -0.915
26 C 4.802 -1.521 -1.224
27 C 2.775 1.304 0.608
28 O 3.673 0.489 -1.941
29 N 4.741 -1.865 -2.649
30 O 7.141 -1.834 -1.072
31 O -6.849 -2.122 0.185
32 C 5.499 1.157 2.061
33 O 6.815 1.694 2.095
34 H -6.895 0.056 -1.428
35 H -5.404 -1.864 -1.221
36 H -4.964 -0.967 1.664
37 H -4.074 1.301 0.963
38 H -4.593 0.645 -1.974
39 H -1.647 0.008 1.684
40 H 1.274 0.433 -0.706
41 H -4.665 2.993 -1.031
42 H -6.029 2.541 -1.800
43 H -6.693 1.545 0.494
44 H -3.302 -2.666 1.842
45 H -4.775 -3.446 1.202
46 H -2.923 -4.028 -0.056
47 H -1.993 -1.002 -0.247
48 H -0.094 4.050 -1.774
49 H -1.804 3.550 -1.805
50 H -1.548 5.269 -0.315
51 H 2.721 -1.085 -0.994
52 H 3.625 -0.638 1.192
53 H 5.434 1.461 -0.061
54 H 6.309 -0.009 -1.584
55 H 4.702 -2.385 -0.550
56 H 3.106 2.126 -0.034
57 H 2.789 1.676 1.637
58 H 3.985 0.009 -2.740
59 H 5.613 -2.316 -2.920
60 H 3.998 -2.543 -2.812
61 H 8.002 -1.385 -1.040
62 H -7.299 -1.540 0.824
63 H 5.386 0.319 2.766
64 H 4.759 1.924 2.324
65 H 6.962 2.043 2.988
66 H -0.430 1.604 -1.620
67 H 0.499 1.082 2.186
68 N 0.841 -0.961 1.698
69 H 1.855 -1.038 1.797
70 H 0.457 -1.183 2.621
71 H -1.775 2.315 1.026
72 Fe 0.096 -2.240 0.392
END

## Sheet: Chitosan-Fe(III)
Atomic coordinates
1 C -6.175 -0.012 -0.596
2 C -5.720 -1.446 -0.309
3 C -4.576 -1.429 0.712
4 O -3.543 -0.570 0.221
5 C -3.869 0.801 0.020
6 C -5.018 0.927 -0.979
7 C -1.591 1.610 0.251
8 C -1.038 0.314 0.866
9 C 0.400 0.474 1.361
10 C 1.267 1.083 0.246
11 O 0.701 2.358 -0.041
12 C -0.569 2.270 -0.686
13 O -2.746 1.393 -0.562
14 N -5.527 2.302 -0.941
15 O -6.799 0.466 0.593
16 C -3.909 -2.773 0.952
17 O -3.141 -3.102 -0.209
18 O -1.019 -0.752 -0.126
19 C -0.986 3.669 -1.105
20 O -1.234 4.443 0.061
21 C 3.665 -0.318 -1.102
22 C 3.725 0.166 0.361
23 C 5.156 0.612 0.711
24 O 6.057 -0.500 0.445
25 C 6.262 -0.782 -0.853
26 C 4.654 -1.442 -1.417
27 C 2.735 1.327 0.615
28 O 3.949 0.727 -2.023
29 N 4.746 -1.737 -2.742
30 O 7.199 -1.720 -1.067
31 O -6.807 -2.224 0.168
32 C 5.385 0.976 2.167
33 O 6.735 1.388 2.290
34 H -6.904 -0.031 -1.421
35 H -5.366 -1.915 -1.231
36 H -4.957 -1.043 1.666
37 H -4.116 1.261 0.987
38 H -4.616 0.621 -1.956
39 H -1.679 -0.015 1.687
40 H 1.193 0.467 -0.660
41 H -4.748 2.956 -0.988
42 H -6.099 2.479 -1.765
43 H -6.742 1.442 0.517
44 H -3.260 -2.702 1.835
45 H -4.691 -3.517 1.146
46 H -2.812 -4.007 -0.098
47 H -1.972 -1.015 -0.259
48 H -0.178 4.101 -1.712
49 H -1.882 3.582 -1.732
50 H -1.639 5.278 -0.220
51 H 2.677 -0.754 -1.295
52 H 3.497 -0.701 0.992
53 H 5.457 1.448 0.071
54 H 6.375 0.071 -1.527
55 H 4.586 -2.319 -0.775
56 H 3.061 2.184 0.018
57 H 2.785 1.638 1.662
58 H 3.126 1.139 -2.325
59 H 4.639 -0.977 -3.408
60 H 5.236 -2.567 -3.053
61 H 7.274 -2.298 -0.283
62 H -7.272 -1.662 0.814
63 H 5.162 0.101 2.795
64 H 4.696 1.781 2.446
65 H 6.879 1.650 3.213
66 H -0.479 1.651 -1.591
67 H 0.411 1.172 2.204
68 N 0.846 -0.875 1.798
69 H 1.831 -0.872 2.056
70 H 0.346 -1.139 2.650
71 H -1.826 2.299 1.070
72 Fe 0.305 -2.271 0.245
END

## Sheet: Gelatin-Fe(II)
Atomic coordinates
1 N -3.351 -2.523 -2.771
2 C -4.663 -1.997 -2.328
3 C -5.522 -2.084 -3.590
4 C -4.510 -1.843 -4.720
5 C -3.253 -2.583 -4.246
6 C -2.477 -3.074 -1.901
7 C -1.220 -3.708 -2.507
8 N -0.191 -3.878 -1.511
9 C -0.119 -5.014 -0.772
10 O -0.780 -6.024 -1.001
11 C 0.937 -5.002 0.353
12 C 2.340 -4.838 -0.234
13 N 0.621 -3.940 1.362
14 O -2.651 -3.058 -0.672
15 C -4.503 -0.547 -1.818
16 N -3.691 -0.459 -0.733
17 O -5.032 0.420 -2.362
18 C -3.312 0.794 -0.108
19 C -3.901 0.943 1.301
20 C -5.430 0.952 1.297
21 C -5.994 1.109 2.707
22 N -7.450 1.123 2.676
23 C -8.158 1.383 3.834
24 N -9.542 1.253 3.692
25 N -7.551 1.811 4.892
26 C -1.786 0.954 -0.092
27 N -1.108 0.327 -1.072
28 O -1.215 1.642 0.768
29 C 0.327 0.497 -1.231
30 C 1.069 -0.304 -0.170
31 N 1.887 0.362 0.661
32 C 2.440 -0.347 1.803
33 C 3.301 -1.536 1.369
34 C 3.217 0.528 2.819
35 C 2.665 1.946 3.028
36 C 3.510 3.010 2.355
37 O 3.030 4.237 2.580
38 O 4.531 2.805 1.717
39 O 0.895 -1.532 -0.073
40 N 4.283 -1.411 0.480
41 O 3.129 -2.676 1.903
42 C 5.172 -2.563 0.184
43 C 6.541 -1.913 0.080
44 C 6.222 -0.610 -0.653
45 C 4.877 -0.152 -0.037
46 C 4.051 0.555 -1.116
47 N 4.208 1.900 -1.065
48 O 3.417 -0.051 -1.976
49 C 3.491 2.813 -1.924
50 C 2.407 3.536 -1.124
51 N 1.876 4.653 -1.634
52 C 2.083 5.206 -2.985
53 C 0.770 5.953 -3.247
54 C 0.367 6.460 -1.853
55 C 0.778 5.314 -0.907
56 O 2.015 3.092 -0.027
57 C -0.336 4.290 -0.686
58 O -0.763 3.577 -1.578
59 O 6.977 -1.679 1.415
60 O -0.776 4.265 0.572
61 H -5.032 -2.618 -1.507
62 H -5.957 -3.085 -3.664
63 H -6.325 -1.346 -3.575
64 H -4.305 -0.772 -4.805
65 H -4.853 -2.208 -5.691
66 H -3.252 -3.628 -4.576
67 H -2.332 -2.108 -4.595
68 H -1.476 -4.689 -2.917
69 H -0.833 -3.093 -3.322
70 H 0.252 -3.024 -1.176
71 H 0.845 -5.963 0.860
72 H 3.118 -5.038 0.507
73 H 2.468 -5.553 -1.052
74 H 2.484 -3.831 -0.634
75 H 0.595 -3.018 0.907
76 H -0.317 -4.110 1.736
77 H -3.345 -1.337 -0.342
78 H -3.705 1.589 -0.753
79 H -3.529 0.125 1.932
80 H -3.518 1.873 1.732
81 H -5.798 1.769 0.664
82 H -5.801 0.017 0.855
83 H -5.613 0.306 3.358
84 H -5.660 2.052 3.149
85 H -7.860 0.432 2.060
86 H -10.023 1.054 4.561
87 H -9.859 0.637 2.951
88 H -8.238 2.041 5.613
89 H -1.617 -0.263 -1.715
90 H 0.620 0.111 -2.208
91 H 0.568 1.556 -1.173
92 H 1.995 1.375 0.538
93 H 1.588 -0.772 2.339
94 H 3.183 -0.022 3.763
95 H 4.270 0.606 2.551
96 H 1.632 2.061 2.682
97 H 2.644 2.190 4.095
98 H 3.603 4.872 2.107
99 H 4.872 -3.017 -0.764
100 H 5.112 -3.299 0.981
101 H 7.248 -2.542 -0.473
102 H 6.093 -0.812 -1.721
103 H 6.993 0.154 -0.536
104 H 5.062 0.523 0.797
105 H 4.596 2.298 -0.214
106 H 4.179 3.532 -2.379
107 H 3.029 2.232 -2.728
108 H 2.267 4.408 -3.706
109 H 2.943 5.886 -2.983
110 H 0.893 6.759 -3.974
111 H 0.019 5.251 -3.619
112 H -0.697 6.697 -1.775
113 H 0.934 7.359 -1.590
114 H 1.129 5.666 0.065
115 H 7.807 -1.178 1.376
116 H -1.265 3.409 0.691
117 Fe 1.837 -3.651 2.886
END

## Sheet: Gelatin-Fe(III)
Atomic coordinates
1 N 4.825 -3.438 -0.990
2 C 5.373 -2.122 -1.377
3 C 6.879 -2.386 -1.485
4 C 7.130 -3.512 -0.470
5 C 5.876 -4.389 -0.577
6 C 3.511 -3.699 -1.104
7 C 3.044 -5.090 -0.685
8 N 1.611 -5.028 -0.491
9 C 0.989 -5.818 0.411
10 O 1.546 -6.751 0.990
11 C -0.474 -5.494 0.745
12 C -0.541 -4.901 2.156
13 N -1.140 -4.584 -0.226
14 O 2.688 -2.867 -1.523
15 C 5.023 -1.103 -0.274
16 N 3.845 -0.465 -0.472
17 O 5.752 -0.908 0.700
18 C 3.224 0.349 0.563
19 C 3.558 1.851 0.419
20 C 5.050 2.152 0.560
21 C 5.302 3.663 0.465
22 N 6.736 3.967 0.476
23 C 7.477 4.141 1.574
24 N 8.790 4.371 1.497
25 N 6.798 4.085 2.761
26 C 1.712 0.201 0.426
27 N 0.998 0.075 1.553
28 O 1.173 0.252 -0.695
29 C -0.437 0.303 1.561
30 C -1.217 -0.655 0.661
31 N -2.237 -0.052 0.018
32 C -3.261 -0.735 -0.751
33 C -4.293 -1.389 0.192
34 C -3.848 0.209 -1.808
35 C -2.778 0.643 -2.815
36 C -3.174 1.917 -3.523
37 O -2.163 2.402 -4.274
38 O -4.257 2.462 -3.451
39 O -0.971 -1.865 0.612
40 N -5.261 -0.752 0.837
41 O -4.209 -2.647 0.388
42 C -6.213 -1.540 1.665
43 C -7.455 -0.665 1.702
44 C -6.861 0.742 1.764
45 C -5.658 0.675 0.794
46 C -4.569 1.633 1.288
47 N -4.702 2.894 0.806
48 O -3.723 1.296 2.111
49 C -3.684 3.899 1.024
50 C -2.560 3.744 -0.004
51 N -1.722 4.769 -0.204
52 C -1.612 6.008 0.586
53 C -0.136 6.383 0.413
54 C 0.185 5.908 -1.013
55 C -0.612 4.592 -1.151
56 O -2.423 2.682 -0.636
57 C 0.204 3.369 -0.738
58 O 0.508 3.134 0.420
59 O -8.148 -0.895 0.481
60 O 0.565 2.620 -1.779
61 H 4.926 -1.811 -2.324
62 H 7.111 -2.723 -2.501
63 H 7.463 -1.489 -1.274
64 H 7.201 -3.087 0.534
65 H 8.039 -4.081 -0.678
66 H 5.990 -5.169 -1.339
67 H 5.620 -4.867 0.372
68 H 3.319 -5.816 -1.462
69 H 3.519 -5.418 0.243
70 H 1.191 -4.178 -0.852
71 H -1.005 -6.449 0.718
72 H -1.573 -4.843 2.513
73 H 0.022 -5.540 2.839
74 H -0.110 -3.895 2.168
75 H -0.811 -3.615 -0.111
76 H -0.952 -4.877 -1.187
77 H 3.226 -0.841 -1.185
78 H 3.573 -0.007 1.538
79 H 3.202 2.187 -0.561
80 H 2.984 2.405 1.171
81 H 5.428 1.792 1.523
82 H 5.615 1.637 -0.222
83 H 4.912 4.067 -0.472
84 H 4.836 4.190 1.297
85 H 7.215 3.925 -0.419
86 H 9.340 4.505 2.335
87 H 9.270 4.485 0.612
88 H 7.454 4.084 3.549
89 H 1.480 0.034 2.441
90 H -0.798 0.145 2.580
91 H -0.638 1.341 1.285
92 H -2.312 0.965 0.058
93 H -2.793 -1.572 -1.271
94 H -4.678 -0.291 -2.315
95 H -4.241 1.109 -1.342
96 H -1.820 0.831 -2.322
97 H -2.597 -0.133 -3.569
98 H -2.490 3.214 -4.706
99 H -5.788 -1.692 2.662
100 H -6.399 -2.506 1.199
101 H -8.081 -0.892 2.572
102 H -6.511 0.951 2.779
103 H -7.566 1.524 1.471
104 H -5.988 0.918 -0.216
105 H -5.341 3.052 0.037
106 H -4.136 4.892 0.973
107 H -3.270 3.762 2.027
108 H -1.885 5.829 1.628
109 H -2.276 6.778 0.175
110 H 0.039 7.452 0.555
111 H 0.469 5.828 1.136
112 H 1.254 5.763 -1.188
113 H -0.185 6.626 -1.752
114 H -0.995 4.429 -2.160
115 H -8.911 -0.296 0.452
116 H 0.957 1.772 -1.432
117 Fe -3.189 -4.227 -0.056
END

## Sheet: PAAm-Fe(II)
Atomic coordinates
1 C 2.896 -1.791 1.425
2 C 2.046 -1.862 0.153
3 C 1.107 -0.661 -0.036
4 C -2.343 -1.536 -1.734
5 C 1.768 0.659 -0.357
6 N 3.028 0.722 -0.742
7 O 1.099 1.741 -0.302
8 C 0.028 -0.914 -1.129
9 C -1.302 -1.452 -0.595
10 C -1.885 -0.634 0.545
11 N -2.752 -1.243 1.339
12 O -1.630 0.586 0.783
13 H 3.526 -2.682 1.516
14 H 3.554 -0.915 1.440
15 H 2.255 -1.739 2.312
16 H 1.412 -2.755 0.198
17 H 2.672 -1.999 -0.739
18 H 0.610 -0.481 0.923
19 H -3.274 -1.999 -1.396
20 H -2.569 -0.538 -2.124
21 H -1.934 -2.140 -2.549
22 H 3.443 1.615 -0.981
23 H 3.601 -0.106 -0.828
24 H 0.420 -1.648 -1.840
25 H -0.162 -0.013 -1.720
26 H -1.142 -2.461 -0.198
27 H -3.207 -0.728 2.084
28 H -2.993 -2.217 1.217
29 Fe -0.685 2.115 0.194
END

## Sheet: PAAm-Fe(III)
Atomic coordinates
1 C 3.263 -1.354 1.339
2 C 2.378 -1.591 0.112
3 C 1.215 -0.594 -0.022
4 C -2.110 -2.010 -1.623
5 C 1.614 0.827 -0.313
6 N 2.777 1.159 -0.799
7 O 0.766 1.785 -0.099
8 C 0.173 -1.026 -1.104
9 C -1.074 -1.703 -0.518
10 C -1.735 -0.867 0.554
11 N -2.338 -1.430 1.565
12 O -1.760 0.423 0.485
13 H 4.041 -2.120 1.395
14 H 3.759 -0.378 1.319
15 H 2.669 -1.407 2.258
16 H 1.921 -2.584 0.185
17 H 2.968 -1.613 -0.814
18 H 0.724 -0.535 0.957
19 H -2.975 -2.542 -1.219
20 H -2.451 -1.091 -2.108
21 H -1.634 -2.645 -2.375
22 H 2.992 2.130 -1.009
23 H 3.486 0.462 -0.997
24 H 0.653 -1.744 -1.774
25 H -0.131 -0.192 -1.747
26 H -0.781 -2.643 -0.038
27 H -2.823 -0.868 2.261
28 H -2.346 -2.438 1.680
29 Fe -1.059 2.091 0.116
END

## Sheet: PVA-Fe(II)
Atomic coordinates
1 C 3.504 -0.485 -0.020
2 C 2.558 0.713 0.104
3 C 1.122 0.417 -0.312
4 C -1.929 1.552 1.016
5 O 0.526 -0.545 0.650
6 C 0.250 1.668 -0.335
7 C -1.276 1.444 -0.350
8 O -1.631 0.110 -0.893
9 H 4.522 -0.188 0.249
10 H 3.235 -1.314 0.648
11 H 3.520 -0.871 -1.045
12 H 2.910 1.525 -0.542
13 H 2.551 1.104 1.128
14 H 1.112 -0.085 -1.284
15 H -2.993 1.306 0.954
16 H -1.446 0.905 1.754
17 H -1.832 2.583 1.370
18 H 1.217 -1.158 0.966
19 H 0.551 2.231 -1.224
20 H 0.488 2.291 0.533
21 H -1.752 2.144 -1.039
22 H -1.497 0.084 -1.859
23 Fe -1.043 -1.497 0.028
END

## Sheet: PVA-Fe(III)
Atomic coordinates
1 C 3.577 0.091 -0.342
2 C 2.495 1.052 0.155
3 C 1.081 0.605 -0.180
4 C -2.531 2.026 0.247
5 O 0.826 -0.735 0.480
6 C -0.033 1.534 0.283
7 C -1.363 1.319 -0.412
8 O -1.681 -0.164 -0.415
9 H 4.565 0.525 -0.166
10 H 3.536 -0.873 0.174
11 H 3.474 -0.091 -1.417
12 H 2.604 2.024 -0.341
13 H 2.584 1.241 1.232
14 H 1.005 0.361 -1.241
15 H -3.471 1.826 -0.276
16 H -2.622 1.731 1.295
17 H -2.341 3.103 0.195
18 H 1.143 -0.765 1.411
19 H 0.267 2.561 0.046
20 H -0.145 1.479 1.370
21 H -1.292 1.545 -1.480
22 H -2.538 -0.324 -0.869
23 Fe -0.742 -1.804 0.040
END

[truncated: 2 more sheets: Starch-Fe(II), Starch-Fe(III)]
