# Supplementary material for: Cellulose nanofiber-mediated manifold dynamic synergy enabling adhesive and photo-detachable hydrogel for self-powered E-skin
Source: Nat Commun. 2024 May 8;15:3859. doi: 10.1038/s41467-024-47986-y (PMC11078967; doi:10.1038/s41467-024-47986-y)
Supplement: Supplementary file 12 — Source Data [file 41467_2024_47986_MOESM12_ESM.xlsx]

## Sheet: Fig. 1d
		Before UV	After UV
		99.08	1.7
		65.724	2.128
		87.396	3.516
		84.112	8.596
		95.16	11.244
		103.332	7.728
	Means	89.134	5.819

## Sheet: Fig. 2c
		Before UV		After UV		After Air
		Wavelength	Absorbance	Wavelength	Absorbance	Wavelength	Absorbance
		382	2.699	568	0.184	382	6.48515
		383	2.6	569	0.18	383	6.48515
		384	2.512	570	0.175	384	6.15362
		385	2.425	571	0.171	385	5.93459
		386	2.353	572	0.166	386	5.93459
		387	2.286	573	0.162	387	5.77258
		388	2.223	574	0.158	388	5.77258
		389	2.17	575	0.154	389	5.64206
		390	2.127	576	0.15	390	5.53255
		391	2.083	577	0.146	391	5.36004
		392	2.049	578	0.143	392	5.32253
		393	2.017	579	0.139	393	5.25353
		394	1.99	580	0.136	394	5.13501
		395	1.968	581	0.133	395	5.08251
		396	1.947	582	0.129	396	5.08251
		397	1.934	583	0.126	397	4.9895
		398	1.92	584	0.124	398	4.94899
		399	1.907	585	0.121	399	4.90999
		400	1.895	586	0.118	400	4.87249
		401	1.882	587	0.116	401	4.83798
		402	1.866	588	0.114	402	4.82148
		403	1.848	589	0.111	403	4.78848
		404	1.826	590	0.109	404	4.72697
		405	1.8	591	0.107	405	4.69847
		406	1.766	592	0.105	406	4.62046
		407	1.729	593	0.103	407	4.55146
		408	1.684	594	0.102	408	4.46895
		409	1.632	595	0.1	409	4.37144
		410	1.574	596	0.098	410	4.24842
		411	1.514	597	0.096	411	4.11791
		412	1.449	598	0.095	412	3.9919
		413	1.383	599	0.094	413	3.83888
		414	1.312	600	0.092	414	3.69037
		415	1.244	601	0.091	415	3.53285
		416	1.177	602	0.09	416	3.33183
		417	1.101	603	0.088	417	3.17732
		418	1.034	604	0.087	418	3.0153
		419	0.967	605	0.086	419	2.85779
		420	0.908	606	0.085	420	2.70177
		421	0.85	607	0.084	421	2.54575
		422	0.795	608	0.083	422	2.40324
		423	0.747	609	0.082	423	2.26523
		424	0.7	610	0.081	424	2.13771
		425	0.66	611	0.08	425	2.0132
		426	0.623	612	0.079	426	1.90369
		427	0.591	613	0.079	427	1.80618
		428	0.562	614	0.078	428	1.71917
		429	0.538	615	0.077	429	1.63366
		430	0.517	616	0.076	430	1.56166
		431	0.5	617	0.076	431	1.49865
		432	0.486	618	0.075	432	1.44464
		433	0.476	619	0.075	433	1.40114
		434	0.469	620	0.074	434	1.36814
		435	0.466	621	0.074	435	1.34263
		436	0.465	622	0.073	436	1.32313
		437	0.466	623	0.073	437	1.31263
		438	0.47	624	0.072	438	1.30663
		439	0.475	625	0.072	439	1.30663
		440	0.481	626	0.072	440	1.30963
		441	0.485	627	0.071	441	1.31563
		442	0.49	628	0.071	442	1.32013
		443	0.493	629	0.07	443	1.32613
		444	0.495	630	0.07	444	1.32913
		445	0.496	631	0.07	445	1.32913
		446	0.495	632	0.069	446	1.32763
		447	0.495	633	0.069	447	1.32463
		448	0.494	634	0.068	448	1.32013
		449	0.493	635	0.068	449	1.31563
		450	0.493	636	0.068	450	1.30963
		451	0.493	637	0.068	451	1.30363
		452	0.493	638	0.067	452	1.29913
		453	0.495	639	0.067	453	1.29463
		454	0.496	640	0.067	454	1.29163
		455	0.498	641	0.066	455	1.29013
		456	0.5	642	0.066	456	1.28863
		457	0.501	643	0.066	457	1.28863
		458	0.503	644	0.066	458	1.28713
		459	0.504	645	0.065	459	1.28713
		460	0.506	646	0.065	460	1.28713
		461	0.506	647	0.065	461	1.28713
		462	0.507	648	0.065	462	1.28713
		463	0.506	649	0.064	463	1.28563
		464	0.506	650	0.064	464	1.28413
		465	0.504	651	0.064	465	1.27963
		466	0.503	652	0.064	466	1.27513
		467	0.5	653	0.063	467	1.26913
		468	0.497	654	0.063	468	1.26313
		469	0.493	655	0.063	469	1.25413
		470	0.489	656	0.063	470	1.24512
		471	0.483	657	0.062	471	1.23462
		472	0.477	658	0.062	472	1.22112
		473	0.469	659	0.062	473	1.20762
		474	0.461	660	0.062	474	1.19262
		475	0.452	661	0.061	475	1.17462
		476	0.444	662	0.062	476	1.15512
		477	0.435	663	0.061	477	1.13561
		478	0.425	664	0.061	478	1.11461
		479	0.417	665	0.061	479	1.09361
		480	0.408	666	0.06	480	1.07411
		481	0.401	667	0.06	481	1.05461
		482	0.394	668	0.06	482	1.0351
		483	0.387	669	0.06	483	1.0171
		484	0.381	670	0.059	484	0.9991
		485	0.374	671	0.059	485	0.9826
		486	0.369	672	0.059	486	0.9661
		487	0.364	673	0.059	487	0.9526
		488	0.359	674	0.059	488	0.93759
		489	0.354	675	0.058	489	0.92409
		490	0.349	676	0.058	490	0.91059
		491	0.345	677	0.058	491	0.90009
		492	0.342	678	0.057	492	0.88809
		493	0.338	679	0.057	493	0.87759
		494	0.336	680	0.057	494	0.86709
		495	0.333	681	0.057	495	0.85809
		496	0.331	682	0.057	496	0.84908
		497	0.329	683	0.056	497	0.84158
		498	0.327	684	0.056	498	0.83408
		499	0.325	685	0.056	499	0.82808
		500	0.324	686	0.056	500	0.82208
		501	0.323	687	0.055	501	0.81758
		502	0.322	688	0.055	502	0.81308
		503	0.321	689	0.055	503	0.80858
		504	0.32	690	0.055	504	0.80408
		505	0.319	691	0.055	505	0.79958
		506	0.318	692	0.054	506	0.79658
		507	0.317	693	0.054	507	0.79358
		508	0.316	694	0.054	508	0.79058
		509	0.315	695	0.054	509	0.78608
		510	0.314	696	0.054	510	0.78308
		511	0.313	697	0.053	511	0.78008
		512	0.312	698	0.053	512	0.77558
		513	0.31	699	0.053	513	0.77258
		514	0.309	700	0.053	514	0.76808
		515	0.308	701	0.053	515	0.76508
		516	0.306	702	0.053	516	0.76058
		517	0.305	703	0.053	517	0.75758
		518	0.303	704	0.053	518	0.75308
		519	0.302	705	0.052	519	0.74857
		520	0.3	706	0.052	520	0.74407
		521	0.298	707	0.052	521	0.73957
		522	0.296	708	0.052	522	0.73507
		523	0.293	709	0.052	523	0.72907
		524	0.291	710	0.052	524	0.72307
		525	0.288	711	0.052	525	0.71707
		526	0.286	712	0.052	526	0.71107
		527	0.283	713	0.052	527	0.70507
		528	0.28	714	0.051	528	0.69907
		529	0.277	715	0.052	529	0.69157
		530	0.274	716	0.052	530	0.68557
		531	0.271	717	0.052	531	0.67657
		532	0.267	718	0.052	532	0.66907
		533	0.264	719	0.052	533	0.66157
		534	0.26	720	0.052	534	0.65407
		535	0.256	721	0.052	535	0.64506
		536	0.253	722	0.052	536	0.63606
		537	0.248	723	0.052	537	0.62556
		538	0.244	724	0.052	538	0.61656
		539	0.24	725	0.052	539	0.60756
		540	0.236	726	0.053	540	0.59856
		541	0.232	727	0.053	541	0.58806
		542	0.228	728	0.053	542	0.57756
		543	0.223	729	0.053	543	0.56706
		544	0.219	730	0.054	544	0.55656
		545	0.214	731	0.054	545	0.54605
		546	0.21	732	0.054	546	0.53555
		547	0.206	733	0.055	547	0.52655
		548	0.201	734	0.055	548	0.51605
		549	0.197	735	0.055	549	0.50405
		550	0.192	736	0.056	550	0.49505
		551	0.188	737	0.056	551	0.48455
		552	0.184	738	0.056	552	0.47555
		553	0.18	739	0.056	553	0.46505
		554	0.176	740	0.056	554	0.45455
		555	0.172	741	0.056	555	0.44554
		556	0.168	742	0.056	556	0.43504
		557	0.164	743	0.056	557	0.42604
		558	0.16	744	0.056	558	0.41554
		559	0.156	745	0.056	559	0.40654
		560	0.152	746	0.056	560	0.39754
		561	0.148	747	0.056	561	0.38854
		562	0.145	748	0.056	562	0.37954
		563	0.141	749	0.056	563	0.37054
		564	0.138	750	0.056	564	0.36154
		565	0.134	751	0.055	565	0.35254
		566	0.131	752	0.056	566	0.34353
		567	0.128	753	0.056	567	0.33603
		568	0.124	754	0.056	568	0.32703
		569	0.121	755	0.056	569	0.31953
		570	0.118	756	0.056	570	0.31203
		571	0.116	757	0.056	571	0.30303
		572	0.113	758	0.056	572	0.29703
		573	0.11	759	0.056	573	0.28953
		574	0.107	760	0.056	574	0.28203
		575	0.105	761	0.056	575	0.27603
		576	0.103	762	0.056	576	0.26853
		577	0.1	763	0.055	577	0.26253
		578	0.098	764	0.055	578	0.25653
		579	0.096	765	0.055	579	0.25053
		580	0.094	766	0.056	580	0.24452
		581	0.092	767	0.056	581	0.24002
		582	0.09	768	0.056	582	0.23402
		583	0.088	769	0.056	583	0.22952
		584	0.087	770	0.055	584	0.22502
		585	0.085	771	0.055	585	0.22052
		586	0.084	772	0.055	586	0.21602
		587	0.082	773	0.055	587	0.21152
		588	0.081	774	0.055	588	0.20852
		589	0.079	775	0.055	589	0.20402
		590	0.078	776	0.055	590	0.20102
		591	0.077	777	0.056	591	0.19652
		592	0.075	778	0.056	592	0.19352
		593	0.074	779	0.055	593	0.19052
		594	0.073	780	0.055	594	0.18752
		595	0.072	781	0.055	595	0.18452
		596	0.071	782	0.055	596	0.18152
		597	0.07	783	0.055	597	0.18002
		598	0.069	784	0.056	598	0.17702
		599	0.069	785	0.055	599	0.17402
		600	0.068	786	0.055	600	0.17102
						601	0.16952
						602	0.16802
						603	0.16502
						604	0.16352
						605	0.16052
						606	0.15902
						607	0.15752
						608	0.15602
						609	0.15452
						610	0.15302
						611	0.15152
						612	0.15002
						613	0.14851
						614	0.14701
						615	0.14551
						616	0.14401
						617	0.14401
						618	0.14251
						619	0.14101
						620	0.14101
						621	0.13951
						622	0.13801
						623	0.13801
						624	0.13801
						625	0.13651
						626	0.13501
						627	0.13501
						628	0.13351
						629	0.13351
						630	0.13351
						631	0.13201
						632	0.13201
						633	0.13051
						634	0.13051
						635	0.12901
						636	0.12901
						637	0.12901
						638	0.12751
						639	0.12751
						640	0.12601
						641	0.12601
						642	0.12601
						643	0.12451
						644	0.12451
						645	0.12451
						646	0.12301
						647	0.12301
						648	0.12301
						649	0.12151
						650	0.12151
						651	0.12151
						652	0.12001
						653	0.12001
						654	0.12001
						655	0.11851
						656	0.11851
						657	0.11851
						658	0.11851
						659	0.11701
						660	0.11701
						661	0.11701
						662	0.11551
						663	0.11551
						664	0.11551
						665	0.11401
						666	0.11401
						667	0.11401
						668	0.11401
						669	0.11251
						670	0.11251
						671	0.11101
						672	0.11101
						673	0.11101
						674	0.10951
						675	0.10951
						676	0.10951
						677	0.10801
						678	0.10801
						679	0.10651
						680	0.10651
						681	0.10651
						682	0.10651
						683	0.10501
						684	0.10501
						685	0.10501
						686	0.10351
						687	0.10351
						688	0.10351
						689	0.10351
						690	0.10201
						691	0.10201
						692	0.10201
						693	0.10051
						694	0.10051
						695	0.10051
						696	0.10051
						697	0.09901
						698	0.09901
						699	0.09901
						700	0.09901
						701	0.09751
						702	0.09751
						703	0.09751
						704	0.09751
						705	0.09751
						706	0.09601
						707	0.09601
						708	0.09601
						709	0.09601
						710	0.09601
						711	0.09601
						712	0.09451
						713	0.09451
						714	0.09451
						715	0.09451
						716	0.09451
						717	0.09451
						718	0.09451
						719	0.09451
						720	0.09451
						721	0.09451
						722	0.09451
						723	0.09451
						724	0.09451
						725	0.09451
						726	0.09451
						727	0.09451
						728	0.09601
						729	0.09601
						730	0.09601
						731	0.09601
						732	0.09751
						733	0.09751
						734	0.09751
						735	0.09751
						736	0.09751
						737	0.09901
						738	0.09751
						739	0.09751
						740	0.09751
						741	0.09751
						742	0.09751
						743	0.09751
						744	0.09751
						745	0.09751
						746	0.09751
						747	0.09601
						748	0.09601
						749	0.09601
						750	0.09601
						751	0.09601
						752	0.09601
						753	0.09601
						754	0.09601
						755	0.09601
						756	0.09601
						757	0.09601
						758	0.09601
						759	0.09601
						760	0.09451
						761	0.09451
						762	0.09451
						763	0.09451
						764	0.09451
						765	0.09451
						766	0.09451
						767	0.09451
						768	0.09451
						769	0.09451
						770	0.09451
						771	0.09451
						772	0.09451
						773	0.09451
						774	0.09451
						775	0.09451
						776	0.09301
						777	0.09301
						778	0.09301
						779	0.09301
						780	0.09301
						781	0.09301
						782	0.09151
						783	0.09301
						784	0.09151
						785	0.09151

## Sheet: Fig. 2d
		Before UV		After UV		After Air
		q	Iq2	q	Iq2	q	Iq2
		0.02608	0.15134	0.02608	0.06326	0.02608	0.13671
		0.04906	0.39112	0.04906	0.14602	0.04906	0.29845
		0.07205	0.65539	0.07205	0.2628	0.07205	0.46786
		0.09503	0.48134	0.09503	0.19506	0.09503	0.34407
		0.11802	0.22518	0.11802	0.08241	0.11802	0.16134
		0.141	0.03364	0.141	0.01988	0.141	0.03976
		0.16399	0.02857	0.16399	0.02017	0.16399	0.02521
		0.18697	2.42031	0.18697	0.8287	0.18697	1.76023
		0.20996	6.87698	0.20996	2.44662	0.20996	4.45441
		0.23294	5.19821	0.23294	2.2833	0.23294	3.98927
		0.25593	3.68438	0.25593	1.54198	0.25593	2.60909
		0.27891	2.95354	0.27891	1.23712	0.27891	2.03511
		0.3019	3.13469	0.3019	1.55921	0.3019	1.95308
		0.32488	4.9838	0.32488	2.5958	0.32488	2.82668
		0.34787	7.3667	0.34787	4.33002	0.34787	3.85731
		0.37085	10.7696	0.37085	6.545	0.37085	5.45182
		0.39384	14.4555	0.39384	9.15905	0.39384	6.68864
		0.41682	17.2203	0.41682	11.5355	0.41682	8.0728
		0.43981	18.5516	0.43981	12.9825	0.43981	9.68514
		0.46279	20.3619	0.46279	14.829	0.46279	10.6577
		0.48578	21.6661	0.48578	16.2287	0.48578	11.6959
		0.50876	22.3361	0.50876	18.1237	0.50876	12.7744
		0.53175	23.3355	0.53175	17.9525	0.53175	13.1189
		0.55473	22.2534	0.55473	17.8967	0.55473	12.8921
		0.57772	21.7167	0.57772	18.0398	0.57772	13.4172
		0.6007	20.7452	0.6007	18.2066	0.6007	12.5155
		0.62369	19.3717	0.62369	17.8546	0.62369	12.2921
		0.64667	18.9178	0.64667	17.2716	0.64667	11.6759
		0.66966	18.5134	0.66966	16.5991	0.66966	11.3584
		0.69264	17.1697	0.69264	16.0615	0.69264	11.4397
		0.71563	15.9684	0.71563	15.7906	0.71563	10.8898
		0.73861	15.4207	0.73861	15.5517	0.73861	10.3363
		0.7616	14.9006	0.7616	15.026	0.7616	10.2525
		0.78458	14.9049	0.78458	14.7161	0.78458	10.0214
		0.80757	14.7627	0.80757	14.5764	0.80757	9.97734
		0.83055	13.4514	0.83055	14.0549	0.83055	9.822
		0.85354	12.9421	0.85354	14.1849	0.85354	9.62517
		0.87653	12.6508	0.87653	13.5414	0.87653	9.22839
		0.89951	12.1913	0.89951	13.7277	0.89951	9.11849
		0.9225	12.5717	0.9225	13.7515	0.9225	9.06128
		0.94548	12.1347	0.94548	13.6943	0.94548	8.93932
		0.96847	12.5124	0.96847	13.3905	0.96847	9.10994
		0.99145	11.906	0.99145	14.0324	0.99145	8.6963
		1.01444	11.124	1.01444	14.3582	1.01444	9.66364
		1.03742	11.547	1.03742	14.8662	1.03742	8.73062
		1.06041	11.201	1.06041	13.6792	1.06041	9.03942
		1.08339	11.1225	1.08339	13.973	1.08339	9.51283
		1.10638	11.0281	1.10638	14.5974	1.10638	8.86598
		1.12936	11.348	1.12936	14.3876	1.12936	8.7017
		1.15235	11.3263	1.15235	14.5512	1.15235	9.29537
		1.17533	11.6843	1.17533	14.4356	1.17533	9.10574
		1.19832	11.2102	1.19832	14.3356	1.19832	9.77425
		1.2213	11.5501	1.2213	14.8647	1.2213	9.75259
		1.24429	12.2465	1.24429	15.7998	1.24429	9.7591
		1.26727	12.0319	1.26727	16.4224	1.26727	9.7265
		1.29026	11.5658	1.29026	15.9593	1.29026	9.6006
		1.31324	11.6344	1.31324	16.3837	1.31324	10.0823
		1.33623	12.5662	1.33623	17.1788	1.33623	9.45508
		1.35921	11.7232	1.35921	17.7545	1.35921	9.97081
		1.3822	12.2978	1.3822	17.2934	1.3822	10.2741
		1.40518	12.3793	1.40518	17.3227	1.40518	10.5868
		1.42817	11.8031	1.42817	17.8021	1.42817	10.5883
		1.45115	13.245	1.45115	19.4173	1.45115	11.1682
		1.47414	12.8802	1.47414	19.457	1.47414	11.0381
		1.49712	13.012	1.49712	19.4352	1.49712	12.2598
		1.52011	13.1043	1.52011	19.7172	1.52011	12.1314
		1.54309	13.8295	1.54309	19.8375	1.54309	10.8176
		1.56608	13.4646	1.56608	20.0817	1.56608	12.5099
		1.58906	14.4155	1.58906	20.089	1.58906	12.0342
		1.61205	14.0427	1.61205	20.7574	1.61205	12.364
		1.63503	14.3259	1.63503	22.393	1.63503	12.1872
		1.65802	14.6671	1.65802	21.1374	1.65802	13.6781
		1.681	14.5969	1.681	22.9875	1.681	13.21
		1.70399	15.6374	1.70399	23.1237	1.70399	13.4335
		1.72697	14.8772	1.72697	23.8594	1.72697	14.1796
		1.74996	15.9208	1.74996	23.9943	1.74996	14.842
		1.77294	15.8563	1.77294	24.7274	1.77294	14.1799
		1.79593	15.8872	1.79593	25.1947	1.79593	14.8367
		1.81891	16.3454	1.81891	25.1799	1.81891	14.6823
		1.8419	17.0205	1.8419	26.6041	1.8419	15.3529
		1.86488	17.3517	1.86488	26.5018	1.86488	15.1199
		1.88787	17.395	1.88787	27.9859	1.88787	15.1067
		1.91085	18.5817	1.91085	28.4461	1.91085	16.5171
		1.93384	16.9059	1.93384	30.8817	1.93384	16.2505
		1.95682	17.4417	1.95682	30.9586	1.95682	16.1015
		1.97981	18.0816	1.97981	29.4269	1.97981	16.9195
		2.00279	19.4915	2.00279	30.3559	2.00279	17.7378
		2.02578	19.7495	2.02578	32.125	2.02578	18.296
		2.04876	19.384	2.04876	33.3895	2.04876	19.0466
		2.07175	20.8938	2.07175	33.9525	2.07175	17.7557
		2.09473	20.8528	2.09473	34.0574	2.09473	17.9822
		2.11772	19.9275	2.11772	34.9048	2.11772	19.3563
		2.1407	22.3318	2.1407	33.71	2.1407	18.1516
		2.16369	22.4497	2.16369	34.5564	2.16369	18.7262
		2.18668	21.6073	2.18668	37.5985	2.18668	18.8556
		2.20966	21.6883	2.20966	37.2516	2.20966	20.969
		2.23265	22.25	2.23265	37.0003	2.23265	21.0038
		2.25563	23.8031	2.25563	38.7978	2.25563	22.0325
		2.27862	21.935	2.27862	39.4555	2.27862	22.0722
		2.3016	24.3082	2.3016	39.4436	2.3016	22.015
		2.32459	24.3286	2.32459	41.0397	2.32459	20.9722
		2.34757	25.1625	2.34757	41.6715	2.34757	24.1231
		2.37056	24.7545	2.37056	41.8266	2.37056	24.2803
		2.39354	25.6009	2.39354	42.3086	2.39354	23.012
		2.41653	24.7283	2.41653	43.5689	2.41653	23.7189
		2.43951	25.1059	2.43951	44.5497	2.43951	24.3349
		2.4625	26.013	2.4625	44.7739	2.4625	24.8002
		2.48548	27.4851	2.48548	45.4683	2.48548	25.7313
		2.50847	25.6301	2.50847	46.349	2.50847	24.4535
		2.53145	27.5756	2.53145	47.1787	2.53145	25.7086
		2.55444	29.1848	2.55444	46.6447	2.55444	26.6614
		2.57742	27.7097	2.57742	50.3014	2.57742	27.5029
		2.60041	29.2416	2.60041	49.5803	2.60041	27.4663
		2.62339	28.5081	2.62339	52.331	2.62339	29.2757
		2.64638	31.0147	2.64638	52.7818	2.64638	30.501
		2.66936	31.2112	2.66936	52.8857	2.66936	28.529
		2.69235	34.0071	2.69235	54.6755	2.69235	29.4531
		2.71533	32.4625	2.71533	55.6689	2.71533	28.776
		2.73832	32.1714	2.73832	55.9898	2.73832	30.0487
		2.7613	34.2422	2.7613	57.0888	2.7613	32.3568
		2.78429	35.5031	2.78429	56.1478	2.78429	31.6832
		2.80727	32.8613	2.80727	59.7749	2.80727	33.456
		2.83026	36.1169	2.83026	58.9114	2.83026	32.4912
		2.85324	32.1654	2.85324	60.0041	2.85324	33.3609
		2.87623	34.3443	2.87623	62.3377	2.87623	33.2022
		2.89921	35.5158	2.89921	61.324	2.89921	33.888
		2.9222	37.3889	2.9222	63.3625	2.9222	33.9494
		2.94518	35.9781	2.94518	64.385	2.94518	35.0838
		2.96817	36.2056	2.96817	63.6313	2.96817	36.4772
		2.99115	36.1999	2.99115	65.0716	2.99115	36.141
		3.01414	37.7121	3.01414	68.4731	3.01414	36.7975
		3.03712	39.1334	3.03712	69.5332	3.03712	35.6093
		3.06011	38.8297	3.06011	70.7048	3.06011	38.4027
		3.08309	39.3666	3.08309	72.2536	3.08309	38.0524
		3.10608	42.2208	3.10608	71.8963	3.10608	40.9471
		3.12906	40.0688	3.12906	73.9658	3.12906	41.0059
		3.15205	41.7224	3.15205	74.1482	3.15205	38.336
		3.17503	43.653	3.17503	76.6447	3.17503	40.0789
		3.19802	42.9741	3.19802	75.3338	3.19802	40.1028
		3.221	42.95	3.221	76.9125	3.221	42.2562
		3.24399	41.698	3.24399	78.3487	3.24399	42.4898
		3.26697	47.1757	3.26697	79.6968	3.26697	42.7593
		3.28996	44.0079	3.28996	82.044	3.28996	42.481
		3.31294	45.7857	3.31294	82.2518	3.31294	43.3827
		3.33593	44.647	3.33593	85.6289	3.33593	43.914
		3.35891	45.5749	3.35891	83.8112	3.35891	43.8603
		3.3819	45.7157	3.3819	83.5186	3.3819	45.9817
		3.40488	47.6344	3.40488	82.2436	3.40488	46.2365
		3.42787	49.5926	3.42787	88.9615	3.42787	49.6992
		3.45085	50.3415	3.45085	86.7609	3.45085	47.6335
		3.47384	50.7183	3.47384	90.4033	3.47384	49.4081
		3.49683	49.0155	3.49683	92.7856	3.49683	47.6955
		3.51981	51.3361	3.51981	91.3301	3.51981	49.8355
		3.5428	50.9609	3.5428	92.2116	3.5428	47.1128
		3.56578	51.3195	3.56578	92.0848	3.56578	49.4425
		3.58877	50.7974	3.58877	94.3217	3.58877	51.9716
		3.61175	53.9819	3.61175	93.7171	3.61175	49.3862
		3.63474	54.8557	3.63474	98.9414	3.63474	53.3479
		3.65772	56.4929	3.65772	92.4027	3.65772	52.413
		3.68071	56.1949	3.68071	97.2459	3.68071	51.8893
		3.70369	55.3499	3.70369	98.7943	3.70369	50.9501
		3.72668	59.8857	3.72668	102.55	3.72668	54.0342
		3.74966	57.9544	3.74966	101.887	3.74966	55.935
		3.77265	59.1907	3.77265	102.04	3.77265	54.8229
		3.79563	58.9162	3.79563	108.316	3.79563	55.0491
		3.81862	61.9346	3.81862	105.373	3.81862	59.1716
		3.8416	59.0316	3.8416	107.043	3.8416	55.7606
		3.86459	62.4045	3.86459	107.698	3.86459	59.6651
		3.88757	61.7448	3.88757	108.885	3.88757	56.7724
		3.91056	63.9022	3.91056	112.675	3.91056	62.1078
		3.93354	62.4002	3.93354	113.401	3.93354	60.5984
		3.95653	62.8083	3.95653	111.612	3.95653	60.89
		3.97951	61.9498	3.97951	116.44	3.97951	62.4286
		4.0025	64.3625	4.0025	113.794	4.0025	60.5694
		4.02548	69.0295	4.02548	113.552	4.02548	64.7778
		4.04847	67.3727	4.04847	118.194	4.04847	61.2918
		4.07145	67.6565	4.07145	119.032	4.07145	60.2751
		4.09444	70.0542	4.09444	117.513	4.09444	66.0859
		4.11742	69.7926	4.11742	118.92	4.11742	64.1827
		4.14041	69.5706	4.14041	120.375	4.14041	65.4929
		4.16339	72.0657	4.16339	123.488	4.16339	65.4466
		4.18638	69.448	4.18638	124.646	4.18638	65.6807
		4.20936	73.9841	4.20936	122.796	4.20936	66.0619
		4.23235	73.9332	4.23235	122.935	4.23235	69.2829
		4.25533	70.9436	4.25533	125.82	4.25533	70.2209
		4.27832	75.2174	4.27832	125.335	4.27832	71.2565
		4.3013	78.2409	4.3013	130.243	4.3013	73.7886
		4.32429	78.8574	4.32429	131.328	4.32429	70.0043
		4.34727	77.9464	4.34727	133.38	4.34727	68.5841
		4.37026	78.7677	4.37026	131.806	4.37026	72.0499
		4.39324	79.0487	4.39324	136.906	4.39324	75.3997
		4.41623	85.8048	4.41623	135.113	4.41623	73.9621
		4.43921	84.9931	4.43921	135.354	4.43921	77.2177
		4.4622	78.6205	4.4622	137.374	4.4622	74.567
		4.48518	79.8057	4.48518	136.009	4.48518	74.0706
		4.50817	84.274	4.50817	142.799	4.50817	77.6032
		4.53115	82.6217	4.53115	143.268	4.53115	78.5604
		4.55414	88.7531	4.55414	135.792	4.55414	79.2238
		4.57712	88.4056	4.57712	145.205	4.57712	77.0274
		4.60011	86.6859	4.60011	146.132	4.60011	80.6067
		4.62309	89.4766	4.62309	149.973	4.62309	78.6542
		4.64608	91.1307	4.64608	154.481	4.64608	80.5723
		4.66906	89.5346	4.66906	147.326	4.66906	80.665
		4.69205	88.1542	4.69205	151.135	4.69205	84.8566
		4.71503	91.1065	4.71503	160.313	4.71503	84.5651
		4.73802	91.6546	4.73802	154.957	4.73802	85.3799
		4.761	95.0679	4.761	156.327	4.761	83.9257
		4.78399	94.4306	4.78399	156.47	4.78399	92.5864
		4.80697	92.8648	4.80697	158.836	4.80697	89.9522
		4.82996	95.3324	4.82996	156.118	4.82996	88.8079
		4.85295	97.4293	4.85295	161.34	4.85295	88.7809
		4.87593	94.9014	4.87593	164.844	4.87593	93.1257
		4.89892	98.3878	4.89892	160.337	4.89892	92.8758
		4.9219	100.375	4.9219	167.863	4.9219	94.8449
		4.94489	104.367	4.94489	163.302	4.94489	93.66
		4.96787	102.116	4.96787	170.86	4.96787	93.1235
		4.99086	105.812	4.99086	172.101	4.99086	94.1608
		5.01384	102.542	5.01384	166.879	5.01384	92.7048
		5.03683	105.773	5.03683	171.645	5.03683	96.6843
		5.05981	105.374	5.05981	174.484	5.05981	96.3207
		5.0828	113.09	5.0828	181.296	5.0828	99.7708
		5.10578	107.37	5.10578	180.809	5.10578	100.117
		5.12877	106.785	5.12877	175.531	5.12877	102.941
		5.15175	110.923	5.15175	181.225	5.15175	99.527
		5.17474	110.145	5.17474	182.006	5.17474	106.746
		5.19772	112.181	5.19772	188.375	5.19772	102.578
		5.22071	115.364	5.22071	187.774	5.22071	100.381
		5.24369	111.684	5.24369	187.119	5.24369	105.917
		5.26668	112.846	5.26668	193.902	5.26668	108.951
		5.28966	121.982	5.28966	185.122	5.28966	110.769
		5.31265	118.077	5.31265	192.971	5.31265	109.726
		5.33563	115.959	5.33563	190.897	5.33563	112.006
		5.35862	115.77	5.35862	197.093	5.35862	108.109
		5.3816	122.438	5.3816	193.7	5.3816	113.771
		5.40459	120.348	5.40459	201.714	5.40459	117.432
		5.42757	124.416	5.42757	205.095	5.42757	112.898
		5.45056	124.667	5.45056	205.943	5.45056	114.419
		5.47354	128.688	5.47354	208.012	5.47354	118.133
		5.49653	129.816	5.49653	201.898	5.49653	117.596
		5.51951	127.618	5.51951	203.864	5.51951	123.705
		5.5425	129.62	5.5425	204.706	5.5425	112.709
		5.56548	131.792	5.56548	213.828	5.56548	121.939
		5.58847	130.87	5.58847	207.725	5.58847	117.366
		5.61145	131.882	5.61145	214.602	5.61145	119.857
		5.63444	137.81	5.63444	222.395	5.63444	117.774
		5.65742	131.327	5.65742	214.868	5.65742	122.262
		5.68041	137.064	5.68041	221.673	5.68041	125.155
		5.70339	134.501	5.70339	224.226	5.70339	127.323
		5.72638	137.318	5.72638	222.711	5.72638	121.007
		5.74936	137.739	5.74936	226.425	5.74936	128.04
		5.77235	137.96	5.77235	228.335	5.77235	126.966
		5.79533	141.29	5.79533	236.249	5.79533	130.554
		5.81832	140.414	5.81832	233.48	5.81832	134.015
		5.8413	145.852	5.8413	234.855	5.8413	129.37
		5.86429	144.037	5.86429	231.896	5.86429	130.14
		5.88727	146.527	5.88727	231.393	5.88727	138.294
		5.91026	150.985	5.91026	238.715	5.91026	138.288
		5.93324	154.142	5.93324	237.219	5.93324	134.956
		5.95623	154.561	5.95623	243.772	5.95623	140.693
		5.97921	154.451	5.97921	242.743	5.97921	145.587
		6.0022	152.47	6.0022	241.729	6.0022	142.313
		6.02518	158.268	6.02518	248.445	6.02518	143.93
		6.04817	152.724	6.04817	250.252	6.04817	143.001
		6.07115	163.714	6.07115	246.617	6.07115	146.273
		6.09414	160.074	6.09414	254.33	6.09414	146.214
		6.11712	155.525	6.11712	258.353	6.11712	147.349
		6.14011	166.839	6.14011	258.031	6.14011	149.519
		6.1631	164.434	6.1631	255.522	6.1631	149.74
		6.18608	162.042	6.18608	260.366	6.18608	159.174
		6.20907	166.788	6.20907	269.05	6.20907	157.355
		6.23205	174.197	6.23205	272.111	6.23205	158.504
		6.25504	172.321	6.25504	266.392	6.25504	152.638
		6.27802	176.93	6.27802	264.071	6.27802	161.657
		6.30101	169.952	6.30101	269.425	6.30101	156.164
		6.32399	172.176	6.32399	280.576	6.32399	166.731
		6.34698	180.615	6.34698	278.131	6.34698	167.018
		6.36996	183.761	6.36996	273.181	6.36996	163.378
		6.39295	182.477	6.39295	277.402	6.39295	162.667
		6.41593	178.734	6.41593	277.277	6.41593	159.88
		6.43892	179.28	6.43892	284.602	6.43892	169.309
		6.4619	189.915	6.4619	291.664	6.4619	162.937
		6.48489	186.524	6.48489	286.128	6.48489	170.152
		6.50787	187.542	6.50787	294.2	6.50787	176.404
		6.53086	188.567	6.53086	296.452	6.53086	174.042
		6.55384	191.626	6.55384	301.117	6.55384	168.04
		6.57683	194.098	6.57683	300.591	6.57683	179.723
		6.59981	192.395	6.59981	292.942	6.59981	179.027
		6.6228	190.976	6.6228	299.818	6.6228	179.02
		6.64578	195.98	6.64578	307.813	6.64578	183.426
		6.66877	192.823	6.66877	299.125	6.66877	185.16
		6.69175	199.496	6.69175	302.443	6.69175	182.218
		6.71474	202.529	6.71474	309.154	6.71474	184.48
		6.73772	204.753	6.73772	314.106	6.73772	187.596
		6.76071	203.81	6.76071	306.651	6.76071	187.671
		6.78369	205.931	6.78369	315.085	6.78369	195.002
		6.80668	207.952	6.80668	326.331	6.80668	195.731
		6.82966	214.164	6.82966	327.443	6.82966	188.976
		6.85265	208.438	6.85265	320.35	6.85265	189.708
		6.87563	215.523	6.87563	327.268	6.87563	200.451
		6.89862	212.526	6.89862	322.02	6.89862	208.566
		6.9216	216.7	6.9216	332.664	6.9216	201.405
		6.94459	220.448	6.94459	332.719	6.94459	208.161
		6.96757	218.28	6.96757	334.443	6.96757	202.195
		6.99056	217.548	6.99056	336.313	6.99056	205.649
		7.01354	224.559	7.01354	339	7.01354	210.35
		7.03653	228.746	7.03653	339.957	7.03653	217.486
		7.05951	231.458	7.05951	357.918	7.05951	201.334
		7.0825	224.441	7.0825	340.913	7.0825	213.285
		7.10548	237.556	7.10548	353.086	7.10548	218.397
		7.12847	236.694	7.12847	353.127	7.12847	216.65
		7.15145	236.084	7.15145	354.456	7.15145	221.648
		7.17444	228.575	7.17444	353.379	7.17444	225.688
		7.19742	242.003	7.19742	356.123	7.19742	225.163
		7.22041	252.504	7.22041	359.205	7.22041	222.526
		7.24339	247.38	7.24339	358.883	7.24339	234.674
		7.26638	237.123	7.26638	369.863	7.26638	230.425
		7.28936	236.789	7.28936	378.541	7.28936	229.656
		7.31235	255.501	7.31235	375.028	7.31235	239.515
		7.33533	248.663	7.33533	380.121	7.33533	236.148
		7.35832	255.06	7.35832	367.787	7.35832	241.117
		7.3813	251.413	7.3813	381.477	7.3813	242.608
		7.40429	251.227	7.40429	376.134	7.40429	237.946
		7.42727	257.969	7.42727	386.245	7.42727	249.279
		7.45026	260.168	7.45026	379.436	7.45026	249.542
		7.47325	261.082	7.47325	394.135	7.47325	257.12
		7.49623	262.527	7.49623	399.954	7.49623	247.387
		7.51922	272.658	7.51922	395.473	7.51922	266
		7.5422	272.987	7.5422	393.917	7.5422	271.694
		7.56519	269.991	7.56519	391.413	7.56519	285.866
		7.58817	274.466	7.58817	404.779	7.58817	289.72
		7.61116	276.042	7.61116	397.881	7.61116	294.803
		7.63414	279.561	7.63414	408.675	7.63414	284.46
		7.65713	281.269	7.65713	412.657	7.65713	276.697
		7.68011	281.988	7.68011	408.368	7.68011	274.103
		7.7031	294.878	7.7031	389.904	7.7031	273.252
		7.72608	287.761	7.72608	431.379	7.72608	287.761
		7.74907	292.589	7.74907	422.037	7.74907	269.526
		7.77205	300.953	7.77205	419.727	7.77205	278.569
		7.79504	285.846	7.79504	428.715	7.79504	277.243
		7.81802	295.384	7.81802	423.717	7.81802	288.315
		7.84101	302.753	7.84101	424.633	7.84101	280.13
		7.86399	304.794	7.86399	432.443	7.86399	286.785
		7.88698	301.845	7.88698	440.53	7.88698	282.583
		7.90996	294.597	7.90996	433.942	7.90996	286.326
		7.93295	310.008	7.93295	440.005	7.93295	295.645
		7.95593	303.658	7.95593	438.177	7.95593	294.481
		7.97892	310.148	7.97892	450.668	7.97892	292.243
		8.0019	314.882	8.0019	449.306	8.0019	304.144
		8.02489	317.422	8.02489	455.656	8.02489	307.792
		8.04787	325.629	8.04787	466.49	8.04787	322.351
		8.07086	315.535	8.07086	453.283	8.07086	354.08
		8.09384	330.022	8.09384	463.018	8.09384	373.695
		8.11683	339.19	8.11683	459.519	8.11683	386.598
		8.13981	342.94	8.13981	462.533	8.13981	405.894
		8.1628	343.106	8.1628	479.785	8.1628	424.611
		8.18578	343.387	8.18578	482.777	8.18578	433.529
		8.20877	337.017	8.20877	468.879	8.20877	431.509
		8.23175	336.502	8.23175	483.655	8.23175	414.74
		8.25474	355.229	8.25474	485.954	8.25474	381.549
		8.27772	343.453	8.27772	483.325	8.27772	366.387
		8.30071	354.296	8.30071	497.333	8.30071	351.292
		8.32369	364.96	8.32369	469.764	8.32369	336.466
		8.34668	356.359	8.34668	494.421	8.34668	345.106
		8.36966	358.201	8.36966	491.521	8.36966	349.675
		8.39265	360.125	8.39265	492.583	8.39265	345.565
		8.41563	368.449	8.41563	503.545	8.41563	346.234
		8.43862	372.974	8.43862	509.428	8.43862	342.162
		8.4616	379.063	8.4616	507.864	8.4616	345.313
		8.48459	374.839	8.48459	513.913	8.48459	351.964
		8.50757	386.878	8.50757	512.85	8.50757	356.649
		8.53056	387.451	8.53056	514.232	8.53056	356.545
		8.55354	391.842	8.55354	519.949	8.55354	371.888
		8.57653	388.365	8.57653	517.661	8.57653	365.688
		8.59951	395.51	8.59951	519.313	8.59951	373.936
		8.6225	390.086	8.6225	526.739	8.6225	367.628
		8.64548	398.924	8.64548	535.476	8.64548	369.793
		8.66847	396.801	8.66847	545.756	8.66847	373.812
		8.69145	409.085	8.69145	538.668	8.69145	383.13
		8.71444	399.374	8.71444	552.523	8.71444	383.991
		8.73742	412.582	8.73742	543.708	8.73742	391.904
		8.76041	424.507	8.76041	540.781	8.76041	385.941
		8.78339	424.933	8.78339	542.515	8.78339	387.837
		8.80638	419.401	8.80638	560.433	8.80638	384.368
		8.82937	424.319	8.82937	547.331	8.82937	395.624
		8.85235	434.53	8.85235	559.989	8.85235	398.208
		8.87534	433.293	8.87534	551.596	8.87534	402.524
		8.89832	432.025	8.89832	578.083	8.89832	415.037
		8.92131	439.398	8.92131	579.896	8.92131	406.511
		8.94429	439.022	8.94429	566.277	8.94429	419.315
		8.96728	453.142	8.96728	575.188	8.96728	424.993
		8.99026	458.072	8.99026	578.674	8.99026	424.843
		9.01325	461.548	9.01325	584.182	9.01325	437.215
		9.03623	455.191	9.03623	587.475	9.03623	433.339
		9.05922	452.74	9.05922	599.029	9.05922	440.614
		9.0822	470.074	9.0822	607.355	9.0822	444.936
		9.10519	478.122	9.10519	609.73	9.10519	443.431
		9.12817	485.433	9.12817	616.3	9.12817	439.654
		9.15116	479.139	9.15116	615.863	9.15116	457.927
		9.17414	491.781	9.17414	606.701	9.17414	458.327
		9.19713	497.771	9.19713	608.729	9.19713	454.084
		9.22011	486.923	9.22011	628.411	9.22011	461.528
		9.2431	507.425	9.2431	621.072	9.2431	474.129
		9.26608	490.799	9.26608	627.841	9.26608	469.971
		9.28907	504.288	9.28907	638.817	9.28907	486.442
		9.31205	506.808	9.31205	644.956	9.31205	463.302
		9.33504	505.349	9.33504	642.202	9.33504	471.236
		9.35802	518.908	9.35802	642.232	9.35802	479.038
		9.38101	531.74	9.38101	642.944	9.38101	490.234
		9.40399	532.003	9.40399	654.558	9.40399	497.285
		9.42698	536.637	9.42698	657.986	9.42698	499.214
		9.44996	552.872	9.44996	660.833	9.44996	493.105
		9.47295	540.591	9.47295	668.49	9.47295	523.235
		9.49593	545.057	9.49593	671.822	9.49593	505.449
		9.51892	562.104	9.51892	667.025	9.51892	525.315
		9.5419	546.388	9.5419	663.305	9.5419	522.136
		9.56489	565.894	9.56489	659.189	9.56489	537.976
		9.58787	560.43	9.58787	681.709	9.58787	535.053
		9.61086	574.09	9.61086	681.886	9.61086	541.751
		9.63384	579.006	9.63384	684.455	9.63384	535.836
		9.65683	594.031	9.65683	690.303	9.65683	559.325
		9.67981	606.177	9.67981	698.137	9.67981	555.032
		9.7028	596.988	9.7028	706.486	9.7028	547.088
		9.72578	600.02	9.72578	697.443	9.72578	570.883
		9.74877	616.021	9.74877	706.277	9.74877	551.509
		9.77175	620.615	9.77175	717.849	9.77175	571.997
		9.79474	621.233	9.79474	723.934	9.79474	571.521
		9.81772	637.006	9.81772	708.59	9.81772	583.165
		9.84071	646.379	9.84071	727.622	9.84071	583.586
		9.86369	634.879	9.86369	742.81	9.86369	595.425
		9.88668	650.182	9.88668	734.576	9.88668	601.767
		9.90966	646.637	9.90966	751.89	9.90966	605.251
		9.93265	654.18	9.93265	758.449	9.93265	610.922
		9.95563	661.006	9.95563	751.922	9.95563	606.103
		9.97862	659.259	9.97862	753.174	9.97862	618.627
		10.0016	660.378	10.0016	775.43	10.0016	631.38
		10.0246	683.597	10.0246	783.262	10.0246	622.288
		10.0476	696.446	10.0476	777.147	10.0476	635.171
		10.0706	705.28	10.0706	790.531	10.0706	652.77
		10.0935	705.74	10.0935	788.15	10.0935	648.98
		10.1165	717.236	10.1165	793.633	10.1165	648.8
		10.1395	706.12	10.1395	779.141	10.1395	659.162
		10.1625	734.855	10.1625	804.269	10.1625	676.941
		10.1855	726.624	10.1855	799.453	10.1855	684.712
		10.2085	739.901	10.2085	790.588	10.2085	687.637
		10.2315	741.998	10.2315	811.715	10.2315	689.55
		10.2544	752.293	10.2544	806.596	10.2544	694.641
		10.2774	756.635	10.2774	815.617	10.2774	699.325
		10.3004	756.342	10.3004	818.042	10.3004	692.558
		10.3234	770.019	10.3234	831.098	10.3234	698.303
		10.3464	792.299	10.3464	831.274	10.3464	724.015
		10.3694	798.005	10.3694	848.544	10.3694	743.412
		10.3924	802.912	10.3924	846.855	10.3924	735.041
		10.4153	803.621	10.4153	849.595	10.4153	730.449
		10.4383	796.832	10.4383	838.715	10.4383	736.985
		10.4613	836.655	10.4613	855.178	10.4613	757.769
		10.4843	836.164	10.4843	876.476	10.4843	769.015
		10.5073	815.626	10.5073	878.349	10.5073	764.768
		10.5303	829.371	10.5303	858.602	10.5303	774.722
		10.5533	852.364	10.5533	850.249	10.5533	753.579
		10.5762	826.027	10.5762	890.358	10.5762	776.574
		10.5992	858.61	10.5992	876.904	10.5992	795.228
		10.6222	852.395	10.6222	908.28	10.6222	798.955
		10.6452	859.219	10.6452	887.496	10.6452	790.563
		10.6682	879.635	10.6682	907.9	10.6682	819.453
		10.6912	881.873	10.6912	920.44	10.6912	809.048
		10.7141	885.977	10.7141	909.387	10.7141	808.512
		10.7371	883.967	10.7371	927.037	10.7371	825.029
		10.7601	912.16	10.7601	943.569	10.7601	832.446
		10.7831	922.279	10.7831	942.3	10.7831	848.081
		10.8061	911.752	10.8061	914.364	10.8061	866.045
		10.8291	922.515	10.8291	915.782	10.8291	863.337
		10.8521	918.233	10.8521	920.198	10.8521	832.992
		10.875	930.861	10.875	971.692	10.875	864.58
		10.898	955.558	10.898	965.644	10.898	864.992
		10.921	967.072	10.921	955.681	10.921	884.383
		10.944	971.548	10.944	962.884	10.944	897.404
		10.967	980.092	10.967	973.151	10.967	888.558
		10.99	981.262	10.99	983.785	10.99	908.313
		11.013	992.342	11.013	993.863	11.013	899.966
		11.0359	1008.22	11.0359	1001.73	11.0359	914.373
		11.0589	1014.34	11.0589	1004.05	11.0589	927.089
		11.0819	1017.96	11.0819	1028.41	11.0819	937.612
		11.1049	1020.94	11.1049	1009.33	11.1049	937.996
		11.1279	1027.28	11.1279	1028.82	11.1279	955.761
		11.1509	1025.46	11.1509	1033.78	11.1509	934.614
		11.1738	1022.12	11.1738	1019.48	11.1738	976.766
		11.1968	1043.62	11.1968	1008.13	11.1968	981.776
		11.2198	1069.03	11.2198	1036.95	11.2198	969.945
		11.2428	1069.16	11.2428	1046.75	11.2428	978.307
		11.2658	1069.41	11.2658	1039.74	11.2658	999.299
		11.2888	1101.76	11.2888	1038.54	11.2888	997.747
		11.3117	1105.39	11.3117	1046.14	11.3117	995.916
		11.3347	1118.85	11.3347	1065.58	11.3347	1024.16
		11.3577	1115.99	11.3577	1045.7	11.3577	1020.29
		11.3807	1108.4	11.3807	1088.06	11.3807	1039.09
		11.4037	1122.21	11.4037	1089.44	11.4037	1032.92
		11.4267	1143.98	11.4267	1097.83	11.4267	1058.68
		11.4497	1154.79	11.4497	1074.16	11.4497	1051.6
		11.4726	1144.32	11.4726	1107.1	11.4726	1043.78
		11.4956	1139.58	11.4956	1099.28	11.4956	1084.81
		11.5186	1195	11.5186	1106.18	11.5186	1069.95
		11.5416	1177.55	11.5416	1117.3	11.5416	1081.9
		11.5646	1186.07	11.5646	1126.37	11.5646	1077.76
		11.5876	1197.24	11.5876	1121.36	11.5876	1100.18
		11.6106	1194.58	11.6106	1145.21	11.6106	1083.02
		11.6335	1228.68	11.6335	1141.74	11.6335	1103.52
		11.6565	1210.81	11.6565	1134.81	11.6565	1111.58
		11.6795	1222.43	11.6795	1150.73	11.6795	1127.94
		11.7025	1237.33	11.7025	1157.28	11.7025	1119.31
		11.7255	1232.7	11.7255	1181.09	11.7255	1133.81
		11.7485	1251.8	11.7485	1181.52	11.7485	1139.24
		11.7715	1245.96	11.7715	1169.56	11.7715	1164.06
		11.7944	1263.85	11.7944	1177.23	11.7944	1143.45
		11.8174	1262.34	11.8174	1206.78	11.8174	1155.09
		11.8404	1281.14	11.8404	1196.53	11.8404	1156.61
		11.8634	1269.85	11.8634	1214.78	11.8634	1183.15
		11.8864	1313.99	11.8864	1184.23	11.8864	1183.09
		11.9094	1295.67	11.9094	1208.35	11.9094	1186.18
		11.9323	1314.13	11.9323	1215	11.9323	1185.97
		11.9553	1313.85	11.9553	1227.26	11.9553	1203.13
		11.9783	1340.23	11.9783	1231.89	11.9783	1202.41
		12.0013	1324.09	12.0013	1223.51	12.0013	1202.54
		12.0243	1329.57	12.0243	1235.23	12.0243	1215.5
		12.0473	1347.42	12.0473	1237.05	12.0473	1247.9
		12.0703	1357.5	12.0703	1231.46	12.0703	1243.32
		12.0932	1348.44	12.0932	1236.71	12.0932	1246.26
		12.1162	1355.8	12.1162	1270.59	12.1162	1247.54
		12.1392	1382.95	12.1392	1269.31	12.1392	1258.58
		12.1622	1394.8	12.1622	1272.5	12.1622	1269.25
		12.1852	1400.63	12.1852	1265.57	12.1852	1257.17
		12.2082	1386.46	12.2082	1264.65	12.2082	1276.13
		12.2312	1366.28	12.2312	1281.9	12.2312	1290.31
		12.2541	1410.53	12.2541	1304.42	12.2541	1278.58
		12.2771	1396.28	12.2771	1300.16	12.2771	1281.84
		12.3001	1416.95	12.3001	1300.93	12.3001	1283.82
		12.3231	1430.8	12.3231	1299.71	12.3231	1281.3
		12.3461	1432.26	12.3461	1327.89	12.3461	1317.17
		12.3691	1424.99	12.3691	1336.57	12.3691	1312.84
		12.392	1448.99	12.392	1319.22	12.392	1343.35
		12.415	1450.55	12.415	1305.64	12.415	1311.08
		12.438	1447.88	12.438	1343.95	12.438	1313.08
		12.461	1464.43	12.461	1327.13	12.461	1336.47
		12.484	1472.17	12.484	1341.54	12.484	1346.28
		12.507	1481.07	12.507	1330.03	12.507	1330.51
		12.53	1493.63	12.53	1358.45	12.53	1364.38
		12.5529	1484.06	12.5529	1360.25	12.5529	1367.01
		12.5759	1478.05	12.5759	1351.57	12.5759	1378.13
		12.5989	1501.68	12.5989	1383.14	12.5989	1376.32
		12.6219	1472.78	12.6219	1364.4	12.6219	1382.29
		12.6449	1518.5	12.6449	1367.33	12.6449	1396.4
		12.6679	1525.95	12.6679	1387.71	12.6679	1411.39
		12.6909	1510.53	12.6909	1400.21	12.6909	1381.35
		12.7138	1519.05	12.7138	1392.67	12.7138	1397
		12.7368	1506.03	12.7368	1389.44	12.7368	1415.36
		12.7598	1557.49	12.7598	1410.08	12.7598	1411.4
		12.7828	1525.51	12.7828	1418.11	12.7828	1428.9
		12.8058	1553.14	12.8058	1434.36	12.8058	1447.77
		12.8288	1543.55	12.8288	1420.54	12.8288	1444.95
		12.8518	1572.5	12.8518	1412.32	12.8518	1443.7
		12.8747	1558.95	12.8747	1424.23	12.8747	1459.11
		12.8977	1569.41	12.8977	1432.65	12.8977	1434.1
		12.9207	1572.5	12.9207	1463.48	12.9207	1433.72
		12.9437	1596.27	12.9437	1451.2	12.9437	1471.98
		12.9667	1598.31	12.9667	1432	12.9667	1480.44
		12.9897	1601.65	12.9897	1448.54	12.9897	1468.99
		13.0127	1594.17	13.0127	1455.21	13.0127	1470.64
		13.0356	1623.1	13.0356	1469.52	13.0356	1488.17
		13.0586	1615.95	13.0586	1451.7	13.0586	1495.38
		13.0816	1624.81	13.0816	1493.82	13.0816	1498.07
		13.1046	1624.99	13.1046	1468.69	13.1046	1509.66
		13.1276	1629.48	13.1276	1512.01	13.1276	1502.66
		13.1506	1632.22	13.1506	1491.22	13.1506	1487.33
		13.1736	1639.38	13.1736	1514.35	13.1736	1520.86
		13.1965	1660.32	13.1965	1472.01	13.1965	1522.14
		13.2195	1659.24	13.2195	1509.19	13.2195	1512.3
		13.2425	1652.47	13.2425	1506.48	13.2425	1518.26
		13.2655	1654.5	13.2655	1508.43	13.2655	1533.24
		13.2885	1687.3	13.2885	1504.34	13.2885	1525.12
		13.3115	1660.8	13.3115	1534.53	13.3115	1550.94
		13.3344	1689.62	13.3344	1511.04	13.3344	1526.88
		13.3574	1697.79	13.3574	1527.54	13.3574	1542.73
		13.3804	1700.11	13.3804	1532.32	13.3804	1552.04
		13.4034	1713.72	13.4034	1522.79	13.4034	1561.8
		13.4264	1709.98	13.4264	1547.75	13.4264	1608.71
		13.4494	1709.46	13.4494	1551.82	13.4494	1586.69
		13.4724	1697.32	13.4724	1548.31	13.4724	1548.45
		13.4953	1715.35	13.4953	1541.41	13.4953	1578.05
		13.5183	1719.38	13.5183	1571.93	13.5183	1566.07
		13.5413	1739.14	13.5413	1587.47	13.5413	1583.44
		13.5643	1744.68	13.5643	1570.92	13.5643	1620.62
		13.5873	1729.87	13.5873	1620.87	13.5873	1574.64
		13.6103	1745.64	13.6103	1581.78	13.6103	1614.92
		13.6333	1761.19	13.6333	1608.29	13.6333	1618.94
		13.6562	1784.14	13.6562	1599.99	13.6562	1621.11
		13.6792	1784.16	13.6792	1587.82	13.6792	1620.16
		13.7022	1786.28	13.7022	1626.43	13.7022	1629.53
		13.7252	1764.7	13.7252	1608.34	13.7252	1609.09
		13.7482	1785.53	13.7482	1613.22	13.7482	1632.04
		13.7712	1797.71	13.7712	1624.62	13.7712	1654.88
		13.7941	1796.52	13.7941	1615.2	13.7941	1620.15
		13.8171	1810.44	13.8171	1609.96	13.8171	1683.52
		13.8401	1775.33	13.8401	1642.65	13.8401	1661.87
		13.8631	1817.07	13.8631	1620.65	13.8631	1691.14
		13.8861	1806.73	13.8861	1676.59	13.8861	1668.87
		13.9091	1834.04	13.9091	1620.9	13.9091	1674.1
		13.9321	1786.82	13.9321	1624.33	13.9321	1684.5
		13.955	1830.21	13.955	1647.28	13.955	1650.12
		13.978	1811.1	13.978	1657.82	13.978	1663.56
		14.001	1829.33	14.001	1682.47	14.001	1685.68
		14.024	1821.98	14.024	1664.1	14.024	1698.56
		14.047	1842.79	14.047	1657.54	14.047	1672.41
		14.07	1827.43	14.07	1681.72	14.07	1691.78
		14.093	1879.89	14.093	1684.86	14.093	1717.23
		14.1159	1878.57	14.1159	1693.71	14.1159	1749.13
		14.1389	1837.97	14.1389	1708.34	14.1389	1729.56
		14.1619	1834.23	14.1619	1736.36	14.1619	1774.68
		14.1849	1855.71	14.1849	1702.2	14.1849	1729.97
		14.2079	1853.45	14.2079	1700.09	14.2079	1745.76
		14.2309	1886.34	14.2309	1723.37	14.2309	1768.9
		14.2538	1844.45	14.2538	1742.87	14.2538	1732.95
		14.2768	1867.06	14.2768	1720.07	14.2768	1798.94
		14.2998	1879.25	14.2998	1725.97	14.2998	1811.72
		14.3228	1885.32	14.3228	1708.7	14.3228	1802.88
		14.3458	1882.03	14.3458	1744.26	14.3458	1809.2
		14.3688	1868.96	14.3688	1733.5	14.3688	1790.87
		14.3918	1874.86	14.3918	1750.14	14.3918	1819.87
		14.4147	1891.28	14.4147	1790.46	14.4147	1808.52
		14.4377	1903.51	14.4377	1781.03	14.4377	1779.79
		14.4607	1945.65	14.4607	1733.87	14.4607	1780.04
		14.4837	1908.33	14.4837	1743.69	14.4837	1807.37
		14.5067	1893.99	14.5067	1729.53	14.5067	1736.75
		14.5297	1885.05	14.5297	1765.61	14.5297	1814.2
		14.5526	1881.73	14.5526	1750.1	14.5526	1822.22
		14.5756	1901.69	14.5756	1768.78	14.5756	1769.5
		14.5986	1890.44	14.5986	1786.79	14.5986	1800.97
		14.6216	1891.13	14.6216	1753.46	14.6216	1789.95
		14.6446	1917.21	14.6446	1782.02	14.6446	1784.4
		14.6676	1957.77	14.6676	1802.22	14.6676	1808.16
		14.6906	1898.7	14.6906	1792.95	14.6906	1809.04
		14.7135	1933.03	14.7135	1798.02	14.7135	1831.73
		14.7365	1974.23	14.7365	1796.17	14.7365	1820.66
		14.7595	1983.09	14.7595	1764.87	14.7595	1808.55
		14.7825	1917.06	14.7825	1818.53	14.7825	1820.4
		14.8055	1923.5	14.8055	1823.89	14.8055	1853.61
		14.8285	1918.44	14.8285	1798.72	14.8285	1842.7
		14.8515	1957.5	14.8515	1796.85	14.8515	1842.59
		14.8744	1922.76	14.8744	1796.63	14.8744	1848.18
		14.8974	1949.15	14.8974	1817.85	14.8974	1844.9
		14.9204	1992.2	14.9204	1810.82	14.9204	1847.06
		14.9434	1949.52	14.9434	1823.53	14.9434	1840.36
		14.9664	1993.02	14.9664	1837.19	14.9664	1856.88
		14.9894	1969.17	14.9894	1825.49	14.9894	1884.87
		15.0123	1974.03	15.0123	1827.56	15.0123	1844.97
		15.0353	1974.74	15.0353	1825.78	15.0353	1867.53
		15.0583	1973.76	15.0583	1870.19	15.0583	1882.76
		15.0813	2004.76	15.0813	1855.73	15.0813	1824.52
		15.1043	2009.21	15.1043	1871.48	15.1043	1912.62
		15.1273	2012.53	15.1273	1871.97	15.1273	1856.25
		15.1503	2000.58	15.1503	1860.02	15.1503	1882.26
		15.1732	1960.2	15.1732	1888.52	15.1732	1878.14
		15.1962	1987.98	15.1962	1875.86	15.1962	1933.36
		15.2192	1986.55	15.2192	1870.44	15.2192	1884.01
		15.2422	2017.06	15.2422	1900.99	15.2422	1875.1
		15.2652	2025.24	15.2652	1876.4	15.2652	1882.79
		15.2882	2037.27	15.2882	1839.98	15.2882	1878.93
		15.3112	2004.97	15.3112	1881.22	15.3112	1873.34
		15.3341	2045.04	15.3341	1910.11	15.3341	1888.15
		15.3571	2040	15.3571	1900.36	15.3571	1912.83
		15.3801	2049.56	15.3801	1914.31	15.3801	1907.71
		15.4031	2046.53	15.4031	1911.01	15.4031	1894.31
		15.4261	2041.05	15.4261	1929.16	15.4261	1891.67
		15.4491	2026.55	15.4491	1954.39	15.4491	1917.32
		15.4721	2039.76	15.4721	1967.34	15.4721	1913.32
		15.495	2072.96	15.495	1903.31	15.495	1945.18
		15.518	2031.97	15.518	1913.26	15.518	1933.08
		15.541	2092.21	15.541	1950.78	15.541	1909.63
		15.564	2090.06	15.564	1966.12	15.564	1952.82
		15.587	2104.66	15.587	1925.36	15.587	1944.44
		15.61	2063.03	15.61	1948.57	15.61	1958.14
		15.6329	2079.24	15.6329	1947.38	15.6329	1934.77
		15.6559	2073.92	15.6559	1961.48	15.6559	1986.15
		15.6789	2089.54	15.6789	1952.43	15.6789	1985.69
		15.7019	2113.37	15.7019	1951.41	15.7019	1969.93
		15.7249	2112.18	15.7249	1953.37	15.7249	1947.67
		15.7479	2055.65	15.7479	1931.96	15.7479	1963.04
		15.7709	2122.86	15.7709	1972.07	15.7709	1949.23
		15.7939	2088.77	15.7939	1966.65	15.7939	1978.92
		15.8168	2079.3	15.8168	1992.03	15.8168	1978.52
		15.8398	2126.1	15.8398	1971.45	15.8398	1994.31
		15.8628	2105.46	15.8628	1977.77	15.8628	1999.67
		15.8858	2127.5	15.8858	1994.84	15.8858	2004.45
		15.9088	2087.19	15.9088	1986.67	15.9088	1995.17
		15.9318	2135.37	15.9318	1960.35	15.9318	2003.53
		15.9547	2126.78	15.9547	1983.95	15.9547	2008.29
		15.9777	2124.41	15.9777	2004.34	15.9777	1975.76
		16.0007	2100.74	16.0007	1992.23	16.0007	1986.3
		16.0237	2105.21	16.0237	1974.12	16.0237	1953.32
		16.0467	2101.29	16.0467	2000.97	16.0467	2018.65
		16.0697	2140.27	16.0697	1965.31	16.0697	2008.13
		16.0926	2115.85	16.0926	1982.58	16.0926	1984.09
		16.1156	2097.57	16.1156	1987.25	16.1156	1989.63
		16.1386	2095.23	16.1386	1983.92	16.1386	1998.57
		16.1616	2069.54	16.1616	1968.46	16.1616	2025.36
		16.1846	2082.51	16.1846	1975.04	16.1846	2035.72
		16.2076	2086.76	16.2076	1945.35	16.2076	1947.95
		16.2306	2121.45	16.2306	1973.84	16.2306	1983.4
		16.2536	2043.78	16.2536	1996.53	16.2536	2023.81
		16.2765	2086.97	16.2765	1994.5	16.2765	1957.25
		16.2995	2100.66	16.2995	1968.93	16.2995	2025.77
		16.3225	2083.92	16.3225	1951.71	16.3225	1947.05
		16.3455	2035.72	16.3455	1979.57	16.3455	1998.74
		16.3685	2069.47	16.3685	1988.63	16.3685	1978.38
		16.3915	2072.87	16.3915	1956.44	16.3915	1919.94
		16.4144	2037.11	16.4144	1979.64	16.4144	1997.35
		16.4374	2051.87	16.4374	2009.26	16.4374	1980.12
		16.4604	2057.73	16.4604	2016.02	16.4604	1969.54
		16.4834	2072.82	16.4834	1980.31	16.4834	1926.78
		16.5064	2045.99	16.5064	2001.34	16.5064	1953.71
		16.5294	2040.68	16.5294	2009.33	16.5294	1956.25
		16.5524	2014.02	16.5524	1967.09	16.5524	1939.94
		16.5753	2047.2	16.5753	1973.21	16.5753	1940.71
		16.5983	2059.56	16.5983	1948.81	16.5983	1919.87
		16.6213	2018.65	16.6213	1969.84	16.6213	1941.11
		16.6443	2003.12	16.6443	1936.23	16.6443	1918.24
		16.6673	1994.89	16.6673	1968.11	16.6673	1918.04
		16.6903	2009.4	16.6903	1958.11	16.6903	1989.58
		16.7132	2022.11	16.7132	1975.25	16.7132	1927.91
		16.7362	1996.43	16.7362	1952.72	16.7362	1959.77
		16.7592	2002.09	16.7592	1953.48	16.7592	1936.42
		16.7822	1979.36	16.7822	1980.79	16.7822	1935.99
		16.8052	1982.78	16.8052	1963.04	16.8052	1971.26
		16.8282	1992.35	16.8282	1969.65	16.8282	1933.32
		16.8512	1997.1	16.8512	1952.62	16.8512	1970.41
		16.8742	1985.66	16.8742	1982.04	16.8742	1954.73
		16.8971	1991.9	16.8971	1964.42	16.8971	1935.04
		16.9201	2011.67	16.9201	1962.01	16.9201	1946.49
		16.9431	1991.36	16.9431	1980.48	16.9431	1929.02
		16.9661	1964.18	16.9661	1948.96	16.9661	1927.45
		16.9891	1981.03	16.9891	1975.72	16.9891	1913.64
		17.0121	1953.7	17.0121	1962.42	17.0121	1909.38
		17.035	1949.25	17.035	1972.67	17.035	1966.01
		17.058	1962.28	17.058	1984.96	17.058	1895.69
		17.081	1979.37	17.081	1967.36	17.081	1907.35
		17.104	2012.91	17.104	1976.28	17.104	1885.19
		17.127	1968.25	17.127	2002.63	17.127	1888.86
		17.15	1960.4	17.15	1933.19	17.15	1875.3
		17.173	1937.91	17.173	1976.71	17.173	1898.62
		17.1959	2002.75	17.1959	1987.33	17.1959	1906.01
		17.2189	1996.59	17.2189	1957.54	17.2189	1935.4
		17.2419	1959.32	17.2419	1921.35	17.2419	1851.4
		17.2649	1990.06	17.2649	1979.18	17.2649	1900.27
		17.2879	1939.11	17.2879	1959.15	17.2879	1906.89
		17.3109	1996.44	17.3109	1983.98	17.3109	1924.89
		17.3339	1950.73	17.3339	1978.76	17.3339	1892.16
		17.3568	1968.72	17.3568	1995.12	17.3568	1897.91
		17.3798	1914.81	17.3798	1978.98	17.3798	1890.72
		17.4028	1902.84	17.4028	1999.22	17.4028	1926.49
		17.4258	1966.85	17.4258	1998.35	17.4258	1889.49
		17.4488	1938.41	17.4488	1965.29	17.4488	1877.41
		17.4718	1951.09	17.4718	1947.54	17.4718	1905.16
		17.4947	1958.3	17.4947	1990.85	17.4947	1889.86
		17.5177	1951.37	17.5177	1992.36	17.5177	1888.87
		17.5407	1913.51	17.5407	1959.43	17.5407	1872
		17.5637	1955.61	17.5637	1971.99	17.5637	1917.97
		17.5867	1989.5	17.5867	1985.56	17.5867	1875.19
		17.6097	1938.84	17.6097	1977.05	17.6097	1898.3
		17.6327	1931.83	17.6327	1975.72	17.6327	1863.9
		17.6556	1990.58	17.6556	1987.19	17.6556	1879.72
		17.6786	1944.16	17.6786	1956.84	17.6786	1876.52
		17.7016	1935.25	17.7016	1979.07	17.7016	1873.48
		17.7246	1954.66	17.7246	1994.19	17.7246	1882.37
		17.7476	1906.72	17.7476	2011.09	17.7476	1905.92
		17.7706	1921.66	17.7706	2018.83	17.7706	1921.92
		17.7935	1935.19	17.7935	1969.14	17.7935	1876.5
		17.8165	1900.06	17.8165	2043.11	17.8165	1866.09
		17.8395	1907.89	17.8395	2020.29	17.8395	1900.68
		17.8625	1910.18	17.8625	2026.06	17.8625	1872.08
		17.8855	1913.38	17.8855	2046.65	17.8855	1885.76
		17.9085	1916.37	17.9085	2035.84	17.9085	1872.85
		17.9315	1952.52	17.9315	2025.12	17.9315	1841.46
		17.9544	1890.88	17.9544	2030.42	17.9544	1863.46
		17.9774	1925.52	17.9774	2035.7	17.9774	1857.24
		18.0004	1940.87	18.0004	2035.02	18.0004	1852.89
		18.0234	1921.44	18.0234	2042.98	18.0234	1849.06
		18.0464	1930.63	18.0464	2029.06	18.0464	1875.5
		18.0694	1939.24	18.0694	2051.55	18.0694	1911.78
		18.0924	1913.09	18.0924	2001.22	18.0924	1868.76
		18.1153	1951.85	18.1153	1981.16	18.1153	1890.75
		18.1383	1939.6	18.1383	2066.33	18.1383	1928.5
		18.1613	1934.76	18.1613	2068.6	18.1613	1930.56
		18.1843	1928.81	18.1843	2036.73	18.1843	1897.07
		18.2073	1897.37	18.2073	2062.57	18.2073	1918.5
		18.2303	1905.86	18.2303	2059.57	18.2303	1924.06
		18.2533	1942.86	18.2533	2025.94	18.2533	1912.36
		18.2762	1956.33	18.2762	2005.52	18.2762	2000.21
		18.2992	1931.89	18.2992	2051.44	18.2992	1957.09
		18.3222	1938.09	18.3222	2018.43	18.3222	1981.07
		18.3452	1911.88	18.3452	2068.14	18.3452	1968.75
		18.3682	1930.93	18.3682	2064.25	18.3682	1978.49
		18.3912	1965.8	18.3912	2082.09	18.3912	1978.41
		18.4141	1932.22	18.4141	2032.79	18.4141	1993.13
		18.4371	1904.33	18.4371	2040.13	18.4371	2013.59
		18.4601	1951.69	18.4601	2051.5	18.4601	1967.37
		18.4831	1940.58	18.4831	2021.26	18.4831	2004.61
		18.5061	1934.38	18.5061	2045.39	18.5061	1990.32
		18.5291	1917.67	18.5291	2033.16	18.5291	1949.6
		18.5521	1896.44	18.5521	2052.41	18.5521	1934.42
		18.575	1928.78	18.575	2047.15	18.575	1962.77
		18.598	1895.45	18.598	2074.46	18.598	1941.93
		18.621	1957.79	18.621	2039.95	18.621	1989.1
		18.644	1938.58	18.644	2069	18.644	2018.05
		18.667	1925.34	18.667	2068.43	18.667	2015.71
		18.69	1981.4	18.69	2035.86	18.69	1970.86
		18.7129	1919.86	18.7129	2062.14	18.7129	2002.04
		18.7359	1930.55	18.7359	2073.02	18.7359	1991.06
		18.7589	1935.14	18.7589	2081.67	18.7589	2029.52
		18.7819	1933.66	18.7819	2049.6	18.7819	2006.99
		18.8049	1916.93	18.8049	2086.38	18.8049	1965.56
		18.8279	1931.66	18.8279	2063.31	18.8279	1956.58
		18.8509	1882.97	18.8509	2119.77	18.8509	1931.51
		18.8739	1932.3	18.8739	2067.51	18.8739	1950.35
		18.8968	1885.63	18.8968	2086.27	18.8968	1873.55
		18.9198	1908.42	18.9198	2061.92	18.9198	1910.21
		18.9428	1926.43	18.9428	2030.28	18.9428	1904.58
		18.9658	1958.8	18.9658	2047.39	18.9658	1898.65
		18.9888	1925.97	18.9888	2096.32	18.9888	1897.07
		19.0118	1915.97	19.0118	2080.43	19.0118	1860.55
		19.0347	1929.19	19.0347	2080.58	19.0347	1860.07
		19.0577	1913.12	19.0577	2116.44	19.0577	1863.35
		19.0807	1900.37	19.0807	2071.17	19.0807	1862.92
		19.1037	1920.75	19.1037	2038.51	19.1037	1888.55
		19.1267	1914.16	19.1267	2112.4	19.1267	1888.96
		19.1497	1919.22	19.1497	2129.11	19.1497	1841.85
		19.1727	1882.06	19.1727	2099.56	19.1727	1889.72
		19.1956	1919.03	19.1956	2122.35	19.1956	1905.39
		19.2186	1929.29	19.2186	2149.14	19.2186	1857.74
		19.2416	1911.27	19.2416	2115.09	19.2416	1894.72
		19.2646	1935.65	19.2646	2135.42	19.2646	1888.61
		19.2876	1947.42	19.2876	2137.6	19.2876	1872.4
		19.3106	1908.59	19.3106	2094.58	19.3106	1899.03
		19.3335	1932.57	19.3335	2124.4	19.3335	1930.4
		19.3565	1903.13	19.3565	2097.44	19.3565	1884.53
		19.3795	1923.69	19.3795	2128.21	19.3795	1898.9
		19.4025	1928.87	19.4025	2094.12	19.4025	1887.95
		19.4255	1931.07	19.4255	2103.74	19.4255	1880.9
		19.4485	1929.07	19.4485	2091.76	19.4485	1914.68
		19.4715	1921.45	19.4715	2081.27	19.4715	1880.05
		19.4945	1915.24	19.4945	2169.33	19.4945	1889.17
		19.5174	1923.46	19.5174	2141.99	19.5174	1889.29
		19.5404	1926.28	19.5404	2151.33	19.5404	1868.93
		19.5634	1934.4	19.5634	2109.15	19.5634	1880.41
		19.5864	1928.76	19.5864	2112.29	19.5864	1884.37
		19.6094	1901.01	19.6094	2126.83	19.6094	1887.33
		19.6324	1958.71	19.6324	2137.7	19.6324	1878.53
		19.6553	1957.89	19.6553	2084.21	19.6553	1859.38
		19.6783	1908.02	19.6783	2127.24	19.6783	1922.42
		19.7013	1961.74	19.7013	2141.47	19.7013	1889.09
		19.7243	1895.49	19.7243	2114.57	19.7243	1826.93
		19.7473	1892.72	19.7473	2128.2	19.7473	1876.96
		19.7703	1932.48	19.7703	2189.09	19.7703	1852.51
		19.7933	1954.4	19.7933	2179.64	19.7933	1880.38
		19.8162	1918.74	19.8162	2163.48	19.8162	1866.3
		19.8392	1964.76	19.8392	2157.39	19.8392	1868.45
		19.8622	1908.46	19.8622	2131.9	19.8622	1847.65
		19.8852	1920.11	19.8852	2156.19	19.8852	1871.53
		19.9082	1939.19	19.9082	2133.79	19.9082	1830.86
		19.9312	1935.24	19.9312	2154.77	19.9312	1815.44
		19.9541	1950.99	19.9541	2162.55	19.9541	1929.28
		19.9771	1901.03	19.9771	2210.92	19.9771	1881.82
		20.0001	1908.69	20.0001	2138	20.0001	1870.14
		20.0231	1918.59	20.0231	2207.55	20.0231	1910.71
		20.0461	1952.94	20.0461	2171.59	20.0461	1876.8
		20.0691	1875.93	20.0691	2155.74	20.0691	1870.28
		20.0921	1938.37	20.0921	2152.47	20.0921	1859.27
		20.115	1953.59	20.115	2146.09	20.115	1898.4
		20.138	1929.37	20.138	2179.82	20.138	1873.6
		20.161	1909.15	20.161	2153.03	20.161	1877.55
		20.184	1964.73	20.184	2174.11	20.184	1838.96
		20.207	1908.42	20.207	2126.09	20.207	1855.53
		20.23	1915.47	20.23	2157.41	20.23	1909.19
		20.2529	1890.51	20.2529	2172.21	20.2529	1875.34
		20.2759	1942.85	20.2759	2168.29	20.2759	1855.96
		20.2989	1927.21	20.2989	2197.44	20.2989	1868.64
		20.3219	1896.13	20.3219	2240.07	20.3219	1856.06
		20.3449	1872.78	20.3449	2190.25	20.3449	1869.75
		20.3679	1950.95	20.3679	2209.12	20.3679	1888.64
		20.3909	1896.97	20.3909	2260	20.3909	1871.94
		20.4139	1944.72	20.4139	2111.96	20.4139	1943.79
		20.4368	1875.09	20.4368	2148.12	20.4368	1864.42
		20.4598	1838.49	20.4598	2199.84	20.4598	1857.25
		20.4828	1911.42	20.4828	2138.91	20.4828	1853.47
		20.5058	1886.78	20.5058	2190.57	20.5058	1830.65
		20.5288	1873.36	20.5288	2245.62	20.5288	1861.82
		20.5518	1934.87	20.5518	2208.29	20.5518	1830.29
		20.5747	1981.46	20.5747	2205.67	20.5747	1880.11
		20.5977	1940.11	20.5977	2179.45	20.5977	1877.76
		20.6207	1957.79	20.6207	2153.14	20.6207	1830.91
		20.6437	1938.88	20.6437	2167.68	20.6437	1913.39
		20.6667	1917.6	20.6667	2109.69	20.6667	1866.41
		20.6897	1932.43	20.6897	2104.55	20.6897	1869.84
		20.7127	1899.18	20.7127	2191.85	20.7127	1820.46
		20.7356	1908.16	20.7356	2208.39	20.7356	1854.77
		20.7586	1932.99	20.7586	2276.55	20.7586	1898.98
		20.7816	1970.62	20.7816	2244.8	20.7816	1934.18
		20.8046	1926.82	20.8046	2201.82	20.8046	1871.82
		20.8276	1967.09	20.8276	2175.84	20.8276	1856.76
		20.8506	1901.86	20.8506	2178.02	20.8506	1882.27
		20.8736	1916.85	20.8736	2224.59	20.8736	1861.18
		20.8965	1939.1	20.8965	2196.11	20.8965	1883.48
		20.9195	1959.27	20.9195	2118.76	20.9195	1880.82
		20.9425	1958.46	20.9425	2196.91	20.9425	1866.64
		20.9655	1931.2	20.9655	2176.22	20.9655	1846.39
		20.9885	1922.25	20.9885	2210.87	20.9885	1882.21
		21.0115	1883.84	21.0115	2161.48	21.0115	1841.34
		21.0344	1932.57	21.0344	2276.78	21.0344	1861.58
		21.0574	1959.06	21.0574	2204.39	21.0574	1936.51
		21.0804	1968.83	21.0804	2198.38	21.0804	1905.55
		21.1034	1960.29	21.1034	2173.47	21.1034	1929.62
		21.1264	1857.16	21.1264	2152.95	21.1264	1877.59
		21.1494	1920.88	21.1494	2162.31	21.1494	1957.2
		21.1724	1992.91	21.1724	2186.49	21.1724	1898.09
		21.1953	2075.89	21.1953	2131.36	21.1953	1872.76
		21.2183	2024.37	21.2183	2146.57	21.2183	1865.99
		21.2413	1868.88	21.2413	2195.97	21.2413	1978.18
		21.2643	1937.64	21.2643	2162.91	21.2643	1801.33
		21.2873	1952.02	21.2873	2234.28	21.2873	1947.77
		21.3103	1967.6	21.3103	2207.82	21.3103	1837.73
		21.3332	1935.74	21.3332	2111.32	21.3332	1874.59
		21.3562	1955.42	21.3562	2199.19	21.3562	1819.12
		21.3792	1934.32	21.3792	2098.87	21.3792	1905.07
		21.4022	1953.33	21.4022	2263.87	21.4022	1973.37
		21.4252	1891.2	21.4252	2172.97	21.4252	1901.47
		21.4482	1935.9	21.4482	2210.96	21.4482	1942.54
		21.4712	1968.72	21.4712	2228.7	21.4712	1910.73
		21.4942	1933.88	21.4942	2324.8	21.4942	1776.92
		21.5171	1972.09	21.5171	2197.72	21.5171	1836.32
		21.5401	1905.84	21.5401	2225.21	21.5401	1868.39
		21.5631	1954.53	21.5631	2283.23	21.5631	1936.84
		21.5861	1896.37	21.5861	2211.21	21.5861	1985.57
		21.6091	1921.73	21.6091	2164.37	21.6091	1928.2
		21.6321	1945.79	21.6321	2221.11	21.6321	1953.4
		21.655	1882.54	21.655	2315.32	21.655	1833.95
		21.678	2008.22	21.678	2288.83	21.678	1856.08
		21.701	1973.44	21.701	2207.14	21.701	1938.03
		21.724	1956.16	21.724	2124.87	21.724	1956.16
		21.747	1913.5	21.747	2200.16	21.747	1931.64
		21.77	1917.04	21.77	2268.1	21.77	1896.98
		21.793	1924.34	21.793	2180.26	21.793	1945.25
		21.8159	2018.12	21.8159	2189.04	21.8159	1869.56
		21.8389	2081.07	21.8389	2292.17	21.8389	1892.11
		21.8619	1918.5	21.8619	2197.19	21.8619	1937.35
		21.8849	1984.02	21.8849	2158.05	21.8849	1947.82
		21.9079	1896.51	21.9079	2161.17	21.9079	1982.9
		21.9309	1970.77	21.9309	2277.24	21.9309	1917.98
		21.9538	1980.62	21.9538	2283.87	21.9538	1917.63
		21.9768	1985.1	21.9768	2256.86	21.9768	2011.68
		21.9998	2049.85	21.9998	2315.57	21.9998	1875.87
		22.0228	2025.79	22.0228	2328.33	22.0228	1974.32
		22.0458	1913.29	22.0458	2169.25	22.0458	1845.25
		22.0688	1887.66	22.0688	2347.83	22.0688	1924.61
		22.0918	1892.87	22.0918	2284.33	22.0918	1948.8
		22.1148	1940.47	22.1148	2264.76	22.1148	1931.71
		22.1377	2012	22.1377	2218.72	22.1377	1830.22
		22.1607	1944.31	22.1607	2300.31	22.1607	1873.11
		22.1837	1956.89	22.1837	2298.47	22.1837	1912.5
		22.2067	2070.01	22.2067	2262.97	22.2067	1910.18
		22.2297	1890.6	22.2297	2282.73	22.2297	1942.62
		22.2527	1993.05	22.2527	2254	22.2527	1927.3
		22.2756	1927.73	22.2756	2268.05	22.2756	1800.39
		22.2986	1993.26	22.2986	2273.36	22.2986	1910.75
		22.3216	2020.45	22.3216	2299.28	22.3216	1945.02
		22.3446	2004.09	22.3446	2259.54	22.3446	1832.25
		22.3676	1929.76	22.3676	2385.71	22.3676	1860.75
		22.3906	1992.75	22.3906	2279.95	22.3906	2010.39
		22.4136	1911.07	22.4136	2265.83	22.4136	1962.86
		22.4365	1931.96	22.4365	2383.66	22.4365	1929.24
		22.4595	1972.38	22.4595	2241.6	22.4595	2060.23
		22.4825	2006.99	22.4825	2218.09	22.4825	1882.11
		22.5055	2025.99	22.5055	2235.26	22.5055	1959.26
		22.5285	1955.78	22.5285	2304.91	22.5285	1800.61
		22.5515	1856.95	22.5515	2174.8	22.5515	1984.09
		22.5744	2131.39	22.5744	2241.58	22.5744	1890.36
		22.5974	2117.12	22.5974	2262.49	22.5974	1919.57
		22.6204	1912.08	22.6204	2285.27	22.6204	2054.43
		22.6434	2107.86	22.6434	2392.71	22.6434	1835.23
		22.6664	1867.84	22.6664	2364.19	22.6664	2015.88
		22.6894	1911.5	22.6894	2421.83	22.6894	1754.82
		22.7124	1968.25	22.7124	2454.05	22.7124	2033.36
		22.7353	2082.93	22.7353	2246.7	22.7353	2047.11
		22.7583	2088.48	22.7583	2149.74	22.7583	1854.57
		22.7813	2094.49	22.7813	2471.37	22.7813	1970.92
		22.8043	2028.78	22.8043	2439.68	22.8043	1951.74
		22.8273	2105.76	22.8273	2377	22.8273	1948.72
		22.8503	1993.6	22.8503	2594.85	22.8503	1859.12
		22.8732	2118.9	22.8732	2389.22	22.8732	2040.42
		22.8962	2037.6	22.8962	2274.99	22.8962	1909.02
		22.9192	1907.03	22.9192	2181.1	22.9192	1838.52
		22.9422	1947.48	22.9422	2079.06	22.9422	1802.73
		22.9652	2125.11	22.9652	2512.91	22.9652	2125.11
		22.9882	1937.68	22.9882	2387.84	22.9882	1781.09

## Sheet: Fig. 2e
		Before UV										After UV													After Air
		B.E.(eV)	Raw	Intensity	Peak	Sum	Background	Peak				B.E.(eV)	Raw	Intensity	Peak	Sum	Background	Peak	1	Peak	2				B.E.(eV)	Raw	Intensity	Peak	Sum	Background	Peak	1	Peak	2
		743.516	2513.33	2514.76	2513.33	2513.33	2513.33	2514.76				746.095	5809.33	5812.21	5809.13	5810.05	5809.83	5810.18	5809.13	5809.54	5809.13				747.92	5295	5299.62	5294	5294	5294	5294	5294	5294	5299.62
		743.416	2495	2514.78	2513.33	2513.33	2513.33	2514.78				745.995	5611.67	5812.03	5808.93	5809.86	5809.63	5809.98	5808.93	5809.34	5808.93				747.82	5247.5	5298.67	5292.99	5292.99	5292.99	5292.99	5292.99	5292.99	5298.67
		743.316	2468.33	2514.87	2513.41	2513.41	2513.41	2514.87				745.895	5685	5814.23	5811.11	5812.04	5811.82	5812.17	5811.11	5811.52	5811.11				747.72	5210	5298.05	5292.31	5292.31	5292.31	5292.31	5292.31	5292.31	5298.05
		743.216	2455	2515.08	2513.6	2513.6	2513.6	2515.08				745.795	5628.33	5815.57	5812.43	5813.37	5813.14	5813.5	5812.43	5812.85	5812.43				747.62	5170	5297.69	5291.89	5291.89	5291.89	5291.89	5291.89	5291.89	5297.69
		743.116	2471.67	2515.35	2513.86	2513.86	2513.86	2515.35				745.695	5845	5817.61	5814.45	5815.39	5815.17	5815.52	5814.45	5814.87	5814.45				747.52	5220	5297.61	5291.75	5291.75	5291.75	5291.75	5291.75	5291.75	5297.61
		743.016	2451.67	2515.55	2514.04	2514.04	2514.04	2515.55				745.595	5861.67	5817.06	5813.88	5814.83	5814.61	5814.96	5813.88	5814.3	5813.88				747.42	5307.5	5297.18	5291.26	5291.26	5291.26	5291.26	5291.26	5291.26	5297.18
		742.916	2538.33	2515.84	2514.31	2514.31	2514.31	2515.84				745.495	5861.67	5816.31	5813.1	5814.06	5813.84	5814.19	5813.1	5813.53	5813.1				747.32	5412.5	5296.13	5290.14	5290.14	5290.14	5290.14	5290.14	5290.14	5296.13
		742.816	2525	2515.75	2514.2	2514.2	2514.2	2515.75				745.395	5786.67	5815.54	5812.32	5813.28	5813.06	5813.41	5812.32	5812.75	5812.32				747.22	5390	5294.33	5288.28	5288.28	5288.28	5288.28	5288.28	5288.28	5294.33
		742.716	2543.33	2515.72	2514.16	2514.16	2514.16	2515.72				745.295	5755	5815.67	5812.43	5813.39	5813.18	5813.53	5812.43	5812.86	5812.43				747.12	5515	5292.68	5286.56	5286.56	5286.56	5286.56	5286.56	5286.56	5292.68
		742.616	2608.33	2515.62	2514.03	2514.03	2514.03	2515.62				745.195	5836.67	5816.19	5812.92	5813.89	5813.67	5814.03	5812.92	5813.35	5812.92				747.02	5467.5	5290.14	5283.96	5283.96	5283.96	5283.96	5283.96	5283.96	5290.14
		742.516	2523.33	2515.23	2513.62	2513.62	2513.62	2515.23				745.095	5841.67	5815.72	5812.43	5813.41	5813.19	5813.55	5812.43	5812.87	5812.43				746.92	5387.5	5287.91	5281.66	5281.66	5281.66	5281.66	5281.66	5281.66	5287.91
		742.416	2488.33	2515.21	2513.58	2513.58	2513.58	2515.21				744.995	5866.67	5815.19	5811.88	5812.86	5812.65	5813	5811.88	5812.32	5811.88				746.82	5452.5	5286.23	5279.92	5279.92	5279.92	5279.92	5279.92	5279.92	5286.23
		742.316	2423.33	2515.34	2513.69	2513.69	2513.69	2515.34				744.895	5875	5814.35	5811.02	5812.01	5811.8	5812.15	5811.02	5811.46	5811.02				746.72	5347.5	5284.09	5277.7	5277.7	5277.7	5277.7	5277.7	5277.7	5284.09
		742.216	2493.33	2515.75	2514.08	2514.08	2514.08	2515.75				744.795	5845	5813.41	5810.05	5811.04	5810.83	5811.18	5810.05	5810.49	5810.05				746.62	5330	5282.67	5276.21	5276.21	5276.21	5276.21	5276.21	5276.21	5282.67
		742.116	2586.67	2515.86	2514.17	2514.17	2514.17	2515.86				744.695	5841.67	5812.81	5809.43	5810.42	5810.22	5810.57	5809.43	5809.88	5809.43				746.52	5307.5	5281.36	5274.83	5274.83	5274.83	5274.83	5274.83	5274.83	5281.36
		742.016	2613.33	2515.57	2513.86	2513.86	2513.86	2515.57				744.595	5811.67	5812.24	5808.84	5809.84	5809.64	5809.99	5808.84	5809.29	5808.84				746.42	5317.5	5280.2	5273.6	5273.6	5273.6	5273.6	5273.6	5273.6	5280.2
		741.916	2460	2515.16	2513.43	2513.43	2513.43	2515.16				744.495	5846.67	5812.03	5808.6	5809.61	5809.41	5809.76	5808.6	5809.06	5808.6				746.32	5205	5278.97	5272.29	5272.29	5272.29	5272.29	5272.29	5272.29	5278.97
		741.816	2513.33	2515.42	2513.66	2513.66	2513.66	2515.42				744.395	5805	5811.4	5807.94	5808.96	5808.76	5809.11	5807.94	5808.4	5807.94				746.22	5327.5	5278.52	5271.77	5271.77	5271.77	5271.77	5271.77	5271.77	5278.52
		741.716	2516.67	2515.44	2513.66	2513.66	2513.66	2515.44				744.295	5933.33	5811.26	5807.78	5808.8	5808.6	5808.95	5807.78	5808.24	5807.78				746.12	5350	5277.2	5270.37	5270.37	5270.37	5270.37	5270.37	5270.37	5277.2
		741.616	2595	2515.46	2513.65	2513.65	2513.65	2515.46				744.195	5796.67	5809.56	5806.06	5807.09	5806.89	5807.24	5806.06	5806.53	5806.06				746.02	5255	5275.72	5268.81	5268.81	5268.81	5268.81	5268.81	5268.81	5275.72
		741.516	2655	2515.13	2513.3	2513.3	2513.3	2515.13				744.095	5751.67	5809.5	5805.98	5807.01	5806.81	5807.16	5805.98	5806.45	5805.98				745.92	5257.5	5274.89	5267.91	5267.91	5267.91	5267.91	5267.91	5267.91	5274.89
		741.416	2535	2514.55	2512.69	2512.69	2512.69	2514.55				743.995	5990	5809.98	5806.43	5807.47	5807.28	5807.63	5806.43	5806.9	5806.43				745.82	5235	5274.05	5266.98	5266.98	5266.98	5266.98	5266.98	5266.98	5274.05
		741.316	2605	2514.48	2512.59	2512.59	2512.59	2514.48				743.895	5810	5807.59	5804.02	5805.06	5804.87	5805.22	5804.02	5804.49	5804.02				745.72	5165	5273.35	5266.21	5266.21	5266.21	5266.21	5266.21	5266.21	5273.35
		741.216	2500	2514.11	2512.19	2512.19	2512.19	2514.11				743.795	5815	5807.35	5803.75	5804.8	5804.61	5804.96	5803.75	5804.23	5803.75				745.62	5162.5	5273.15	5265.92	5265.92	5265.92	5265.92	5265.92	5265.92	5273.15
		741.116	2496.67	2514.19	2512.24	2512.24	2512.24	2514.19				743.695	5801.67	5807.04	5803.41	5804.47	5804.28	5804.63	5803.41	5803.89	5803.41				745.52	5375	5272.96	5265.65	5265.65	5265.65	5265.65	5265.65	5265.65	5272.96
		741.016	2431.67	2514.29	2512.31	2512.31	2512.31	2514.29				743.595	5726.67	5806.88	5803.23	5804.3	5804.11	5804.46	5803.23	5803.72	5803.23				745.42	5502.5	5271.28	5263.88	5263.88	5263.88	5263.88	5263.88	5263.88	5271.28
		740.916	2556.67	2514.66	2512.66	2512.66	2512.66	2514.66				743.495	5811.67	5807.63	5803.96	5805.03	5804.84	5805.19	5803.96	5804.44	5803.96				745.32	5332.5	5268.69	5261.2	5261.2	5261.2	5261.2	5261.2	5261.2	5268.69
		740.816	2500	2514.51	2512.47	2512.47	2512.47	2514.51				743.395	5815	5807.37	5803.66	5804.74	5804.56	5804.9	5803.66	5804.16	5803.66				745.22	5415	5267.27	5259.7	5259.7	5259.7	5259.7	5259.7	5259.7	5267.27
		740.716	2525	2514.59	2512.52	2512.52	2512.52	2514.59				743.295	5728.33	5807.06	5803.33	5804.41	5804.23	5804.57	5803.33	5803.82	5803.33				745.12	5405	5265.27	5257.6	5257.6	5257.6	5257.6	5257.6	5257.6	5265.27
		740.616	2430	2514.57	2512.47	2512.47	2512.47	2514.57				743.195	5898.33	5807.79	5804.03	5805.12	5804.94	5805.29	5804.03	5804.53	5804.03				745.02	5360	5263.32	5255.56	5255.56	5255.56	5255.56	5255.56	5255.56	5263.32
		740.516	2465	2514.97	2512.82	2512.82	2512.82	2514.97				743.095	5891.67	5806.48	5802.69	5803.79	5803.61	5803.96	5802.69	5803.2	5802.69				744.92	5500	5261.68	5253.83	5253.83	5253.83	5253.83	5253.83	5253.83	5261.68
		740.416	2533.33	2515.21	2513.03	2513.03	2513.03	2515.21				742.995	5870	5805.23	5801.42	5802.52	5802.35	5802.69	5801.42	5801.93	5801.42				744.82	5372.5	5259.04	5251.1	5251.1	5251.1	5251.1	5251.1	5251.1	5259.04
		740.316	2495	2515.16	2512.94	2512.94	2512.94	2515.16				742.895	5968.33	5804.23	5800.39	5801.5	5801.33	5801.67	5800.39	5800.9	5800.39				744.72	5365	5257.29	5249.24	5249.24	5249.24	5249.24	5249.24	5249.24	5257.29
		740.216	2561.67	2515.28	2513.02	2513.02	2513.02	2515.28				742.795	5993.33	5802.04	5798.17	5799.28	5799.12	5799.46	5798.17	5798.68	5798.17				744.62	5362.5	5255.57	5247.43	5247.43	5247.43	5247.43	5247.43	5247.43	5255.57
		740.116	2526.67	2515.11	2512.81	2512.81	2512.81	2515.11				742.695	5960	5799.51	5795.61	5796.74	5796.57	5796.91	5795.61	5796.13	5795.61				744.52	5350	5253.86	5245.62	5245.62	5245.62	5245.62	5245.62	5245.62	5253.86
		740.016	2573.33	2515.09	2512.75	2512.75	2512.75	2515.09				742.595	5971.67	5797.36	5793.43	5794.56	5794.4	5794.74	5793.43	5793.95	5793.43				744.42	5382.5	5252.23	5243.88	5243.88	5243.88	5243.88	5243.88	5243.88	5252.23
		739.916	2555	2514.88	2512.49	2512.49	2512.49	2514.88				742.495	5903.33	5795.04	5791.08	5792.22	5792.06	5792.4	5791.08	5791.61	5791.08				744.32	5552.5	5250.36	5241.9	5241.9	5241.9	5241.9	5241.9	5241.9	5250.36
		739.816	2515	2514.74	2512.31	2512.31	2512.31	2514.74				742.395	5843.33	5793.51	5789.53	5790.67	5790.52	5790.85	5789.53	5790.06	5789.53				744.22	5395	5247.28	5238.72	5238.72	5238.72	5238.72	5238.72	5238.72	5247.28
		739.716	2551.67	2514.78	2512.3	2512.3	2512.3	2514.78				742.295	5850	5792.69	5788.68	5789.83	5789.68	5790.01	5788.68	5789.21	5788.68				744.12	5240	5245.29	5236.62	5236.62	5236.62	5236.62	5236.62	5236.62	5245.29
		739.616	2468.33	2514.66	2512.13	2512.13	2512.13	2514.66				742.195	5913.33	5791.79	5787.74	5788.9	5788.75	5789.08	5787.74	5788.28	5787.74				744.02	5155	5244.37	5235.59	5235.59	5235.59	5235.59	5235.59	5235.59	5244.37
		739.516	2540	2514.91	2512.32	2512.32	2512.32	2514.91				742.095	5810	5790.1	5786.02	5787.19	5787.05	5787.37	5786.02	5786.57	5786.02				743.92	5205	5244.05	5235.16	5235.16	5235.16	5235.16	5235.16	5235.16	5244.05
		739.416	2510	2514.84	2512.2	2512.2	2512.2	2514.84				741.995	5806.67	5789.65	5785.54	5786.71	5786.57	5786.89	5785.54	5786.08	5785.54				743.82	5355	5243.38	5234.37	5234.37	5234.37	5234.37	5234.37	5234.37	5243.38
		739.316	2480	2514.91	2512.21	2512.21	2512.21	2514.91				741.895	5916.67	5789.22	5785.08	5786.26	5786.12	5786.45	5785.08	5785.63	5785.08				743.72	5420	5241.65	5232.52	5232.52	5232.52	5232.52	5232.52	5232.52	5241.65
		739.216	2458.33	2515.11	2512.34	2512.34	2512.34	2515.11				741.795	5931.67	5787.47	5783.29	5784.48	5784.35	5784.67	5783.29	5783.85	5783.29				743.62	5307.5	5239.45	5230.2	5230.2	5230.2	5230.2	5230.2	5230.2	5239.45
		739.116	2461.67	2515.41	2512.58	2512.58	2512.58	2515.41				741.695	5721.67	5785.51	5781.31	5782.5	5782.37	5782.69	5781.31	5781.86	5781.31				743.52	5272.5	5238.03	5228.66	5228.66	5228.66	5228.66	5228.66	5228.66	5238.03
		739.016	2563.33	2515.7	2512.8	2512.8	2512.8	2515.7				741.595	5785	5786.06	5781.82	5783.03	5782.9	5783.22	5781.82	5782.39	5781.82				743.42	5462.5	5236.84	5227.35	5227.35	5227.35	5227.35	5227.35	5227.35	5236.84
		738.916	2541.67	2515.55	2512.58	2512.58	2512.58	2515.55				741.495	5933.33	5785.85	5781.59	5782.8	5782.67	5782.99	5781.59	5782.15	5781.59				743.32	5362.5	5234.31	5224.69	5224.69	5224.69	5224.69	5224.69	5224.69	5234.31
		738.816	2576.67	2515.51	2512.45	2512.45	2512.45	2515.51				741.395	5956.67	5783.86	5779.56	5780.77	5780.66	5780.97	5779.56	5780.13	5779.56				743.22	5507.5	5232.47	5222.72	5222.72	5222.72	5222.72	5222.72	5222.72	5232.47
		738.716	2590	2515.31	2512.18	2512.18	2512.18	2515.31				741.295	5838.33	5781.56	5777.22	5778.44	5778.33	5778.64	5777.22	5777.8	5777.22				743.12	5342.5	5229.6	5219.72	5219.72	5219.72	5219.72	5219.72	5219.72	5229.6
		738.616	2496.67	2515.06	2511.84	2511.84	2511.84	2515.06				741.195	5843.33	5780.65	5776.28	5777.52	5777.41	5777.72	5776.28	5776.86	5776.28				743.02	5245	5227.87	5217.85	5217.85	5217.85	5217.85	5217.85	5217.85	5227.87
		738.516	2551.67	2515.21	2511.91	2511.91	2511.91	2515.21				741.095	5775	5779.68	5775.27	5776.52	5776.41	5776.72	5775.27	5775.86	5775.27				742.92	5322.5	5226.81	5216.66	5216.66	5216.66	5216.66	5216.66	5216.66	5226.81
		738.416	2463.33	2515.13	2511.74	2511.74	2511.74	2515.13				740.995	5780	5779.52	5775.08	5776.33	5776.23	5776.53	5775.08	5775.67	5775.08				742.82	5557.5	5225.21	5214.92	5214.92	5214.92	5214.92	5214.92	5214.92	5225.21
		738.316	2688.33	2515.44	2511.94	2511.94	2511.94	2515.44				740.895	5740	5779.3	5774.82	5776.08	5775.98	5776.28	5774.82	5775.41	5774.82				742.72	5287.5	5221.94	5211.5	5211.5	5211.5	5211.5	5211.5	5211.5	5221.94
		738.216	2600	2514.78	2511.18	2511.18	2511.18	2514.78				740.795	5735	5779.55	5775.04	5776.3	5776.21	5776.51	5775.04	5775.64	5775.04				742.62	5245	5220.55	5209.97	5209.97	5209.97	5209.97	5209.97	5209.97	5220.55
		738.116	2591.67	2514.5	2510.8	2510.8	2510.8	2514.5				740.695	5891.67	5779.87	5775.32	5776.6	5776.51	5776.8	5775.32	5775.93	5775.32				742.52	5290	5219.45	5208.72	5208.72	5208.72	5208.72	5208.72	5208.72	5219.45
		738.016	2560	2514.27	2510.45	2510.45	2510.45	2514.27				740.595	5853.33	5778.3	5773.72	5775	5774.92	5775.21	5773.72	5774.33	5773.72				742.42	5310	5218.03	5207.15	5207.15	5207.15	5207.15	5207.15	5207.15	5218.03
		737.916	2501.67	2514.18	2510.24	2510.24	2510.24	2514.18				740.495	5788.33	5777.18	5772.56	5773.85	5773.77	5774.06	5772.56	5773.17	5772.56				742.32	5337.5	5216.46	5205.42	5205.42	5205.42	5205.42	5205.42	5205.42	5216.46
		737.816	2498.33	2514.34	2510.28	2510.28	2510.28	2514.34				740.395	5671.67	5776.83	5772.17	5773.47	5773.4	5773.68	5772.17	5772.79	5772.17				742.22	5317.5	5214.69	5203.49	5203.49	5203.49	5203.49	5203.49	5203.49	5214.69
		737.716	2493.33	2514.52	2510.33	2510.33	2510.33	2514.52				740.295	5848.33	5777.88	5773.18	5774.49	5774.43	5774.7	5773.18	5773.81	5773.18				742.12	5290	5213.05	5201.69	5201.69	5201.69	5201.69	5201.69	5201.69	5213.05
		737.616	2541.67	2514.73	2510.4	2510.4	2510.4	2514.73				740.195	5933.33	5776.81	5772.07	5773.39	5773.33	5773.61	5772.07	5772.7	5772.07				742.02	5150	5211.6	5200.07	5200.07	5200.07	5200.07	5200.07	5200.07	5211.6
		737.516	2543.33	2514.74	2510.27	2510.27	2510.27	2514.74				740.095	5778.33	5774.71	5769.93	5771.25	5771.2	5771.47	5769.93	5770.56	5769.93				741.92	5205	5211.12	5199.42	5199.42	5199.42	5199.42	5199.42	5199.42	5211.12
		737.416	2408.33	2514.76	2510.12	2510.12	2510.12	2514.76				739.995	5758.33	5774.45	5769.63	5770.96	5770.92	5771.18	5769.63	5770.27	5769.63				741.82	5235	5210.25	5198.38	5198.38	5198.38	5198.38	5198.38	5198.38	5210.25
		737.316	2423.33	2515.36	2510.56	2510.56	2510.56	2515.36				739.895	5788.33	5774.42	5769.56	5770.9	5770.87	5771.13	5769.56	5770.21	5769.56				741.72	5242.5	5209.17	5197.12	5197.12	5197.12	5197.12	5197.12	5197.12	5209.17
		737.216	2448.33	2515.9	2510.94	2510.94	2510.94	2515.9				739.795	5776.67	5774.04	5769.14	5770.49	5770.46	5770.72	5769.14	5769.79	5769.14				741.62	5327.5	5208.03	5195.81	5195.81	5195.81	5195.81	5195.81	5195.81	5208.03
		737.116	2463.33	2516.35	2511.21	2511.21	2511.21	2516.35				739.695	5798.33	5773.79	5768.85	5770.21	5770.18	5770.44	5768.85	5769.5	5768.85				741.52	5260	5206.29	5193.88	5193.88	5193.88	5193.88	5193.88	5193.88	5206.29
		737.016	2555	2516.75	2511.41	2511.41	2511.41	2516.75				739.595	5743.33	5773.27	5768.29	5769.66	5769.64	5769.89	5768.29	5768.95	5768.29				741.42	5397.5	5205.01	5192.41	5192.41	5192.41	5192.41	5192.41	5192.41	5205.01
		736.916	2600	2516.76	2511.23	2511.23	2511.23	2516.76				739.495	5695	5773.42	5768.39	5769.77	5769.76	5770.01	5768.39	5769.06	5768.39				741.32	5095	5202.76	5189.97	5189.97	5189.97	5189.97	5189.97	5189.97	5202.76
		736.816	2610	2516.59	2510.84	2510.84	2510.84	2516.59				739.395	5615	5774.15	5769.08	5770.46	5770.46	5770.7	5769.08	5769.75	5769.08				741.22	5277.5	5202.63	5189.64	5189.64	5189.64	5189.64	5189.64	5189.64	5202.63
		736.716	2440	2516.38	2510.42	2510.42	2510.42	2516.38				739.295	5770	5775.85	5770.73	5772.13	5772.14	5772.37	5770.73	5771.41	5770.73				741.12	5232.5	5201.21	5188.02	5188.02	5188.02	5188.02	5188.02	5188.02	5201.21
		736.616	2640	2516.91	2510.72	2510.72	2510.72	2516.91				739.195	5696.67	5775.7	5770.54	5771.95	5771.96	5772.19	5770.54	5771.23	5770.54				741.02	5257.5	5200.11	5186.7	5186.7	5186.7	5186.7	5186.7	5186.7	5200.11
		736.516	2498.33	2516.6	2510.16	2510.16	2510.16	2516.6				739.095	5701.67	5776.44	5771.23	5772.65	5772.67	5772.9	5771.23	5771.93	5771.23				740.92	5330	5198.82	5185.21	5185.21	5185.21	5185.21	5185.21	5185.21	5198.82
		736.416	2501.67	2516.91	2510.22	2510.22	2510.22	2516.91				738.995	5796.67	5777.12	5771.87	5773.3	5773.33	5773.55	5771.87	5772.57	5771.87				740.82	5292.5	5197.02	5183.19	5183.19	5183.19	5183.19	5183.19	5183.19	5197.02
		736.316	2605	2517.21	2510.25	2510.25	2510.25	2517.21				738.895	5730	5776.67	5771.38	5772.81	5772.85	5773.06	5771.38	5772.08	5771.38				740.72	5222.5	5195.47	5181.42	5181.42	5181.42	5181.42	5181.42	5181.42	5195.47
		736.216	2541.67	2517.08	2509.84	2509.84	2509.84	2517.08				738.795	5698.33	5777.02	5771.67	5773.12	5773.17	5773.37	5771.67	5772.38	5771.67				740.62	5105	5194.41	5180.13	5180.13	5180.13	5180.13	5180.13	5180.13	5194.41
		736.116	2616.67	2517.24	2509.71	2509.71	2509.71	2517.24				738.695	5731.67	5777.75	5772.36	5773.81	5773.87	5774.07	5772.36	5773.07	5772.36				740.52	5292.5	5194.17	5179.66	5179.66	5179.66	5179.66	5179.66	5179.66	5194.17
		736.016	2566.67	2517.09	2509.25	2509.25	2509.25	2517.09				738.595	5811.67	5778.09	5772.65	5774.11	5774.18	5774.37	5772.65	5773.37	5772.65				740.42	5335	5192.62	5177.86	5177.86	5177.86	5177.86	5177.86	5177.86	5192.62
		735.916	2650	2517.17	2509	2509	2509	2517.17				738.495	5746.67	5777.47	5771.98	5773.45	5773.53	5773.72	5771.98	5772.71	5771.98				740.32	5442.5	5190.76	5175.75	5175.75	5175.75	5175.75	5175.75	5175.75	5190.76
		735.816	2491.67	2516.9	2508.39	2508.39	2508.39	2516.9				738.395	5841.67	5777.63	5772.08	5773.57	5773.66	5773.83	5772.08	5772.82	5772.08				740.22	5197.5	5188.13	5172.88	5172.88	5172.88	5172.88	5172.88	5172.88	5188.13
		735.716	2570	2517.33	2508.46	2508.46	2508.46	2517.33				738.295	5621.67	5776.64	5771.04	5772.54	5772.64	5772.81	5771.04	5771.78	5771.04				740.12	5177.5	5187.22	5171.7	5171.7	5171.7	5171.7	5171.7	5171.7	5187.22
		735.616	2503.33	2517.44	2508.2	2508.2	2508.2	2517.44				738.195	5665	5778.29	5772.65	5774.15	5774.26	5774.42	5772.65	5773.39	5772.65				740.02	5287.5	5186.44	5170.66	5170.66	5170.66	5170.66	5170.66	5170.66	5186.44
		735.516	2496.67	2517.85	2508.22	2508.22	2508.22	2517.85				738.095	5591.67	5779.44	5773.74	5775.26	5775.38	5775.53	5773.74	5774.5	5773.74				739.92	5147.5	5184.9	5168.84	5168.84	5168.84	5168.84	5168.84	5168.84	5184.9
		735.416	2531.67	2518.31	2508.27	2508.27	2508.27	2518.31				737.995	5653.33	5781.49	5775.74	5777.27	5777.4	5777.54	5775.74	5776.5	5775.74				739.82	5095	5184.33	5167.99	5167.99	5167.99	5167.99	5167.99	5167.99	5184.33
		735.316	2465	2518.63	2508.17	2508.17	2508.17	2518.63				737.895	5730	5782.82	5777.02	5778.56	5778.7	5778.83	5777.02	5777.78	5777.02				739.72	5290	5184.13	5167.5	5167.5	5167.5	5167.5	5167.5	5167.5	5184.13
		735.216	2536.67	2519.27	2508.36	2508.36	2508.36	2519.27				737.795	5618.33	5783.24	5777.38	5778.93	5779.09	5779.22	5777.38	5778.16	5777.38				739.62	5347.5	5182.57	5165.64	5165.64	5165.64	5165.64	5165.64	5165.64	5182.57
		735.116	2543.33	2519.61	2508.23	2508.23	2508.23	2519.61				737.695	5671.67	5785.02	5779.1	5780.66	5780.83	5780.95	5779.1	5779.88	5779.1				739.52	5112.5	5180.6	5163.36	5163.36	5163.36	5163.36	5163.36	5163.36	5180.6
		735.016	2555	2519.95	2508.08	2508.08	2508.08	2519.95				737.595	5680	5786.17	5780.2	5781.77	5781.95	5782.06	5780.2	5780.99	5780.2				739.42	5120	5180.27	5162.72	5162.72	5162.72	5162.72	5162.72	5162.72	5180.27
		734.916	2518.33	2520.25	2507.88	2507.88	2507.88	2520.25				737.495	5706.67	5787.23	5781.21	5782.79	5782.98	5783.08	5781.21	5782	5781.21				739.32	5260	5179.9	5162.02	5162.02	5162.02	5162.02	5162.02	5162.02	5179.9
		734.816	2548.33	2520.74	2507.84	2507.84	2507.84	2520.74				737.395	5753.33	5787.99	5781.9	5783.5	5783.7	5783.79	5781.9	5782.71	5781.9				739.22	5205	5178.55	5160.33	5160.33	5160.33	5160.33	5160.33	5160.33	5178.55
		734.716	2581.67	2521.11	2507.66	2507.66	2507.66	2521.11				737.295	5795	5788.19	5782.05	5783.66	5783.87	5783.95	5782.05	5782.86	5782.05				739.12	5207.5	5177.58	5159.01	5159.01	5159.01	5159.01	5159.01	5159.01	5177.58
		734.616	2538.33	2521.37	2507.34	2507.34	2507.34	2521.37				737.195	5683.33	5787.9	5781.69	5783.31	5783.54	5783.61	5781.69	5782.51	5781.69				739.02	5135	5176.6	5157.67	5157.67	5157.67	5157.67	5157.67	5157.67	5176.6
		734.516	2460	2521.83	2507.21	2507.21	2507.21	2521.83				737.095	5746.67	5788.95	5782.68	5784.31	5784.56	5784.61	5782.68	5783.51	5782.68				738.92	5330	5176.13	5156.83	5156.83	5156.83	5156.83	5156.83	5156.83	5176.13
		734.416	2545	2522.66	2507.41	2507.41	2507.41	2522.66				736.995	5736.67	5789.24	5782.91	5784.56	5784.82	5784.86	5782.91	5783.75	5782.91				738.82	5320	5174.3	5154.61	5154.61	5154.61	5154.61	5154.61	5154.61	5174.3
		734.316	2525	2523.14	2507.25	2507.25	2507.25	2523.14				736.895	5693.33	5789.66	5783.27	5784.93	5785.2	5785.24	5783.27	5784.11	5783.27				738.72	5040	5172.54	5152.45	5152.45	5152.45	5152.45	5152.45	5152.45	5172.54
		734.216	2606.67	2523.73	2507.17	2507.17	2507.17	2523.73				736.795	5838.33	5790.61	5784.16	5785.82	5786.11	5786.14	5784.16	5785.01	5784.16				738.62	5097.5	5172.75	5152.24	5152.24	5152.24	5152.24	5152.24	5152.24	5172.75
		734.116	2526.67	2524	2506.74	2506.74	2506.74	2524				736.695	5726.67	5789.83	5783.3	5784.98	5785.29	5785.3	5783.3	5784.16	5783.3				738.52	5072.5	5172.57	5151.62	5151.62	5151.62	5151.62	5151.62	5151.62	5172.57
		734.016	2446.67	2524.64	2506.66	2506.66	2506.66	2524.64				736.595	5661.67	5790.38	5783.79	5785.48	5785.8	5785.8	5783.79	5784.65	5783.79				738.42	5105	5172.58	5151.18	5151.18	5151.18	5151.18	5151.18	5151.18	5172.58
		733.916	2485	2525.64	2506.92	2506.92	2506.92	2525.64				736.495	5746.67	5791.72	5785.06	5786.76	5787.1	5787.09	5785.06	5785.93	5785.06				738.32	5145	5172.37	5150.51	5150.51	5150.51	5150.51	5150.51	5150.51	5172.37
		733.816	2538.33	2526.51	2507.01	2507.01	2507.01	2526.51				736.395	5868.33	5792.05	5785.32	5787.04	5787.4	5787.37	5785.32	5786.2	5785.32				738.22	5305	5171.9	5149.55	5149.55	5149.55	5149.55	5149.55	5149.55	5171.9
		733.716	2413.33	2527.18	2506.88	2506.88	2506.88	2527.18				736.295	5833.33	5790.92	5784.12	5785.85	5786.23	5786.18	5784.12	5785.01	5784.12				738.12	5395	5170.32	5147.45	5147.45	5147.45	5147.45	5147.45	5147.45	5170.32
		733.616	2390	2528.41	2507.28	2507.28	2507.28	2528.41				736.195	5706.67	5790.19	5783.33	5785.07	5785.47	5785.41	5783.33	5784.23	5783.33				738.02	5207.5	5168.11	5144.71	5144.71	5144.71	5144.71	5144.71	5144.71	5168.11
		733.516	2481.67	2529.78	2507.78	2507.78	2507.78	2529.78				736.095	5835	5790.99	5784.05	5785.81	5786.23	5786.15	5784.05	5784.96	5784.05				737.92	5202.5	5167.23	5143.27	5143.27	5143.27	5143.27	5143.27	5143.27	5167.23
		733.416	2585	2530.78	2507.9	2507.9	2507.9	2530.78				735.995	5670	5790.25	5783.24	5785.01	5785.44	5785.35	5783.24	5784.16	5783.24				737.82	5300	5166.4	5141.85	5141.85	5141.85	5141.85	5141.85	5141.85	5166.4
		733.316	2580	2531.36	2507.57	2507.57	2507.57	2531.36				735.895	5731.67	5791.49	5784.4	5786.19	5786.64	5786.53	5784.4	5785.33	5784.4				737.72	5092.5	5164.91	5139.73	5139.73	5139.73	5139.73	5139.73	5139.73	5164.91
		733.216	2563.33	2531.99	2507.25	2507.25	2507.25	2531.99				735.795	5611.67	5792	5784.84	5786.64	5787.11	5786.99	5784.84	5785.77	5784.84				737.62	5115	5164.9	5139.07	5139.07	5139.07	5139.07	5139.07	5139.07	5164.9
		733.116	2480	2532.72	2507.01	2507.01	2507.01	2532.72				735.695	5771.67	5793.97	5786.73	5788.54	5789.04	5788.9	5786.73	5787.67	5786.73				737.52	5167.5	5164.75	5138.24	5138.24	5138.24	5138.24	5138.24	5138.24	5164.75
		733.016	2533.33	2533.84	2507.13	2507.13	2507.13	2533.84				735.595	5698.33	5794.03	5786.71	5788.53	5789.06	5788.9	5786.71	5787.66	5786.71				737.42	5162.5	5164.27	5137.03	5137.03	5137.03	5137.03	5137.03	5137.03	5164.27
		732.916	2448.33	2534.76	2507.01	2507.01	2507.01	2534.76				735.495	5735	5794.97	5787.57	5789.41	5789.96	5789.78	5787.57	5788.54	5787.57				737.32	5242.5	5163.85	5135.85	5135.85	5135.85	5135.85	5135.85	5135.85	5163.85
		732.816	2591.67	2536.07	2507.27	2507.27	2507.27	2536.07				735.395	5583.33	5795.49	5788.01	5789.86	5790.44	5790.23	5788.01	5788.98	5788.01				737.22	5125	5162.9	5134.1	5134.1	5134.1	5134.1	5134.1	5134.1	5162.9
		732.716	2556.67	2536.79	2506.91	2506.91	2506.91	2536.79				735.295	5745	5797.84	5790.28	5792.15	5792.74	5792.52	5790.28	5791.26	5790.28				737.12	4990	5162.82	5133.16	5133.16	5133.16	5133.16	5133.16	5133.16	5162.82
		732.616	2546.67	2537.7	2506.69	2506.69	2506.69	2537.7				735.195	5855	5798.27	5790.62	5792.51	5793.13	5792.89	5790.62	5791.62	5790.62				737.02	5230	5163.73	5133.17	5133.17	5133.17	5133.17	5133.17	5133.17	5163.73
		732.516	2621.67	2538.67	2506.52	2506.52	2506.52	2538.67				735.095	5876.67	5797.38	5789.65	5791.55	5792.19	5791.93	5789.65	5790.65	5789.65				736.92	5180	5163.01	5131.49	5131.49	5131.49	5131.49	5131.49	5131.49	5163.01
		732.416	2586.67	2539.35	2506.02	2506.02	2506.02	2539.35				734.995	5793.33	5796.22	5788.4	5790.31	5790.99	5790.7	5788.4	5789.41	5788.4				736.82	5132.5	5162.68	5130.15	5130.15	5130.15	5130.15	5130.15	5130.15	5162.68
		732.316	2446.67	2540.21	2505.68	2505.68	2505.68	2540.21				734.895	5723.33	5796.05	5788.14	5790.07	5790.77	5790.46	5788.14	5789.16	5788.14				736.72	5122.5	5162.74	5129.13	5129.13	5129.13	5129.13	5129.13	5129.13	5162.74
		732.216	2548.33	2541.69	2505.93	2505.93	2505.93	2541.69				734.795	5751.67	5796.72	5788.72	5790.66	5791.4	5791.06	5788.72	5789.76	5788.72				736.62	5235	5162.94	5128.18	5128.18	5128.18	5128.18	5128.18	5128.18	5162.94
		732.116	2566.67	2542.77	2505.75	2505.75	2505.75	2542.77				734.695	5711.67	5797.06	5788.97	5790.93	5791.69	5791.33	5788.97	5790.02	5788.97				736.52	5255	5162.41	5126.43	5126.43	5126.43	5126.43	5126.43	5126.43	5162.41
		732.016	2478.33	2543.8	2505.48	2505.48	2505.48	2543.8				734.595	5748.33	5797.89	5789.7	5791.67	5792.47	5792.08	5789.7	5790.76	5789.7				736.42	5052.5	5161.8	5124.52	5124.52	5124.52	5124.52	5124.52	5124.52	5161.8
		731.916	2616.67	2545.23	2505.6	2505.6	2505.6	2545.23				734.495	5716.67	5798.29	5790	5791.99	5792.82	5792.4	5790	5791.07	5790				736.32	5280	5162.69	5124.03	5124.03	5124.03	5124.03	5124.03	5124.03	5162.69
		731.816	2576.67	2546.09	2505.12	2505.12	2505.12	2546.09				734.395	5743.33	5799.07	5790.68	5792.69	5793.55	5793.11	5790.68	5791.76	5790.69				736.22	5242.5	5162.07	5121.93	5121.93	5121.93	5121.93	5121.93	5121.93	5162.07
		731.716	2596.67	2547.14	2504.82	2504.82	2504.82	2547.14				734.295	5926.67	5799.55	5791.05	5793.08	5793.97	5793.5	5791.05	5792.15	5791.06				736.12	5145	5161.8	5120.08	5120.08	5120.08	5120.08	5120.08	5120.08	5161.8
		731.616	2548.33	2548.14	2504.42	2504.42	2504.42	2548.14				734.195	5733.33	5797.82	5789.22	5791.26	5792.19	5791.69	5789.22	5790.32	5789.23				736.02	5047.5	5162.3	5118.91	5118.91	5118.91	5118.91	5118.91	5118.91	5162.3
		731.516	2625	2549.36	2504.23	2504.23	2504.23	2549.36				734.095	5758.33	5798.4	5789.69	5791.75	5792.72	5792.18	5789.69	5790.81	5789.71				735.92	5212.5	5163.59	5118.41	5118.41	5118.41	5118.41	5118.41	5118.41	5163.59
		731.416	2540	2550.28	2503.71	2503.71	2503.71	2550.28				733.995	5723.33	5798.69	5789.87	5791.94	5792.95	5792.38	5789.87	5791	5789.89				735.82	5035	5163.83	5116.75	5116.75	5116.75	5116.75	5116.75	5116.75	5163.83
		731.316	2593.33	2551.58	2503.55	2503.55	2503.55	2551.58				733.895	5743.33	5799.42	5790.47	5792.56	5793.61	5793.01	5790.47	5791.61	5790.51				735.72	5090	5165.44	5116.32	5116.32	5116.32	5116.32	5116.32	5116.32	5165.44
		731.216	2565	2552.68	2503.17	2503.17	2503.17	2552.68				733.795	5830	5799.91	5790.84	5792.95	5794.04	5793.4	5790.84	5792	5790.89				735.62	5137.5	5166.8	5115.51	5115.51	5115.51	5115.51	5115.51	5115.51	5166.8
		731.116	2535	2553.91	2502.9	2502.9	2502.9	2553.91				733.695	5901.67	5799.37	5790.17	5792.29	5793.43	5792.75	5790.17	5791.34	5790.24				735.52	5215	5167.96	5114.35	5114.35	5114.35	5114.35	5114.35	5114.35	5167.96
		731.016	2603.33	2555.29	2502.76	2502.76	2502.76	2555.29				733.595	5895	5797.97	5788.62	5790.77	5791.94	5791.23	5788.62	5789.81	5788.72				735.42	5310	5168.71	5112.64	5112.64	5112.64	5112.64	5112.64	5112.64	5168.71
		730.916	2560	2556.39	2502.33	2502.33	2502.33	2556.39				733.495	5765	5796.65	5787.14	5789.3	5790.52	5789.77	5787.14	5788.34	5787.27				735.32	5237.5	5168.95	5110.25	5110.25	5110.25	5110.25	5110.25	5110.25	5168.95
		730.816	2565	2557.69	2502.08	2502.08	2502.08	2557.69				733.395	5673.33	5796.89	5787.21	5789.39	5790.65	5789.86	5787.21	5788.42	5787.4				735.22	5170	5169.85	5108.36	5108.36	5108.36	5108.36	5108.36	5108.36	5169.85
		730.716	2571.67	2558.99	2501.81	2501.81	2501.81	2558.99				733.295	5721.67	5798.26	5788.38	5790.58	5791.9	5791.06	5788.38	5789.6	5788.64				735.12	5042.5	5171.4	5106.92	5106.92	5106.92	5106.92	5106.92	5106.92	5171.4
		730.616	2595	2560.26	2501.51	2501.51	2501.51	2560.26				733.195	5651.67	5799.09	5788.98	5791.2	5792.57	5791.69	5788.98	5790.22	5789.35				735.02	5232.5	5174.02	5106.38	5106.38	5106.38	5106.38	5106.38	5106.38	5174.02
		730.516	2475	2561.45	2501.11	2501.11	2501.11	2561.45				733.095	5718.33	5800.81	5790.44	5792.68	5794.1	5793.17	5790.44	5791.69	5790.93				734.92	5200	5175.51	5104.49	5104.49	5104.49	5104.49	5104.49	5104.49	5175.51
		730.416	2546.67	2563.16	2501.22	2501.22	2501.22	2563.16				732.995	5775	5801.79	5791.11	5793.37	5794.84	5793.87	5791.11	5792.38	5791.78				734.82	5360	5177.42	5102.82	5102.82	5102.82	5102.82	5102.82	5102.82	5177.42
		730.316	2626.67	2564.57	2501.02	2501.02	2501.02	2564.57				732.895	5846.67	5802.15	5791.1	5793.38	5794.91	5793.89	5791.1	5792.39	5792				734.72	5335	5178.41	5100.01	5100.01	5100.01	5100.01	5100.01	5100.01	5178.41
		730.216	2563.33	2565.65	2500.48	2500.48	2500.48	2565.65				732.795	5920	5801.72	5790.23	5792.53	5794.11	5793.04	5790.23	5791.53	5791.43				734.62	5267.5	5179.79	5097.35	5097.35	5097.35	5097.35	5097.35	5097.35	5179.79
		730.116	2623.33	2566.99	2500.21	2500.21	2500.21	2566.99				732.695	5738.33	5800.48	5788.47	5790.79	5792.43	5791.31	5788.47	5789.78	5790.06				734.52	5210	5181.86	5095.15	5095.15	5095.15	5095.15	5095.15	5095.15	5181.86
		730.016	2591.67	2568.08	2499.68	2499.68	2499.68	2568.08				732.595	5855	5801.54	5788.88	5791.21	5792.92	5791.74	5788.88	5790.2	5790.97				734.42	5275	5184.58	5093.34	5093.34	5093.34	5093.34	5093.34	5093.34	5184.58
		729.916	2553.33	2569.3	2499.28	2499.28	2499.28	2569.3				732.495	5855	5801.33	5787.88	5790.23	5792.01	5790.77	5787.88	5789.22	5790.61				734.32	5180	5187.09	5091.06	5091.06	5091.06	5091.06	5091.06	5091.06	5187.09
		729.816	2503.33	2570.69	2499.05	2499.05	2499.05	2570.69				732.395	5818.33	5801.29	5786.87	5789.25	5791.08	5789.79	5786.87	5788.23	5790.41				734.22	5227.5	5190.52	5089.44	5089.44	5089.44	5089.44	5089.44	5089.44	5190.52
		729.716	2575	2572.28	2499.03	2499.03	2499.03	2572.28				732.295	5745	5801.88	5786.29	5788.69	5790.6	5789.24	5786.29	5787.66	5790.85				734.12	5095	5193.89	5087.47	5087.47	5087.47	5087.47	5087.47	5087.47	5193.89
		729.616	2560	2573.56	2498.71	2498.71	2498.71	2573.56				732.195	5665	5803.61	5786.59	5789.01	5790.99	5789.56	5786.59	5787.98	5792.41				734.02	4915	5198.46	5086.41	5086.41	5086.41	5086.41	5086.41	5086.41	5198.46
		729.516	2588.33	2574.9	2498.44	2498.44	2498.44	2574.9				732.095	5858.33	5806.61	5787.85	5790.3	5792.35	5790.86	5787.86	5789.26	5795.24				733.92	5000	5204.6	5086.62	5086.62	5086.62	5086.62	5086.62	5086.62	5204.6
		729.416	2586.67	2576.09	2498.06	2498.06	2498.06	2576.09				731.995	5805	5807.65	5786.8	5789.27	5791.4	5789.84	5786.81	5788.23	5796.11				733.82	4990	5210.44	5086.23	5086.23	5086.23	5086.23	5086.23	5086.23	5210.44
		729.316	2671.67	2577.28	2497.68	2497.68	2497.68	2577.28				731.895	5835	5809.73	5786.38	5788.87	5791.08	5789.45	5786.4	5787.83	5798.02				733.72	5270	5216.67	5085.91	5085.91	5085.91	5085.91	5085.91	5085.91	5216.67
		729.216	2561.67	2578.09	2496.93	2496.93	2496.93	2578.09				731.795	5906.67	5811.94	5785.6	5788.11	5790.4	5788.69	5785.62	5787.06	5800.04				733.62	5225	5221.24	5083.61	5083.61	5083.61	5083.61	5083.61	5083.61	5221.24
		729.116	2573.33	2579.35	2496.65	2496.65	2496.65	2579.35				731.695	5718.33	5813.82	5783.94	5786.47	5788.85	5787.07	5783.96	5785.42	5801.73				733.52	5280	5226.44	5081.61	5081.61	5081.61	5081.61	5081.61	5081.61	5226.44
		729.016	2588.33	2580.53	2496.32	2496.32	2496.32	2580.53				731.595	5795	5818.57	5784.53	5787.08	5789.56	5787.69	5784.56	5786.03	5806.29				733.42	5265	5231.57	5079.22	5079.22	5079.22	5079.22	5079.22	5079.22	5231.57
		728.916	2525	2581.63	2495.92	2495.92	2495.92	2581.63				731.495	5763.33	5823.11	5784.2	5786.78	5789.35	5787.4	5784.25	5785.72	5810.62				733.32	5272.5	5237.12	5076.91	5076.91	5076.91	5076.91	5076.91	5076.91	5237.12
		728.816	2596.67	2582.97	2495.8	2495.8	2495.8	2582.97				731.395	5666.67	5828.79	5784.25	5786.86	5789.52	5787.48	5784.32	5785.79	5816.09				733.22	5175	5242.95	5074.53	5074.53	5074.53	5074.53	5074.53	5074.53	5242.95
		728.716	2645	2583.97	2495.36	2495.36	2495.36	2583.97				731.295	5855	5836.49	5785.47	5788.1	5790.87	5788.73	5785.55	5787.03	5823.56				733.12	5215	5249.78	5072.82	5072.82	5072.82	5072.82	5072.82	5072.82	5249.78
		728.616	2575	2584.73	2494.72	2494.72	2494.72	2584.73				731.195	5823.33	5842.83	5784.43	5787.08	5789.96	5787.73	5784.54	5786.01	5829.67				733.02	5275	5256.66	5070.82	5070.82	5070.82	5070.82	5070.82	5070.82	5256.66
		728.516	2613.33	2585.75	2494.37	2494.37	2494.37	2585.75				731.095	5788.33	5850.5	5783.76	5786.44	5789.43	5787.09	5783.9	5785.36	5837.09				732.92	5292.5	5263.46	5068.39	5068.39	5068.39	5068.39	5068.39	5068.39	5263.46
		728.416	2580	2586.57	2493.86	2493.86	2493.86	2586.57				730.995	5870	5859.59	5783.51	5786.21	5789.32	5786.87	5783.69	5785.13	5845.92				732.82	5242.5	5270.44	5065.81	5065.81	5065.81	5065.81	5065.81	5065.81	5270.44
		728.316	2518.33	2587.49	2493.49	2493.49	2493.49	2587.49				730.895	5816.67	5868.72	5782.27	5784.99	5788.22	5785.66	5782.5	5783.91	5854.77				732.72	5402.5	5278.1	5063.56	5063.56	5063.56	5063.56	5063.56	5063.56	5278.1
		728.216	2548.33	2588.62	2493.38	2493.38	2493.38	2588.62				730.795	5851.67	5879.53	5781.65	5784.4	5787.76	5785.08	5781.95	5783.31	5865.27				732.62	5212.5	5284.94	5060.18	5060.18	5060.18	5060.18	5060.18	5060.18	5284.94
		728.116	2573.33	2589.59	2493.14	2493.14	2493.14	2589.59				730.695	5885	5890.92	5780.61	5783.39	5786.87	5784.08	5780.99	5782.29	5876.34				732.52	5380	5293.42	5058.1	5058.1	5058.1	5058.1	5058.1	5058.1	5293.42
		728.016	2610	2590.39	2492.8	2492.8	2492.8	2590.39				730.595	5820	5902.89	5779.15	5781.95	5785.57	5782.65	5779.64	5780.85	5887.95				732.42	5337.5	5301.03	5054.84	5054.84	5054.84	5054.84	5054.84	5054.84	5301.03
		727.916	2533.33	2590.99	2492.29	2492.29	2492.29	2590.99				730.495	5958.33	5916.52	5778.45	5781.29	5785.05	5782	5779.07	5780.19	5901.2				732.32	5385	5309.21	5051.84	5051.84	5051.84	5051.84	5051.84	5051.84	5309.21
		727.816	2530	2591.86	2492.12	2492.12	2492.12	2591.86				730.395	6045	5929.3	5776.09	5778.95	5782.86	5779.67	5776.87	5777.84	5913.55				732.22	5327.5	5317.34	5048.5	5048.5	5048.5	5048.5	5048.5	5048.5	5317.34
		727.716	2571.67	2592.68	2491.95	2491.95	2491.95	2592.68				730.295	6068.33	5941.7	5772.64	5775.53	5779.6	5776.26	5773.62	5774.42	5925.48				732.12	5312.5	5326.11	5045.53	5045.53	5045.53	5045.53	5045.53	5045.53	5326.11
		727.616	2558.33	2593.27	2491.61	2491.61	2491.61	2593.27				730.195	6075	5954.31	5768.88	5771.79	5776.03	5772.54	5770.1	5770.68	5937.55				732.02	5287.5	5335.24	5042.65	5042.65	5042.65	5042.65	5042.65	5042.65	5335.24
		727.516	2518.33	2593.85	2491.32	2491.32	2491.32	2593.85				730.095	6011.67	5967.14	5764.98	5767.93	5772.33	5768.69	5766.51	5766.81	5949.78				731.92	5380	5344.77	5039.93	5039.93	5039.93	5039.93	5039.93	5039.93	5344.77
		727.416	2473.33	2594.54	2491.21	2491.21	2491.21	2594.54				729.995	6100	5980.81	5761.81	5764.78	5769.37	5765.55	5763.7	5763.66	5962.78				731.82	5297.5	5353.84	5036.53	5036.53	5036.53	5036.53	5036.53	5036.53	5353.84
		727.316	2618.33	2595.35	2491.28	2491.28	2491.28	2595.35				729.895	5920	5993.29	5757.53	5760.54	5765.31	5761.31	5759.87	5759.41	5974.51				731.72	5440	5363.68	5033.7	5033.7	5033.7	5033.7	5033.7	5033.7	5363.68
		727.216	2650	2595.47	2490.74	2490.74	2490.74	2595.47				729.795	5951.67	6007.57	5755.37	5758.41	5763.37	5759.2	5758.25	5757.28	5987.92				731.62	5587.5	5372.66	5029.83	5029.83	5029.83	5029.83	5029.83	5029.83	5372.66
		727.116	2641.67	2595.39	2490.05	2490.05	2490.05	2595.39				729.695	6071.67	6020.84	5752.8	5755.87	5761.04	5756.67	5756.33	5754.74	6000.21				731.52	5407.5	5380.72	5024.91	5024.91	5024.91	5024.91	5024.91	5024.91	5380.72
		727.016	2611.67	2595.27	2489.4	2489.4	2489.4	2595.27				729.595	5930	6031.81	5748.76	5751.85	5757.24	5752.67	5753.06	5750.72	6010.06				731.42	5375	5390.13	5021.21	5021.21	5021.21	5021.21	5021.21	5021.21	5390.13
		726.916	2568.33	2595.2	2488.87	2488.87	2488.87	2595.2				729.495	6051.67	6043.36	5746.37	5749.5	5755.11	5750.33	5751.59	5748.36	6020.33				731.32	5420	5399.83	5017.72	5017.72	5017.72	5017.72	5017.72	5017.72	5399.83
		726.816	2618.33	2595.24	2488.53	2488.53	2488.53	2595.24				729.395	6155	6052.11	5742.49	5745.65	5751.5	5746.49	5748.8	5744.51	6027.61				731.22	5392.5	5409.23	5013.89	5013.89	5013.89	5013.89	5013.89	5013.89	5409.23
		726.716	2591.67	2594.98	2487.97	2487.97	2487.97	2594.98				729.295	6115	6058.07	5737.31	5740.51	5746.61	5741.36	5744.9	5739.36	6031.9				731.12	5507.5	5418.81	5010.22	5010.22	5010.22	5010.22	5010.22	5010.22	5418.81
		726.616	2513.33	2594.76	2487.52	2487.52	2487.52	2594.76				729.195	6041.67	6062.77	5732.56	5735.79	5742.15	5736.66	5741.66	5734.64	6034.68				731.02	5617.5	5427.51	5005.72	5005.72	5005.72	5005.72	5005.72	5005.72	5427.51
		726.516	2556.67	2594.81	2487.41	2487.41	2487.41	2594.81				729.095	6061.67	6066.5	5728.63	5731.89	5738.53	5732.77	5739.49	5730.74	6036.23				730.92	5635	5435.34	5000.41	5000.41	5000.41	5000.41	5000.41	5000.41	5435.34
		726.416	2640	2594.59	2487.11	2487.11	2487.11	2594.59				728.995	6021.67	6068.05	5724.42	5727.71	5734.64	5728.61	5737.31	5726.56	6035.3				730.82	5575	5442.88	4994.94	4994.94	4994.94	4994.94	4994.94	4994.94	5442.88
		726.316	2561.67	2593.92	2486.46	2486.46	2486.46	2593.92				728.895	5996.67	6068.11	5720.63	5723.96	5731.19	5724.87	5735.89	5722.81	6032.55				730.72	5505	5450.64	4989.86	4989.86	4989.86	4989.86	4989.86	4989.86	5450.64
		726.216	2611.67	2593.52	2486.13	2486.13	2486.13	2593.52				728.795	5990	6066.52	5717.1	5720.46	5728.02	5721.39	5735.09	5719.31	6027.76				730.62	5432.5	5458.62	4985.23	4985.23	4985.23	4985.23	4985.23	4985.23	5458.62
		726.116	2623.33	2592.82	2485.59	2485.59	2485.59	2592.82				728.695	6033.33	6063.14	5713.61	5717.01	5724.91	5717.95	5734.71	5715.85	6020.76				730.52	5455	5466.8	4981.08	4981.08	4981.08	4981.08	4981.08	4981.08	5466.8
		726.016	2618.33	2592	2485	2485	2485	2592				728.595	6081.67	6057.46	5709.56	5712.99	5721.25	5713.95	5734.2	5711.83	6011.01				730.42	5347.5	5474.46	4976.74	4976.74	4976.74	4976.74	4976.74	4976.74	5474.46
		725.916	2580	2591.11	2484.42	2484.42	2484.42	2591.11				728.495	6125	6049.59	5704.87	5708.34	5716.98	5709.31	5733.54	5707.18	5998.58				730.32	5602.5	5482.45	4973.13	4973.13	4973.13	4973.13	4973.13	4973.13	5482.45
		725.816	2543.33	2590.31	2484.01	2484.01	2484.01	2590.31				728.395	6085	6039.8	5699.6	5703.11	5712.16	5704.1	5732.81	5701.95	5983.68				730.22	5562.5	5488.17	4967.7	4967.7	4967.7	4967.7	4967.7	4967.7	5488.17
		725.716	2660	2589.6	2483.76	2483.76	2483.76	2589.6				728.295	5978.33	6029.32	5694.75	5698.3	5707.79	5699.31	5733.05	5697.14	5967.49				730.12	5507.5	5493.61	4962.51	4962.51	4962.51	4962.51	4962.51	4962.51	5493.61
		725.616	2615	2588.31	2483	2483	2483	2588.31				728.195	6080	6019.23	5691.13	5694.72	5704.67	5695.74	5735.12	5693.56	5951.09				730.02	5535	5498.82	4957.67	4957.67	4957.67	4957.67	4957.67	4957.67	5498.82
		725.516	2683.33	2587.13	2482.43	2482.43	2482.43	2587.13				728.095	6065	6007.33	5686.24	5689.86	5700.32	5690.91	5736.54	5688.71	5932.19				729.92	5610	5503.17	4952.6	4952.6	4952.6	4952.6	4952.6	4952.6	5503.17
		725.416	2541.67	2585.59	2481.57	2481.57	2481.57	2585.59				727.995	5900	5995.31	5681.47	5685.14	5696.13	5686.2	5738.75	5683.98	5912.48				729.82	5557.5	5506.25	4946.97	4946.97	4946.97	4946.97	4946.97	4946.97	5506.25
		725.316	2590	2584.59	2481.31	2481.31	2481.31	2584.59				727.895	5760	5985.29	5678.64	5682.34	5693.92	5683.42	5743.58	5681.19	5894.03				729.72	5517.5	5508.9	4941.67	4941.67	4941.67	4941.67	4941.67	4941.67	5508.9
		725.216	2576.67	2583.32	2480.84	2480.84	2480.84	2583.32				727.795	6015	5977.27	5677.46	5681.2	5693.42	5682.3	5750.78	5680.05	5876.81				729.62	5450	5510.97	4936.62	4936.62	4936.62	4936.62	4936.62	4936.62	5510.97
		725.116	2490	2582.03	2480.43	2480.43	2480.43	2582.03				727.695	6113.33	5966.82	5673.19	5676.97	5689.9	5678.09	5755.61	5675.82	5856.35				729.52	5532.5	5512.61	4932	4932	4932	4932	4932	4932	5512.61
		725.016	2538.33	2581.06	2480.38	2480.38	2480.38	2581.06				727.595	6041.67	5956.02	5667.68	5671.51	5685.21	5672.65	5759.95	5670.35	5834.73				729.42	5602.5	5512.72	4926.77	4926.77	4926.77	4926.77	4926.77	4926.77	5512.72
		724.916	2545	2579.82	2480.14	2480.14	2480.14	2579.82				727.495	5915	5947.16	5662.97	5666.84	5681.42	5668	5765.82	5665.69	5814.23				729.32	5572.5	5511.34	4921.02	4921.02	4921.02	4921.02	4921.02	4921.02	5511.34
		724.816	2583.33	2578.49	2479.86	2479.86	2479.86	2578.49				727.395	5811.67	5941.1	5659.73	5663.64	5679.2	5664.82	5773.88	5662.5	5795.69				729.22	5392.5	5509.14	4915.43	4915.43	4915.43	4915.43	4915.43	4915.43	5509.14
		724.716	2541.67	2576.94	2479.41	2479.41	2479.41	2576.94				727.295	5970	5937.74	5657.69	5661.66	5678.33	5662.86	5783.86	5660.51	5779				729.12	5457.5	5507.14	4911.07	4911.07	4911.07	4911.07	4911.08	4911.07	5507.13
		724.616	2606.67	2575.52	2479.14	2479.14	2479.14	2575.52				727.195	5910	5934.08	5653.73	5657.73	5675.69	5658.96	5792.57	5656.59	5761.17				729.02	5692.5	5503.61	4906.22	4906.22	4906.22	4906.22	4906.23	4906.22	5503.59
		724.516	2628.33	2573.77	2478.59	2478.59	2478.59	2573.77				727.095	5760	5932.81	5650.44	5654.49	5673.93	5655.74	5802.59	5653.35	5744.9				728.92	5685	5497.34	4899.68	4899.68	4899.68	4899.68	4899.71	4899.68	5497.31
		724.416	2590	2571.88	2477.95	2477.95	2477.95	2571.88				726.995	5926.67	5935.08	5648.92	5653.02	5674.17	5654.28	5814.94	5651.89	5731.37				728.82	5595	5490.02	4893.15	4893.15	4893.15	4893.15	4893.19	4893.15	5489.98
		724.316	2633.33	2570.1	2477.47	2477.47	2477.47	2570.1				726.895	6091.67	5937.11	5645.37	5649.52	5672.68	5650.81	5825.74	5648.39	5716.81				728.72	5477.5	5482.26	4887.21	4887.21	4887.21	4887.21	4887.28	4887.21	5482.18
		724.216	2650	2568.1	2476.79	2476.79	2476.79	2568.1				726.795	5793.33	5938.9	5639.78	5643.98	5669.51	5645.3	5834.93	5642.86	5701.23				728.62	5462.5	5474.26	4882.05	4882.05	4882.05	4882.05	4882.17	4882.05	5474.13
		724.116	2600	2565.99	2476.05	2476.05	2476.05	2565.99				726.695	6008.33	5945.96	5637.73	5641.98	5670.3	5643.32	5847.96	5640.86	5690.2				728.52	5290	5465.34	4876.96	4876.96	4876.96	4876.96	4877.16	4876.96	5465.15
		724.016	2623.33	2564.05	2475.51	2475.51	2475.51	2564.05				726.595	5956.67	5952.11	5633.06	5637.36	5668.98	5638.73	5858.57	5636.25	5677.53				728.42	5457.5	5456.66	4873.05	4873.05	4873.05	4873.05	4873.36	4873.05	5456.36
		723.916	2576.67	2561.97	2474.88	2474.88	2474.88	2561.97				726.495	6051.67	5960.45	5628.96	5633.31	5668.83	5634.7	5869.83	5632.21	5666.38				728.32	5520	5445.9	4867.94	4867.94	4867.94	4867.94	4868.42	4867.94	5445.42
		723.816	2590	2560.07	2474.44	2474.44	2474.44	2560.07				726.395	6030	5969.16	5623.66	5628.06	5668.2	5629.48	5879.84	5626.97	5654.92				728.22	5367.5	5433.86	4862.35	4862.35	4862.35	4862.35	4863.09	4862.35	5433.11
		723.716	2600	2558.08	2473.94	2473.94	2473.94	2558.08				726.295	6021.67	5979.55	5618.56	5623.02	5668.61	5624.46	5889.87	5621.93	5644.48				728.12	5225	5422.13	4857.79	4857.79	4857.79	4857.79	4858.92	4857.79	5420.99
		723.616	2683.33	2556.02	2473.4	2473.4	2473.4	2556.02				726.195	6013.33	5991.38	5613.5	5618.01	5670.03	5619.48	5899.6	5616.94	5634.83				728.02	5210	5410.77	4854.2	4854.2	4854.2	4854.2	4855.91	4854.2	5409.06
		723.516	2598.33	2553.58	2472.49	2472.49	2472.49	2553.58				726.095	6018.33	6004.59	5608.48	5613.04	5672.61	5614.54	5908.9	5611.98	5625.91				727.92	5340	5399.01	4850.69	4850.69	4850.69	4850.69	4853.23	4850.69	5396.48
		723.416	2560	2551.48	2471.95	2471.95	2471.95	2551.48				725.995	6008.33	6018.94	5603.34	5607.95	5676.35	5609.49	5917.45	5606.9	5617.47				727.82	5482.5	5385.99	4846.25	4846.25	4846.25	4846.25	4849.96	4846.25	5382.28
		723.316	2515	2549.53	2471.57	2471.57	2471.57	2549.53				725.895	5990	6034.57	5598.25	5602.93	5681.6	5604.49	5925.28	5601.89	5609.64				727.72	5230	5371.79	4840.77	4840.77	4840.77	4840.77	4846.12	4840.77	5366.44
		723.216	2611.67	2547.75	2471.39	2471.39	2471.39	2547.75				725.795	6018.33	6051.56	5593.33	5598.06	5688.65	5599.65	5932.36	5597.04	5602.43				727.62	5152.5	5359.42	4837.03	4837.03	4837.03	4837.03	4844.66	4837.03	5351.79
		723.116	2615	2545.55	2470.78	2470.78	2470.78	2545.55				725.695	6081.67	6069.3	5588	5592.8	5697.1	5594.42	5937.98	5591.79	5595.22				727.52	5315	5347.91	4833.81	4833.81	4833.81	4833.81	4844.53	4833.81	5337.18
		723.016	2591.67	2543.32	2470.16	2470.16	2470.16	2543.32				725.595	6206.67	6087.36	5581.85	5586.7	5706.7	5588.36	5941.59	5585.71	5587.53				727.42	5120	5335.85	4829.42	4829.42	4829.42	4829.42	4844.3	4829.42	5320.98
		722.916	2473.33	2541.19	2469.64	2469.64	2469.64	2541.19				725.495	6138.33	6104.97	5574.11	5579.03	5716.85	5580.72	5942.32	5578.05	5578.56				727.32	5307.5	5326.12	4826.37	4826.37	4826.37	4826.37	4846.73	4826.37	5305.75
		722.816	2470	2539.56	2469.62	2469.62	2469.62	2539.55				725.395	6083.33	6124.45	5567.11	5572.09	5730.04	5573.81	5942.37	5571.13	5570.56				727.22	5505	5316.38	4821.98	4821.98	4821.98	4821.98	4849.49	4821.98	5288.88
		722.716	2516.67	2537.94	2469.62	2469.62	2469.62	2537.93				725.295	6245	6145.67	5560.68	5565.73	5746.23	5567.49	5941.51	5564.79	5563.34				727.12	5360	5306.98	4816.17	4816.17	4816.17	4816.17	4852.82	4816.17	5270.33
		722.616	2565	2536.12	2469.42	2469.42	2469.42	2536.11				725.195	6156.67	6165.97	5552.23	5557.34	5762.9	5559.14	5937.05	5556.42	5554.26				727.02	5322.5	5300.76	4811.34	4811.34	4811.34	4811.34	4859.53	4811.34	5252.57
		722.516	2438.33	2534.09	2469.01	2469.01	2469.01	2534.08				725.095	6113.33	6188.35	5544.74	5549.91	5783.12	5551.75	5931.95	5549.02	5546.28				726.92	5117.5	5297.41	4806.74	4806.74	4806.74	4806.74	4869.27	4806.74	5234.89
		722.416	2525	2532.61	2469.14	2469.14	2469.15	2532.6				724.995	6210	6212.21	5537.68	5542.93	5806.35	5544.8	5925.64	5542.05	5538.85				726.82	5240	5298.56	4803.55	4803.55	4803.56	4803.55	4883.59	4803.55	5218.52
		722.316	2541.67	2530.77	2468.9	2468.9	2468.91	2530.76				724.895	6280	6235.8	5529.37	5534.69	5830.87	5536.6	5916.42	5533.84	5530.24				726.72	5210	5302.33	4799.48	4799.48	4799.49	4799.48	4900.59	4799.48	5201.21
		722.216	2486.67	2528.86	2468.59	2468.59	2468.6	2528.84				724.795	6136.67	6259.34	5520.12	5525.5	5856.91	5527.46	5904.61	5524.69	5520.77				726.62	5205	5310.11	4795.59	4795.59	4795.6	4795.59	4921.6	4795.59	5184.08
		722.116	2533.33	2527.2	2468.51	2468.51	2468.53	2527.18				724.695	6281.67	6285.2	5512.48	5517.94	5886.81	5519.94	5892.82	5517.15	5512.96				726.52	5360	5321.98	4791.7	4791.7	4791.73	4791.7	4946.67	4791.7	5166.98
		722.016	2385	2525.35	2468.23	2468.23	2468.26	2525.32				724.595	6318.33	6309.76	5503.01	5508.54	5916.93	5510.58	5877.63	5507.78	5503.36				726.42	5275	5336.94	4786.7	4786.7	4786.76	4786.7	4974.76	4786.7	5148.83
		721.916	2535	2524.15	2468.59	2468.59	2468.62	2524.11				724.495	6373.33	6334.01	5492.98	5498.58	5948.17	5500.66	5860.4	5497.85	5493.23				726.32	5482.5	5356.61	4782.26	4782.26	4782.37	4782.26	5007.43	4782.26	5131.34
		721.816	2516.67	2522.33	2468.3	2468.3	2468.35	2522.28				724.395	6446.67	6357.43	5482.16	5487.84	5979.94	5489.97	5840.98	5487.15	5482.34				726.22	5410	5378.71	4776.33	4776.33	4776.52	4776.33	5042.37	4776.33	5112.49
		721.716	2595	2520.6	2468.09	2468.09	2468.16	2520.53				724.295	6371.67	6379.43	5470.32	5476.08	6011.56	5478.26	5819.26	5475.43	5470.46				726.12	5327.5	5404.72	4770.87	4770.87	4771.19	4770.87	5081	4770.87	5094.27
		721.616	2485	2518.56	2467.55	2467.55	2467.64	2518.47				724.195	6330	6401.32	5459.26	5465.09	6044.21	5467.32	5797.14	5464.48	5459.35				726.02	5480	5434.06	4765.95	4765.95	4766.5	4765.95	5122.68	4765.95	5076.78
		721.516	2551.67	2517.01	2467.47	2467.47	2467.59	2516.9				724.095	6285	6422.24	5448.55	5454.47	6076.93	5456.75	5774.33	5453.9	5448.62				725.92	5515	5464.21	4759.92	4759.92	4760.84	4759.92	5164.82	4759.92	5058.39
		721.416	2540	2515.21	2467.11	2467.11	2467.26	2515.06				723.995	6278.33	6441.65	5438.27	5444.27	6109.01	5446.6	5751.04	5443.74	5438.31				725.82	5497.5	5494.91	4753.6	4753.6	4755.11	4753.6	5207.05	4753.6	5039.95
		721.316	2451.67	2513.48	2466.79	2466.79	2466.99	2513.28				723.895	6548.33	6458.49	5427.94	5434.02	6139.28	5436.4	5726.95	5433.55	5427.97				725.72	5445	5525.38	4747.36	4747.36	4749.8	4747.36	5248.47	4747.36	5021.83
		721.216	2545	2512.17	2466.86	2466.86	2467.11	2511.92				723.795	6511.67	6468.81	5414.22	5420.4	6163.61	5422.83	5698.86	5419.97	5414.24				725.62	5482.5	5554.56	4741.45	4741.45	4745.31	4741.45	5287.83	4741.45	5004.32
		721.116	2595	2510.49	2466.52	2466.52	2466.85	2510.17				723.695	6518.33	6475.54	5400.79	5407.05	6184.8	5409.54	5670.59	5406.68	5400.8				725.52	5425	5580.61	4735.23	4735.23	4741.23	4735.23	5323.06	4735.23	4986.78
		721.016	2513.33	2508.64	2465.97	2465.97	2466.38	2508.22				723.595	6471.67	6477.5	5387.11	5393.46	6201.54	5396.01	5641.76	5393.15	5387.12				725.42	5555	5603.09	4729.37	4729.37	4738.51	4729.37	5353.43	4729.37	4969.9
		720.916	2488.33	2507.18	2465.76	2465.77	2466.29	2506.66				723.495	6350	6474.65	5373.83	5380.28	6213.62	5382.89	5613.16	5380.02	5373.84				725.32	5462.5	5619.7	4722.56	4722.56	4736.19	4722.56	5376.24	4722.56	4952.38
		720.816	2580	2505.88	2465.67	2465.67	2466.32	2505.22				723.395	6353.33	6467.35	5361.86	5368.4	6221.26	5371.07	5585.83	5368.21	5361.86				725.22	5665	5631.4	4716.35	4716.35	4736.33	4716.35	5391.99	4716.35	4935.78
		720.716	2565	2504.24	2465.18	2465.18	2466	2503.42				723.295	6360	6453.61	5349.7	5356.34	6222.37	5359.07	5558.4	5356.22	5349.7				725.12	5625	5635.79	4708.67	4708.67	4737.37	4708.67	5397.71	4708.67	4918.04
		720.616	2430	2502.73	2464.75	2464.75	2465.77	2501.7				723.195	6341.67	6433.09	5337.31	5344.05	6216.47	5346.85	5530.97	5344.01	5337.32				725.02	5555	5634.69	4701.21	4701.21	4741.65	4701.21	5394.6	4701.21	4900.86
		720.516	2395	2501.86	2464.9	2464.9	2466.16	2500.59				723.095	6458.33	6405.97	5325	5331.84	6203.64	5334.71	5503.92	5331.87	5325				724.92	5500	5628.84	4694.2	4694.2	4750.1	4694.2	5382.69	4694.2	4884.45
		720.416	2511.67	2501.23	2465.2	2465.2	2466.76	2499.66				722.995	6433.33	6370.77	5311.13	5318.07	6182.28	5321.02	5475.74	5318.19	5311.13				724.82	5667.5	5619.05	4687.52	4687.52	4763.29	4687.52	5362.07	4687.52	4868.73
		720.316	2463.33	2500.18	2465	2465	2466.91	2498.26				722.895	6393.33	6329.49	5297.4	5304.45	6154.34	5307.46	5448.19	5304.65	5297.4				724.72	5655	5604.96	4679.62	4679.62	4780.36	4679.62	5331.72	4679.62	4852.12
		720.216	2460	2499.44	2465	2465.01	2467.34	2497.09				722.795	6306.67	6282.81	5283.98	5291.14	6120.42	5294.23	5421.53	5291.43	5283.98				724.62	5720	5589.28	4671.75	4671.75	4803.11	4671.75	5293.79	4671.75	4835.89
		720.116	2500	2498.81	2465.03	2465.04	2467.85	2495.97				722.695	6341.67	6232.03	5271.45	5278.71	6081.74	5281.88	5396.39	5279.11	5271.45				724.52	5685	5572.96	4663.37	4663.37	4831.37	4663.37	5248.85	4663.37	4819.48
		720.016	2505	2498.13	2464.87	2464.89	2468.28	2494.7				722.595	6136.67	6176.43	5258.34	5265.72	6037.55	5268.97	5371.33	5266.22	5258.34				724.42	5772.5	5558.09	4655.18	4655.18	4865.94	4655.18	5198.91	4655.18	4803.59
		719.916	2493.33	2497.55	2464.7	2464.72	2468.79	2493.45				722.495	6123.33	6119.77	5247.55	5255.04	5991.58	5258.37	5349.31	5255.66	5247.55				724.32	5592.5	5544.96	4646.31	4646.31	4905.62	4646.31	5144.59	4646.31	4787.37
		719.816	2508.33	2497.17	2464.58	2464.6	2469.46	2492.26				722.395	6176.67	6060.61	5236.79	5244.4	5942.37	5247.81	5328.04	5245.13	5236.79				724.22	5535	5536.16	4638.64	4638.64	4951.6	4638.64	5089.17	4638.65	4772.68
		719.716	2513.33	2496.86	2464.39	2464.42	2470.18	2491.05				722.295	6136.67	5998.96	5225.25	5232.98	5889.9	5236.49	5306.73	5233.85	5225.25				724.12	5502.5	5531.04	4631.33	4631.33	5001.73	4631.33	5033.3	4631.33	4758.67
		719.616	2408.33	2496.7	2464.18	2464.22	2471.01	2489.84				722.195	5901.67	5936.77	5214.06	5221.92	5836.15	5225.51	5286.51	5222.91	5214.06				724.02	5632.5	5529.02	4624.19	4624.19	5054.18	4624.19	4978.08	4624.2	4745.15
		719.516	2456.67	2497.17	2464.42	2464.47	2472.43	2489.11				722.095	5973.33	5877.08	5205.57	5213.55	5784.15	5217.24	5269.71	5214.69	5205.57				723.92	5792.5	5527.98	4616.1	4616.1	5105.71	4616.1	4923.48	4616.1	4730.97
		719.416	2498.33	2497.61	2464.45	2464.52	2473.81	2488.2				721.995	5738.33	5816.95	5196.11	5204.22	5730.97	5208.01	5252.65	5205.52	5196.11				723.82	5645	5526.17	4606.81	4606.81	5153.58	4606.81	4870.28	4606.82	4715.91
		719.316	2485	2498.08	2464.31	2464.39	2475.17	2487.14				721.895	5648.33	5760.64	5189.37	5197.62	5680.9	5201.51	5239.01	5199.08	5189.37				723.72	5670	5523.87	4598.5	4598.5	5197.42	4598.5	4821.31	4598.51	4702.12
		719.216	2466.67	2498.8	2464.22	2464.32	2476.76	2486.16				721.795	5753.33	5706.89	5183.63	5192.02	5632.71	5196.02	5227.02	5193.65	5183.63				723.62	5492.5	5517.77	4589.95	4589.95	5233.38	4589.95	4775.9	4589.97	4688.39
		719.116	2448.33	2499.83	2464.21	2464.33	2478.62	2485.3				721.695	5756.67	5653.87	5176.56	5185.09	5584.59	5189.2	5214.33	5186.91	5176.56				723.52	5325	5507.23	4582.6	4582.6	5260.57	4582.6	4735.71	4582.61	4676.11
		719.016	2535	2501.15	2464.28	2464.43	2480.74	2484.54				721.595	5588.33	5603.07	5169.36	5178.04	5538.08	5182.26	5202.09	5180.06	5169.36				723.42	5562.5	5490.34	4576.37	4576.37	5277.06	4576.37	4700.76	4576.39	4665.23
		718.916	2473.33	2502.32	2463.97	2464.16	2482.68	2483.43				721.495	5625	5556.89	5164.11	5172.93	5495.61	5177.27	5192.36	5175.16	5164.11				723.32	5397.5	5462.91	4568.42	4568.42	5278.68	4568.42	4668.15	4568.45	4652.89
		718.816	2561.67	2503.98	2463.93	2464.16	2485.07	2482.62				721.395	5356.67	5513.04	5158.35	5167.32	5454.93	5171.79	5182.62	5169.79	5158.35				723.22	5322.5	5426.97	4561.58	4561.58	5267.73	4561.58	4640.46	4561.62	4641.9
		718.716	2456.67	2505.49	2463.51	2463.79	2487.27	2481.45				721.295	5550	5475.29	5155.76	5164.89	5419.85	5169.48	5176.53	5167.59	5155.76				723.12	5230	5381.84	4555.22	4555.22	5243.8	4555.22	4616.8	4555.28	4631.63
		718.616	2536.67	2507.66	2463.54	2463.88	2490.1	2480.76				721.195	5275	5438.23	5150.81	5160.09	5384.99	5164.81	5168.5	5163.06	5150.81				723.02	5327.5	5328.27	4549.47	4549.47	5208.05	4549.47	4596.9	4549.54	4622.19
		718.516	2551.67	2509.7	2463.22	2463.64	2492.76	2479.75				721.095	5300	5407.42	5149.11	5158.56	5355.96	5163.42	5164.12	5161.81	5149.11				722.92	5272.5	5266.14	4542.99	4542.99	5160.76	4542.99	4579.03	4543.09	4612.24
		718.416	2521.67	2511.87	2462.84	2463.34	2495.51	2478.7				720.995	5376.67	5379.27	5147.09	5156.7	5329.19	5161.71	5159.77	5160.26	5147.09				722.82	5192.5	5198.38	4536.85	4536.85	5105.25	4536.85	4563.88	4536.98	4602.84
		718.316	2411.67	2514.34	2462.59	2463.19	2498.53	2477.8				720.895	5260	5353.04	5144.12	5153.91	5303.97	5159.06	5154.79	5157.8	5144.12				722.72	5125	5127.2	4531.24	4531.24	5044.14	4531.24	4551.23	4531.4	4594.15
		718.216	2441.67	2517.45	2462.81	2463.54	2502.13	2477.4				720.795	5223.33	5330.9	5142.52	5152.49	5282.52	5157.8	5151.46	5156.73	5142.52				722.62	5090	5054.86	4526.06	4526.06	4980.03	4526.06	4540.65	4526.26	4586.08
		718.116	2573.33	2520.56	2462.9	2463.77	2505.69	2476.89				720.695	5283.33	5311.77	5141.35	5151.49	5263.77	5156.96	5148.8	5156.13	5141.35				722.52	4952.5	4983.3	4521.08	4521.08	4915.2	4521.08	4531.6	4521.35	4578.4
		718.016	2588.33	2523.21	2462.43	2463.47	2508.74	2475.85				720.595	5296.67	5294.29	5139.44	5149.77	5246.4	5155.41	5145.62	5154.83	5139.44				722.42	4962.5	4915.18	4517.05	4517.05	4852.59	4517.05	4524.52	4517.38	4571.82
		717.916	2535	2525.87	2461.88	2463.14	2511.74	2474.75				720.495	5335	5278.84	5137.34	5147.86	5230.81	5153.68	5142.46	5153.4	5137.34				722.32	4915	4851.2	4512.91	4512.91	4793.14	4512.91	4518.15	4513.34	4565.3
		717.816	2493.33	2528.8	2461.57	2463.06	2514.96	2473.91				720.395	5251.67	5264.93	5134.76	5145.48	5216.51	5151.47	5138.97	5151.52	5134.76				722.22	4700	4792.91	4509.08	4509.08	4738.59	4509.08	4512.7	4509.62	4559.23
		717.716	2503.33	2531.9	2461.43	2463.21	2518.29	2473.27				720.295	5310	5253.81	5133.15	5144.07	5204.78	5150.25	5136.6	5150.69	5133.15				722.12	4425	4742.35	4506.73	4506.73	4691.12	4506.73	4509.21	4507.42	4554.78
		717.616	2503.33	2534.93	2461.25	2463.35	2521.48	2472.6				720.195	5180	5243.62	5130.81	5141.95	5193.76	5148.33	5133.64	5149.21	5130.81				722.02	4597.5	4700.23	4506.31	4506.31	4651.61	4506.31	4507.98	4507.18	4552.39
		717.516	2568.33	2537.89	2461.07	2463.55	2524.52	2471.96				720.095	5260	5236.43	5130.02	5141.37	5185.53	5147.95	5132.31	5149.35	5130.02				721.92	4662.5	4663.39	4504.66	4504.66	4616.95	4504.66	4505.77	4505.76	4548.9
		717.416	2445	2540.47	2460.61	2463.53	2527.1	2471.05				719.995	5385	5229.59	5128.25	5139.82	5177.44	5146.62	5130.11	5148.61	5128.25				721.82	4610	4632.28	4502.55	4502.55	4587.67	4502.55	4503.28	4503.93	4545.06
		717.316	2516.67	2543.43	2460.68	2464.11	2529.97	2470.69				719.895	5276.67	5222.38	5124.96	5136.75	5168.77	5143.78	5126.45	5146.46	5124.96				721.72	4575	4607.14	4500.8	4500.8	4564.07	4500.8	4501.27	4502.51	4541.68
		717.216	2596.67	2545.9	2460.43	2464.46	2532.27	2470.04				719.795	5171.67	5217.48	5122.93	5134.96	5162.18	5142.22	5124.13	5145.71	5122.93				721.62	4447.5	4587.21	4499.27	4499.27	4545.41	4499.27	4499.57	4501.41	4538.64
		717.116	2576.67	2547.83	2459.85	2464.55	2533.91	2469.07				719.695	5111.67	5214.76	5122.14	5134.41	5157.53	5141.91	5123.1	5146.35	5122.14				721.52	4580	4572.41	4498.64	4498.64	4531.64	4498.64	4498.83	4501.28	4536.58
		717.016	2540	2549.61	2459.34	2464.82	2535.3	2468.19				719.595	5176.67	5213.59	5122.07	5134.59	5154.19	5142.35	5122.83	5147.9	5122.07				721.42	4395	4560.19	4497.07	4497.07	4520.21	4497.07	4497.18	4500.32	4533.66
		716.916	2523.33	2551.3	2459	2465.35	2536.46	2467.49				719.495	5196.67	5212.42	5121.21	5133.98	5150.56	5142.01	5121.81	5148.88	5121.21				721.32	4450	4552.13	4496.78	4496.78	4512.71	4496.78	4496.86	4500.79	4532.12
		716.816	2585	2552.81	2458.72	2466.07	2537.31	2466.87				719.395	5150	5211.72	5120.1	5133.14	5147.09	5141.44	5120.57	5149.86	5120.1				721.22	4632.5	4545.97	4496.11	4496.11	4506.86	4496.11	4496.16	4501.02	4530.27
		716.716	2505	2553.78	2458.18	2466.66	2537.47	2466				719.295	5293.33	5212.27	5119.54	5132.85	5144.52	5141.45	5119.91	5151.69	5119.54				721.12	4417.5	4540.32	4494.15	4494.15	4501.27	4494.15	4494.18	4500.14	4527.2
		716.616	2516.67	2554.83	2457.97	2467.73	2537.55	2465.49				719.195	5281.67	5211.76	5117.24	5130.83	5140.49	5139.74	5117.53	5152.12	5117.24				721.02	4502.5	4537.6	4493.69	4493.69	4498.31	4493.69	4493.71	4500.97	4525.69
		716.516	2523.33	2555.57	2457.72	2468.92	2537.16	2464.95				719.095	5280	5212.04	5115.06	5128.94	5136.81	5138.17	5115.29	5153.06	5115.06				720.92	4380	4535.4	4492.63	4492.63	4495.57	4492.63	4492.64	4501.44	4523.65
		716.416	2546.67	2556.05	2457.44	2470.24	2536.3	2464.38				718.995	5231.67	5213	5112.87	5127.05	5133.33	5136.62	5113.05	5154.43	5112.87				720.82	4402.5	4534.98	4492.43	4492.43	4494.26	4492.43	4492.43	4503.06	4522.51
		716.316	2495	2556.2	2457.05	2471.66	2534.93	2463.73				718.895	5243.33	5215.23	5111.23	5125.72	5130.55	5135.65	5111.37	5156.87	5111.23				720.72	4467.5	4535.17	4492.06	4492.06	4493.18	4492.06	4492.06	4504.84	4521.27
		716.216	2535	2556.4	2456.89	2473.5	2533.37	2463.31				718.795	5175	5218.06	5109.44	5124.25	5127.75	5134.55	5109.55	5159.73	5109.44				720.62	4377.5	4535.59	4491.23	4491.23	4491.91	4491.23	4491.23	4506.53	4519.61
		716.116	2638.33	2556.27	2456.55	2475.38	2531.26	2462.73				718.695	5113.33	5222.49	5108.45	5123.59	5125.86	5134.28	5108.53	5164.04	5108.45				720.52	4447.5	4537.28	4491.03	4491.03	4491.43	4491.03	4491.03	4509.29	4518.63
		716.016	2596.67	2555.59	2455.77	2477.05	2528.36	2461.72				718.595	5228.33	5228.51	5108.19	5123.67	5124.79	5134.77	5108.26	5169.8	5108.19				720.42	4475	4539.12	4490.34	4490.34	4490.57	4490.34	4490.34	4512.04	4517.19
		715.916	2553.33	2555.02	2455.17	2479.15	2525.31	2460.89				718.495	5178.33	5234.06	5106.54	5122.37	5122.41	5133.91	5106.59	5174.96	5106.54				720.32	4435	4541.43	4489.45	4489.45	4489.58	4489.45	4489.45	4515.14	4515.6
		715.816	2491.67	2554.64	2454.74	2481.7	2522.16	2460.26				718.395	5293.33	5241.16	5105.48	5121.67	5120.67	5133.66	5105.51	5181.56	5105.48				720.22	4472.5	4544.71	4488.83	4488.83	4488.9	4488.83	4488.83	4519.15	4514.31
		715.716	2615	2554.56	2454.58	2484.79	2519.03	2459.91				718.295	5298.33	5247.91	5103.01	5119.58	5117.58	5132.05	5103.04	5187.71	5103.01				720.12	4500	4548.47	4487.94	4487.94	4487.98	4487.95	4487.94	4523.58	4512.8
		715.616	2620	2554.05	2453.89	2487.64	2515.17	2459.03				718.195	5315	5255.67	5100.46	5117.42	5114.45	5130.39	5100.48	5194.76	5100.46				720.02	4295	4552.86	4486.86	4486.86	4486.88	4486.86	4486.86	4528.58	4511.11
		715.516	2573.33	2553.67	2453.18	2490.77	2511.13	2458.13				718.095	5073.33	5264.36	5097.67	5115.03	5111.13	5128.54	5097.69	5202.65	5097.67				719.92	4407.5	4559.58	4487.21	4487.21	4487.22	4487.22	4487.21	4535.89	4510.88
		715.416	2606.67	2553.7	2452.66	2494.41	2507.17	2457.45				717.995	5201.67	5277.13	5097.76	5115.54	5110.73	5129.62	5097.77	5214.53	5097.76				719.82	4567.5	4566.48	4486.77	4486.77	4486.78	4486.78	4486.77	4543.35	4509.9
		715.316	2610	2553.85	2452	2498.23	2502.99	2456.62				717.895	5246.67	5289.6	5096.31	5114.52	5108.81	5129.19	5096.32	5226.01	5096.31				719.72	4487.5	4573.33	4485.2	4485.2	4485.21	4485.21	4485.2	4550.72	4507.8
		715.216	2545	2554.28	2451.32	2502.36	2498.77	2455.79				717.795	5350	5302.78	5094.3	5112.96	5106.35	5128.26	5094.3	5238.1	5094.3				719.62	4650	4581.87	4484.19	4484.19	4484.19	4484.2	4484.19	4559.77	4506.29
		715.116	2601.67	2555.35	2450.91	2507.11	2494.83	2455.24				717.695	5501.67	5315.96	5091.01	5110.14	5102.65	5126.1	5091.02	5250.1	5091.01				719.52	4575	4590.51	4482.02	4482.02	4482.02	4482.03	4482.02	4568.88	4503.64
		715.016	2610	2556.56	2450.26	2511.95	2490.69	2454.45				717.595	5545	5328.53	5085.86	5105.47	5097.1	5122.14	5085.86	5261.4	5085.86				719.42	4570	4601	4480.36	4480.36	4480.37	4480.38	4480.36	4579.83	4501.52
		714.916	2553.33	2558.15	2449.58	2517.08	2486.59	2453.63				717.495	5443.33	5341.72	5080.12	5100.23	5090.99	5117.65	5080.12	5273.21	5080.12				719.32	4670	4612.93	4478.73	4478.73	4478.73	4478.76	4478.73	4592.19	4499.45
		714.816	2590	2560.43	2449.13	2522.79	2482.83	2453.06				717.395	5536.67	5357.22	5075.54	5096.18	5086.05	5114.38	5075.54	5287.23	5075.54				719.22	4502.5	4625.66	4476.39	4476.39	4476.39	4476.42	4476.39	4605.34	4496.68
		714.716	2613.33	2563	2448.52	2528.67	2479.05	2452.33				717.295	5341.67	5372.6	5069.78	5090.95	5079.95	5110	5069.78	5301.04	5069.78				719.12	4745	4641.12	4475.2	4475.2	4475.2	4475.24	4475.2	4621.2	4495.08
		714.616	2506.67	2565.95	2447.81	2534.75	2475.31	2451.51				717.195	5341.67	5391.19	5066.3	5088.04	5076.15	5107.98	5066.3	5317.94	5066.3				719.02	4682.5	4656.53	4472.3	4472.3	4472.3	4472.36	4472.3	4636.99	4491.79
		714.516	2491.67	2569.83	2447.56	2541.6	2472.2	2451.15				717.095	5445	5410.53	5062.78	5085.1	5072.32	5105.99	5062.78	5335.46	5062.78				718.92	4710	4674.09	4469.82	4469.82	4469.82	4469.9	4469.82	4654.91	4488.93
		714.416	2623.33	2574.23	2447.37	2548.78	2469.33	2450.86				716.995	5471.67	5429.15	5057.97	5080.9	5067.22	5102.8	5057.97	5352.14	5057.97				718.82	4602.5	4693.2	4467.13	4467.13	4467.13	4467.23	4467.13	4674.36	4485.87
		714.316	2623.33	2578.51	2446.61	2555.66	2466.07	2450				716.895	5431.67	5447.73	5052.78	5076.35	5061.75	5099.31	5052.78	5368.66	5052.78				718.72	4575	4714.86	4465.18	4465.18	4465.18	4465.31	4465.18	4696.34	4483.56
		714.216	2701.67	2583.22	2445.85	2562.76	2463.01	2449.15				716.795	5561.67	5466.82	5048.01	5072.24	5056.72	5096.35	5048.01	5385.55	5048.01				718.62	4890	4738.51	4463.4	4463.4	4463.4	4463.57	4463.4	4720.29	4481.45
		714.116	2585	2587.98	2444.75	2569.72	2459.8	2447.96				716.695	5476.67	5484.02	5041.62	5066.53	5050.06	5091.87	5041.62	5400.42	5041.62				718.52	4885	4761.74	4459.4	4459.4	4459.4	4459.62	4459.4	4743.81	4477.11
		714.016	2603.33	2593.59	2444.15	2577.35	2457.27	2447.27				716.595	5581.67	5501.58	5036.17	5061.8	5044.37	5088.44	5036.17	5415.48	5036.17				718.42	4750	4786.81	4455.4	4455.4	4455.4	4455.69	4455.4	4769.13	4472.79
		713.916	2560	2599.44	2443.46	2585.01	2454.84	2446.51				716.495	5521.67	5516.8	5029.39	5055.77	5037.36	5083.81	5029.39	5428.04	5029.39				718.32	4775	4814.53	4452.33	4452.33	4452.33	4452.71	4452.33	4797.08	4469.4
		713.816	2643.33	2605.73	2442.96	2592.94	2452.78	2445.93				716.395	5520	5531.23	5023.26	5050.41	5031	5079.95	5023.26	5439.64	5023.26				718.22	4890	4843.77	4449.06	4449.06	4449.06	4449.55	4449.06	4826.5	4465.83
		713.716	2568.33	2611.87	2442.09	2600.54	2450.52	2445				716.295	5473.33	5543.75	5017.06	5045.04	5024.59	5076.18	5017.06	5449.14	5017.06				718.12	4862.5	4873.75	4444.95	4444.95	4444.95	4445.58	4444.95	4856.64	4461.43
		713.616	2668.33	2618.47	2441.55	2608.45	2448.74	2444.38				716.195	5631.67	5554.45	5011.36	5040.19	5018.68	5073.04	5011.36	5456.62	5011.36				718.02	4780	4905.37	4441.01	4441.01	4441.01	4441.82	4441.01	4888.37	4457.2
		713.516	2616.67	2624.74	2440.57	2615.86	2446.68	2443.34				716.095	5546.67	5560.47	5003.68	5033.4	5010.8	5068.1	5003.68	5459.2	5003.68				717.92	5072.5	4938.9	4437.62	4437.62	4437.62	4438.66	4437.62	4921.95	4453.54
		713.416	2515	2631.23	2439.82	2623.37	2444.97	2442.52				715.995	5581.67	5564.37	4996.93	5027.58	5003.86	5064.27	4996.93	5459.45	4996.93				717.82	5015	4971.49	4432.15	4432.15	4432.15	4433.48	4432.15	4954.52	4447.8
		713.316	2655	2638.12	2439.49	2631.14	2443.82	2442.14				715.895	5538.33	5564.5	4989.68	5021.31	4996.43	5060.13	4989.68	5455.67	4989.68				717.72	5040	5005.44	4427.05	4427.05	4427.05	4428.73	4427.05	4988.38	4442.43
		713.216	2618.33	2644.28	2438.57	2638.07	2442.18	2441.15				715.795	5566.67	5561.68	4982.86	5015.52	4989.44	5056.65	4982.86	5448.67	4982.86				717.62	4977.5	5039.9	4421.73	4421.73	4421.73	4423.85	4421.73	5022.65	4436.85
		713.116	2570	2650.41	2437.79	2644.87	2440.8	2440.32				715.695	5530	5555.07	4975.62	5009.35	4982.03	5052.97	4975.62	5437.6	4975.62				717.52	5105	5075.26	4416.81	4416.81	4416.81	4419.49	4416.81	5057.71	4431.69
		713.016	2633.33	2656.5	2437.22	2651.53	2439.7	2439.7				715.595	5538.33	5545.63	4968.74	5003.59	4974.98	5049.9	4968.74	5423.38	4968.74				717.42	5105	5109.97	4410.97	4410.97	4410.97	4414.32	4410.97	5091.98	4425.6
		712.916	2551.67	2661.99	2436.38	2657.52	2438.42	2438.81				715.495	5571.67	5533.11	4961.67	4997.71	4967.75	5046.92	4961.67	5405.74	4961.67				717.32	5130	5144.58	4405.08	4405.08	4405.08	4409.27	4405.08	5126	4419.48
		712.816	2695	2667.45	2435.88	2663.4	2437.55	2438.27				715.395	5673.33	5517.6	4954.11	4991.4	4960.04	5043.76	4954.11	5384.73	4954.11				717.22	5265	5178.69	4398.98	4398.98	4398.98	4404.19	4398.98	5159.31	4413.14
		712.716	2706.67	2671.85	2434.76	2668.15	2436.12	2437.11				715.295	5421.67	5498.7	4945.24	4983.83	4951.02	5039.62	4945.24	5359.94	4945.24				717.12	5257.5	5211.16	4391.88	4391.88	4391.88	4398.33	4391.88	5190.77	4405.81
		712.616	2596.67	2675.7	2433.59	2672.3	2434.69	2435.89				715.195	5356.67	5481.17	4939.29	4979.26	4944.94	5038.77	4939.29	5336.08	4939.29				717.02	5037.5	5242.74	4384.78	4384.78	4384.78	4392.74	4384.78	5221.06	4398.5
		712.516	2668.33	2679.46	2432.89	2676.33	2433.77	2435.15				715.095	5431.67	5463.27	4934.06	4975.48	4939.57	5039.03	4934.06	5311.36	4934.06				716.92	5192.5	5274.64	4379.18	4379.18	4379.18	4388.97	4379.18	5251.35	4392.69
		712.416	2638.33	2682.32	2431.88	2679.4	2432.58	2434.09				714.995	5443.33	5443.82	4927.86	4970.82	4933.24	5038.77	4927.86	5284.57	4927.86				716.82	5267.5	5303.9	4372.45	4372.45	4372.45	4384.43	4372.45	5278.64	4385.75
		712.316	2681.67	2684.67	2430.99	2681.93	2431.55	2433.16				714.895	5451.67	5424.01	4921.44	4966.02	4926.69	5038.78	4921.44	5256.84	4921.44				716.72	5320	5330.86	4365.15	4365.15	4365.15	4379.74	4365.15	5303.19	4378.24
		712.216	2695	2686.15	2429.91	2683.57	2430.35	2432.05				714.795	5410	5404.3	4914.85	4961.13	4919.98	5039.16	4914.85	5228.56	4914.85				716.62	5435	5355.39	4357.43	4357.43	4357.43	4375.13	4357.43	5324.79	4370.31
		712.116	2701.67	2686.87	2428.77	2684.42	2429.12	2430.87				714.695	5321.67	5385.69	4908.67	4956.77	4913.69	5040.56	4908.67	5200.69	4908.67				716.52	5467.5	5376.82	4348.84	4348.84	4348.84	4370.23	4348.84	5342.73	4361.53
		712.016	2603.33	2686.84	2427.59	2684.5	2427.87	2429.66				714.595	5303.33	5369.08	4903.49	4953.52	4908.39	5043.6	4903.49	5174.04	4903.49				716.42	5282.5	5395.58	4339.96	4339.96	4339.96	4365.72	4339.96	5357.31	4352.46
		711.916	2623.33	2686.49	2426.84	2684.24	2427.05	2428.87				714.495	5258.33	5353.97	4898.47	4950.53	4903.26	5047.54	4898.47	5148.04	4898.47				716.32	5302.5	5412.99	4332.32	4332.32	4332.32	4363.2	4332.32	5369.79	4344.64
		711.816	2838.33	2685.3	2425.99	2683.14	2426.16	2427.99				714.395	5313.33	5340.97	4893.93	4948.16	4898.61	5052.77	4893.93	5123.2	4893.93				716.22	5330	5427.55	4324.49	4324.49	4324.49	4361.36	4324.49	5378.54	4336.62
		711.716	2735	2682.45	2424.21	2680.35	2424.34	2426.19				714.295	5213.33	5329.13	4888.67	4945.22	4893.26	5058.2	4888.67	5098.47	4888.67				716.12	5417.5	5439.1	4316.41	4316.41	4316.41	4360.26	4316.41	5383.3	4328.36
		711.616	2725	2679.29	2422.88	2677.25	2422.97	2424.82				714.195	5130	5320.57	4884.56	4943.59	4889.04	5065.76	4884.56	5075.85	4884.56				716.02	5450	5447.22	4307.65	4307.65	4307.65	4359.58	4307.65	5383.52	4319.43
		711.516	2681.67	2675.45	2421.57	2673.46	2421.65	2423.49				714.095	5273.33	5315.32	4881.4	4943.09	4885.78	5075.4	4881.4	5055.23	4881.4				715.92	5420	5452.33	4298.61	4298.61	4298.61	4359.86	4298.61	5379.47	4310.22
		711.416	2655	2671.09	2420.45	2669.14	2420.51	2422.34				713.995	5361.67	5310.89	4876.47	4941.03	4880.76	5084.51	4876.47	5033.98	4876.47				715.82	5395	5454.94	4289.71	4289.71	4289.71	4361.66	4289.71	5371.55	4301.15
		711.316	2730	2666.16	2419.45	2664.26	2419.49	2421.3				713.895	5191.67	5308.1	4870.42	4938.09	4874.62	5093.87	4870.42	5012.77	4870.42				715.72	5457.5	5455.16	4280.93	4280.93	4280.93	4365.11	4280.93	5359.7	4292.2
		711.216	2668.33	2660.26	2418.11	2658.39	2418.14	2419.94				713.795	5386.67	5310.28	4866.34	4937.41	4870.46	5106.74	4866.34	4994.7	4866.34				715.62	5595	5452.55	4271.64	4271.65	4271.64	4369.72	4271.64	5343.35	4282.76
		711.116	2665	2654.01	2417.03	2652.18	2417.05	2418.84				713.695	5408.33	5313.23	4859.87	4934.65	4863.9	5118.88	4859.87	4975.41	4859.87				715.52	5362.5	5446.81	4261.32	4261.33	4261.32	4375.12	4261.32	5322.04	4272.28
		711.016	2738.33	2647.21	2415.96	2645.41	2415.98	2417.74				713.595	5395	5319.25	4853.05	4931.95	4857	5132.54	4853.05	4956.92	4853.05				715.42	5440	5440.83	4252.56	4252.58	4252.56	4384.1	4252.56	5298.48	4263.37
		710.916	2636.67	2639.57	2414.57	2637.8	2414.59	2416.33				713.495	5273.33	5328.94	4846.32	4929.8	4850.19	5148.29	4846.32	4939.62	4846.32				715.32	5485	5432.75	4243.2	4243.22	4243.2	4394.58	4243.2	5270.69	4253.85
		710.816	2708.33	2631.9	2413.62	2630.15	2413.63	2415.35				713.395	5410	5343.84	4840.97	4929.6	4844.76	5167.62	4840.97	4924.76	4840.97				715.22	5537.5	5423.13	4233.46	4233.49	4233.46	4406.99	4233.46	5239.06	4243.96
		710.716	2523.33	2623.5	2412.35	2621.78	2412.36	2414.06				713.295	5383.33	5361.08	4833.9	4928.38	4837.62	5187.61	4833.9	4909.18	4833.9				715.12	5457.5	5412.32	4223.27	4223.32	4223.27	4421.38	4223.27	5203.8	4233.63
		710.616	2583.33	2615.53	2411.87	2613.83	2411.88	2413.56				713.195	5378.33	5382.79	4827.08	4928.24	4830.72	5210.29	4827.08	4894.78	4827.08				715.02	5472.5	5401.62	4213.58	4213.65	4213.58	4438.81	4213.58	5166.09	4223.8
		710.516	2665	2606.99	2411.13	2605.32	2411.14	2412.8				713.095	5428.33	5408.94	4820.23	4929.1	4823.8	5235.53	4820.23	4881.2	4820.23				714.92	5372.5	5390.79	4203.71	4203.82	4203.71	4458.77	4203.71	5125.54	4213.79
		710.416	2540	2597.85	2410.04	2596.2	2410.04	2411.69				712.995	5363.33	5438.97	4812.7	4930.53	4816.2	5262.6	4812.7	4867.73	4812.7				714.82	5417.5	5381.04	4194.48	4194.64	4194.48	4482.11	4194.48	5083.31	4204.43
		710.316	2595	2589.05	2409.48	2587.42	2409.48	2411.11				712.895	5436.67	5474.33	4805.86	4934.17	4809.29	5292.78	4805.86	4855.66	4805.86				714.72	5407.5	5371.77	4184.87	4185.11	4184.87	4507.93	4184.87	5038.66	4194.68
		710.216	2640	2579.88	2408.68	2578.27	2408.68	2410.29				712.795	5535	5513.35	4798.05	4938.7	4801.42	5324.12	4798.05	4843.26	4798.05				714.62	5342.5	5363.74	4175.26	4175.61	4175.26	4536.61	4175.26	4992.35	4184.94
		710.116	2635	2570.43	2407.68	2568.84	2407.68	2409.27				712.695	5535	5555.41	4788.96	4944.15	4792.27	5355.72	4788.96	4830.15	4788.96				714.52	5527.5	5357.7	4166.04	4166.55	4166.04	4568.59	4166.04	4945.1	4175.59
		710.016	2540	2560.96	2406.7	2559.39	2406.71	2408.27				712.595	5616.67	5601.31	4779.76	4952.16	4783.01	5387.99	4779.76	4817.43	4779.76				714.42	5415	5352.24	4155.45	4156.18	4155.45	4602.09	4155.45	4895.45	4164.88
		709.916	2546.67	2551.92	2406.13	2550.37	2406.13	2407.68				712.495	5578.33	5649.28	4769.47	4962.2	4772.66	5418.76	4769.47	4804.06	4769.47				714.32	5355	5349.73	4145.58	4146.62	4145.58	4639.09	4145.58	4845.88	4154.88
		709.816	2498.33	2542.91	2405.53	2541.38	2405.53	2407.06				712.395	5638.33	5699.83	4759.52	4976.28	4762.65	5448.03	4759.52	4791.42	4759.52				714.22	5265	5350.07	4136.06	4137.53	4136.06	4679.17	4136.06	4796.3	4145.24
		709.716	2575	2534.23	2405.13	2532.71	2405.13	2406.64				712.295	5735	5750.62	4748.72	4993.82	4751.79	5472.9	4748.72	4778.26	4748.72				714.12	5440	5353.64	4127.11	4129.18	4127.11	4722.34	4127.11	4747.28	4136.18
		709.616	2546.67	2525.36	2404.39	2523.86	2404.39	2405.89				712.195	5775	5799.84	4736.62	5014.98	4739.64	5490.98	4736.62	4764.1	4736.62				714.02	5300	5358.74	4116.86	4119.74	4116.86	4766.56	4116.86	4697.22	4125.81
		709.516	2481.67	2516.8	2403.78	2515.32	2403.78	2405.26				712.095	5638.33	5847.01	4723.9	5041.15	4726.86	5501.13	4723.9	4749.56	4723.9				713.92	5222.5	5367.68	4107.53	4111.5	4107.53	4813.83	4107.53	4648.58	4116.37
		709.416	2516.67	2508.74	2403.45	2507.28	2403.45	2404.91				711.995	5991.67	5893.27	4712.67	5075.07	4715.58	5503.88	4712.67	4736.73	4712.67				713.82	5287.5	5380.04	4098.68	4104.1	4098.68	4863.34	4098.68	4601.23	4107.4
		709.316	2545	2500.77	2402.96	2499.32	2402.96	2404.4				711.895	6063.33	5932.38	4697.05	5111.57	4699.91	5492.35	4697.05	4719.69	4697.05				713.72	5425	5394.82	4089.31	4096.66	4089.31	4913.83	4089.31	4554.33	4097.92
		709.216	2513.33	2492.95	2402.35	2491.53	2402.35	2403.78				711.795	5898.33	5968.01	4680.37	5154.65	4683.18	5469.54	4680.37	4701.75	4680.37				713.62	5450	5411.42	4078.9	4088.79	4078.9	4964.31	4078.9	4507.62	4087.41
		709.116	2541.67	2485.57	2401.87	2484.16	2401.87	2403.28				711.695	5981.67	6003.95	4665.48	5207.63	4668.24	5438.78	4665.48	4685.73	4665.48				713.52	5347.5	5430.52	4068.24	4081.43	4068.24	5015.16	4068.24	4462.02	4076.64
		709.016	2465	2478.36	2401.27	2476.97	2401.27	2402.66				711.595	6053.33	6038.85	4649.4	5268.07	4652.12	5398.23	4649.4	4668.63	4649.4				713.42	5357.5	5452.88	4058.23	4075.66	4058.23	5066.86	4058.23	4418.54	4066.53
		708.916	2481.67	2471.81	2400.99	2470.43	2400.99	2402.38				711.495	6095	6074.7	4632.27	5336.32	4634.95	5349.67	4632.27	4650.58	4632.27				713.32	5682.5	5477.51	4048.08	4070.91	4048.08	5118.02	4048.08	4376.56	4056.28
		708.816	2526.67	2465.52	2400.65	2464.15	2400.65	2402.01				711.395	6313.33	6113.86	4614.43	5412.88	4617.06	5295.32	4614.43	4631.9	4614.43				713.22	5450	5502.04	4035.57	4065.24	4035.57	5165.96	4035.57	4333.89	4043.67
		708.716	2490	2459.37	2400.1	2458.01	2400.1	2401.45				711.295	6133.33	6155.98	4593.74	5495.56	4596.33	5234.88	4593.74	4610.44	4593.74				713.12	5507.5	5530.11	4024.61	4062.82	4024.61	5213.97	4024.61	4294.55	4032.61
		708.616	2440	2453.71	2399.72	2452.37	2399.72	2401.05				711.195	6151.67	6207.08	4574.98	5588.65	4577.52	5174.87	4574.98	4590.96	4574.98				713.02	5497.5	5559.53	4013.17	4061.97	4013.17	5259.48	4013.17	4256.52	4021.07
		708.516	2463.33	2448.6	2399.54	2447.27	2399.54	2400.86				711.095	6383.33	6265.58	4555.76	5689.25	4558.26	5114.26	4555.76	4571.09	4555.76				712.92	5570	5590.59	4001.72	4063.53	4001.72	5302.43	4001.72	4220.26	4009.52
		708.416	2445	2443.72	2399.27	2442.41	2399.27	2400.58				710.995	6460	6328.89	4533.52	5793.64	4535.98	5051.58	4533.52	4548.24	4533.52				712.82	5752.5	5622.47	3989.67	4067.28	3989.67	5341.6	3989.67	4185.22	3997.38
		708.316	2348.33	2439.25	2399.07	2437.95	2399.07	2400.37				710.895	6511.67	6398.3	4510.09	5902.39	4512.51	4989.41	4510.09	4524.24	4510.09				712.72	5805	5654.29	3976.26	4072.9	3976.26	5375.72	3976.26	4150.56	3983.87
		708.216	2451.67	2435.51	2399.29	2434.23	2399.29	2400.57				710.795	6506.67	6472.92	4485.75	6014.16	4488.13	4928.5	4485.75	4499.37	4485.75				712.62	5925	5686.76	3962.38	4081.67	3962.38	5405.13	3962.38	4117.18	3969.9
		708.116	2441.67	2431.64	2399.06	2430.37	2399.06	2400.33				710.695	6586.67	6551.45	4461.17	6127.33	4463.52	4869.82	4461.17	4474.3	4461.17				712.52	5942.5	5719.3	3947.55	4093.56	3947.55	5428.88	3947.55	4084.53	3954.99
		708.016	2388.33	2428.1	2398.88	2426.84	2398.88	2400.14				710.595	6561.67	6630.57	4435.34	6238.53	4437.65	4812.42	4435.34	4447.99	4435.34				712.42	5930	5752.56	3932.5	4109.71	3932.5	5447.27	3932.5	4053.24	3939.86
		707.916	2290	2425.07	2398.93	2423.83	2398.93	2400.17				710.495	6603.33	6708.44	4409.49	6345.88	4411.77	4757.57	4409.49	4421.71	4409.49				712.32	5760	5786.57	3917.44	4130.65	3917.44	5460.06	3917.44	4023.47	3924.7
		707.816	2376.67	2422.74	2399.39	2421.51	2399.39	2400.62				710.395	6836.67	6780.9	4382.84	6445.34	4385.07	4704.37	4382.84	4394.63	4382.84				712.22	5857.5	5822.42	3903.46	4157.85	3903.46	5468.08	3903.46	3996.22	3910.64
		707.716	2328.33	2420.29	2399.49	2419.08	2399.49	2400.71				710.295	6780	6841.87	4353.04	6530.99	4355.25	4650.33	4353.04	4364.44	4353.04				712.12	5815	5858.04	3888.7	4189.62	3888.7	5469.16	3888.7	3969.56	3895.8
		707.616	2323.33	2418.29	2399.8	2417.09	2399.8	2401				710.195	6700	6890.69	4323.57	6602.28	4325.74	4598.79	4323.57	4334.59	4323.57				712.02	6002.5	5894.26	3874.13	4227.06	3874.13	5464.09	3874.13	3944.35	3881.15
		707.516	2516.67	2416.54	2400.13	2415.35	2400.13	2401.32				710.095	6836.67	6923.7	4294.71	6655.78	4296.85	4549.84	4294.71	4305.37	4294.71				711.92	5990	5929.3	3858.14	4268.6	3858.14	5451.15	3858.14	3918.89	3865.08
		707.416	2416.67	2414.16	2399.63	2412.98	2399.63	2400.81				709.995	6875	6934.56	4263.86	6685.28	4265.96	4500.72	4263.86	4274.17	4263.86				711.82	5870	5964.18	3842.13	4315.39	3842.13	5431.7	3842.13	3894.49	3848.99
		707.316	2440	2412.41	2399.55	2411.24	2399.55	2400.72				709.895	6815	6921.5	4232.17	6689.19	4234.24	4452.41	4232.17	4242.15	4232.17				711.72	5987.5	5999.35	3826.85	4367.93	3826.85	5406.52	3826.85	3871.81	3833.63
		707.216	2428.33	2410.74	2399.38	2409.58	2399.38	2400.54				709.795	6890	6883.76	4200.82	6666.93	4202.86	4405.94	4200.82	4210.49	4200.82				711.62	6037.5	6032.59	3810.63	4423.96	3810.63	5374.08	3810.63	3849.1	3817.34
		707.116	2433.33	2409.27	2399.25	2408.13	2399.25	2400.4				709.695	6840	6819.13	4168.18	6616.4	4170.2	4359.53	4168.18	4177.57	4168.18				711.52	5872.5	6063.8	3793.95	4483.27	3793.95	5335.05	3793.95	3826.74	3800.58
		707.016	2365	2407.94	2399.11	2406.8	2399.11	2400.24				709.595	6773.33	6729.83	4135.76	6539.97	4137.74	4314.54	4135.76	4144.86	4135.76				711.42	6075	6093.78	3778.31	4546.51	3778.31	5291.19	3778.31	3806.15	3784.87
		706.916	2396.67	2407.03	2399.26	2405.91	2399.26	2400.38				709.495	6680	6618.14	4103.75	6440.05	4105.71	4271.06	4103.75	4112.58	4103.75				711.32	6192.5	6119.09	3761.13	4609.91	3761.13	5240.27	3761.13	3784.69	3767.62
		706.816	2331.67	2406.12	2399.27	2405.01	2399.27	2400.38				709.395	6485	6487.32	4072.48	6320.01	4074.41	4229.3	4072.48	4081.05	4072.48				711.22	6165	6139.42	3743.01	4672.91	3743.01	5183.25	3743.01	3762.86	3749.43
		706.716	2348.33	2405.59	2399.56	2404.49	2399.56	2400.66				709.295	6473.33	6342.1	4043.19	6184.66	4045.09	4190.4	4043.19	4051.51	4043.19				711.12	6077.5	6154.72	3724.95	4735.02	3724.95	5121.64	3724.95	3741.62	3731.3
		706.616	2311.67	2405.1	2399.78	2404.01	2399.78	2400.87				709.195	6315	6184.2	4013.68	6035.84	4015.55	4152.08	4013.68	4021.76	4013.68				711.02	6270	6164.37	3707.38	4795.22	3707.38	5056.31	3707.38	3721.33	3713.66
		706.516	2343.33	2404.85	2400.16	2403.77	2400.16	2401.24				709.095	6153.33	6018.99	3985.72	5878.97	3987.57	4116.03	3985.72	3993.58	3985.72				710.92	6237.5	6165.34	3688.34	4850.03	3688.34	4985.81	3688.34	3699.96	3694.55
		706.416	2383.33	2404.55	2400.4	2403.48	2400.4	2401.47				708.995	5915	5850.18	3959.38	5717.85	3961.2	4082.25	3959.38	3967.02	3959.38				710.82	5995	6158.09	3669.38	4899.36	3669.38	4912.32	3669.38	3679.03	3675.53
		706.316	2348.33	2404.15	2400.47	2403.09	2400.47	2401.53				708.895	5766.67	5681.79	3935.6	5556.55	3937.39	4051.61	3935.6	3943.03	3935.6				710.72	5977.5	6143.14	3652.01	4943.27	3652.01	4837.81	3652.01	3659.99	3658.09
		706.216	2378.33	2403.97	2400.7	2402.92	2400.7	2401.75				708.795	5598.33	5515.43	3913.31	5396.75	3915.08	4023	3913.31	3920.54	3913.31				710.62	5842.5	6118.01	3634.63	4978.68	3634.63	4761.36	3634.63	3641.21	3640.64
		706.116	2338.33	2403.71	2400.8	2402.67	2400.8	2401.84				708.695	5301.67	5353.87	3892.79	5241.25	3894.54	3996.63	3892.79	3899.83	3892.79				710.52	5785	6082.8	3618.08	5005.2	3618.08	4684.32	3618.08	3623.48	3624.03
		706.016	2395	2403.67	2401.07	2402.64	2401.07	2402.1				708.595	5115	5200.44	3875.6	5093.44	3877.32	3974.02	3875.6	3882.45	3875.6				710.42	5792.5	6036.43	3601.82	5021.26	3601.82	4606.68	3601.82	3606.24	3607.71
		705.916	2351.67	2403.44	2401.09	2402.42	2401.09	2402.11				708.495	4886.67	5055.57	3860.45	4953.8	3862.15	3953.85	3860.45	3867.13	3860.45				710.32	5927.5	5978.17	3585.39	5025.55	3585.39	4528.58	3585.39	3588.99	3591.22
		705.816	2325	2403.43	2401.3	2402.41	2401.3	2402.32				708.395	4883.33	4920.9	3847.88	4823.98	3849.55	3936.62	3847.88	3854.38	3847.88				710.22	5850	5907.04	3567.89	5016.68	3567.89	4449.56	3567.89	3570.82	3573.66
		705.716	2386.67	2403.56	2401.63	2402.56	2401.63	2402.64				708.295	4693.33	4794.51	3835.19	4702.11	3836.84	3919.59	3835.19	3841.53	3835.19				710.12	5747.5	5824.81	3550.82	4995.9	3550.82	4371.66	3550.82	3553.19	3556.53
		705.616	2363.33	2403.46	2401.7	2402.47	2401.7	2402.69				708.195	4513.33	4679.33	3824.64	4591.15	3826.27	3905.01	3824.64	3830.82	3824.64				710.02	5595	5732.15	3534.35	4963.51	3534.35	4295.44	3534.35	3536.26	3540
		705.516	2346.67	2403.49	2401.86	2402.5	2401.86	2402.85				708.095	4476.67	4575.39	3816.13	4491.15	3817.74	3892.74	3816.13	3822.16	3816.13				709.92	5687.5	5630.13	3518.84	4920.22	3518.84	4221.63	3518.84	3520.37	3524.43
		705.416	2386.67	2403.6	2402.1	2402.63	2402.1	2403.07				707.995	4550	4481.11	3807.97	4400.55	3809.56	3881.06	3807.97	3813.84	3807.97				709.82	5522.5	5518.17	3502.57	4865.07	3502.57	4148.91	3502.57	3503.79	3508.1
		705.316	2456.67	2403.57	2402.17	2402.6	2402.17	2403.13				707.895	4340	4394.9	3798.82	4317.79	3800.39	3868.63	3798.82	3804.55	3798.82				709.72	5642.5	5399.2	3487.34	4800.77	3487.34	4079.32	3487.34	3488.32	3492.82
		705.216	2401.67	2403.25	2401.93	2402.29	2401.93	2402.89				707.795	4436.67	4319.77	3792.09	4245.88	3793.64	3858.83	3792.09	3797.69	3792.09				709.62	5502.5	5272.77	3471.16	4726.56	3471.16	4011.17	3471.16	3471.94	3476.59
		705.116	2450	2403.18	2401.93	2402.23	2401.93	2402.88				707.695	4180	4251.6	3784.12	4180.75	3785.65	3847.97	3784.12	3789.58	3784.12				709.52	5185	5142.18	3455.86	4645.6	3455.86	3946.45	3455.86	3456.47	3461.23
		705.016	2456.67	2402.91	2401.73	2401.97	2401.73	2402.67				707.595	4155	4193.98	3779.14	4125.98	3780.65	3840.3	3779.14	3784.48	3779.14				709.42	5320	5010.26	3442.68	4560.59	3442.68	3886.55	3442.68	3443.16	3447.99
		704.916	2411.67	2402.62	2401.49	2401.69	2401.49	2402.42				707.495	4153.33	4143.55	3774.41	4078.23	3775.9	3833.02	3774.41	3779.62	3774.41				709.32	5192.5	4875.61	3428.46	4469.99	3428.46	3828.43	3428.46	3428.84	3433.72
		704.816	2398.33	2402.53	2401.45	2401.61	2401.45	2402.37				707.395	4086.67	4099.3	3769.64	4036.51	3771.11	3825.86	3769.64	3774.74	3769.64				709.22	4902.5	4741.57	3415.03	4377.13	3415.03	3773.97	3415.03	3415.33	3420.24
		704.716	2418.33	2402.5	2401.46	2401.59	2401.46	2402.38				707.295	4160	4061.31	3765.62	4000.9	3767.07	3819.59	3765.62	3770.6	3765.62				709.12	4732.5	4610.98	3403.56	4284.77	3403.56	3724.37	3403.56	3403.79	3408.72
		704.616	2348.33	2402.4	2401.39	2401.49	2401.39	2402.29				707.195	4163.33	4027.26	3760.66	3969.1	3762.1	3812.52	3760.66	3765.53	3760.66				709.02	4580	4484.34	3393.2	4193.48	3393.2	3678.78	3393.2	3393.38	3398.31
		704.516	2466.67	2402.6	2401.61	2401.7	2401.61	2402.51				707.095	4050	3997.31	3755.6	3941.28	3757.02	3805.46	3755.6	3760.36	3755.6				708.92	4357.5	4362.76	3383.84	4104.4	3383.84	3637	3383.84	3383.98	3388.9
		704.416	2366.67	2402.29	2401.33	2401.4	2401.33	2402.23				706.995	4030	3972.31	3751.85	3918.28	3753.25	3799.82	3751.85	3756.51	3751.85				708.82	4305	4247.94	3375.98	4019.3	3375.98	3599.5	3375.98	3376.09	3380.99
		704.316	2295	2402.42	2401.48	2401.54	2401.48	2402.37				706.895	4045	3950.57	3748.3	3898.45	3749.68	3794.48	3748.3	3752.86	3748.3				708.72	4122.5	4139.45	3368.44	3937.87	3368.44	3564.97	3368.44	3368.52	3373.4
		704.216	2335	2402.86	2401.94	2401.99	2401.94	2402.82				706.795	3946.67	3931.21	3744.52	3880.9	3745.89	3789.01	3744.52	3748.98	3744.52				708.62	4007.5	4039.02	3362.13	3861.92	3362.13	3534.25	3362.13	3362.19	3367.04
		704.116	2418.33	2403.13	2402.23	2402.26	2402.23	2403.1				706.695	3870	3915.18	3741.88	3866.57	3743.23	3784.77	3741.88	3746.25	3741.88				708.52	3935	3946.57	3356.58	3791.53	3356.58	3506.7	3356.58	3356.63	3361.45
		704.016	2413.33	2403.05	2402.16	2402.19	2402.16	2403.02				706.595	3843.33	3901.85	3740.14	3854.87	3741.47	3781.51	3740.14	3744.41	3740.14				708.42	3785	3862.03	3351.51	3726.78	3351.51	3481.9	3351.51	3351.55	3356.33
		703.916	2373.33	2402.99	2402.11	2402.14	2402.11	2402.97				706.495	3938.33	3890.34	3738.69	3844.91	3740.01	3778.63	3738.69	3742.88	3738.69				708.32	3507.5	3786.12	3347.46	3668.51	3347.46	3460.26	3347.46	3347.49	3352.23
		703.816	2346.67	2403.1	2402.24	2402.25	2402.24	2403.08				706.395	3791.67	3878.92	3736.09	3834.95	3737.39	3774.65	3736.09	3740.18	3736.09				708.22	3602.5	3719.58	3345.33	3617.65	3345.33	3442.51	3345.33	3345.35	3350.06
		703.716	2518.33	2403.33	2402.48	2402.49	2402.48	2403.32				706.295	3795	3870.26	3735.22	3827.69	3736.5	3772.48	3735.22	3739.23	3735.22				708.12	3437.5	3659.65	3342.52	3571.56	3342.52	3425.91	3342.52	3342.53	3347.21
		703.616	2473.33	2402.82	2401.98	2401.99	2401.98	2402.81				706.195	3785	3862.41	3734.29	3821.17	3735.57	3770.33	3734.29	3738.23	3734.29				708.02	3457.5	3607.77	3340.85	3531.86	3340.85	3412.11	3340.85	3340.86	3345.49
		703.516	2401.67	2402.5	2401.67	2401.68	2401.67	2402.5				706.095	3816.67	3855.37	3733.48	3815.4	3734.74	3768.34	3733.48	3737.34	3733.48				707.92	3452.5	3562.2	3339.03	3496.95	3339.03	3399.68	3339.03	3339.04	3343.63
		703.416	2401.67	2402.49	2401.67	2401.68	2401.67	2402.49				705.995	3793.33	3848.54	3732.28	3809.78	3733.52	3766.02	3732.28	3736.06	3732.28				707.82	3462.5	3522.66	3337.23	3466.7	3337.23	3388.64	3337.23	3337.24	3341.79
												705.895	3908.33	3842.47	3731.34	3804.87	3732.57	3764.01	3731.34	3735.05	3731.34				707.72	3470	3488.49	3335.35	3440.57	3335.35	3378.74	3335.35	3335.35	3339.86
												705.795	3953.33	3835.43	3729.01	3798.93	3730.22	3760.66	3729.01	3732.64	3729.01				707.62	3422.5	3459.17	3333.4	3418.21	3333.4	3369.88	3333.4	3333.4	3337.87
												705.695	3841.67	3828.17	3726.1	3792.73	3727.3	3756.78	3726.1	3729.67	3726.1				707.52	3355	3434.53	3331.77	3399.55	3331.77	3362.32	3331.77	3331.78	3336.2
												705.595	3870	3822.54	3724.51	3788.11	3725.7	3754.26	3724.51	3728	3724.51				707.42	3427.5	3414.17	3330.61	3384.3	3330.61	3356.08	3330.61	3330.61	3335
												705.495	3835	3816.82	3722.55	3783.35	3723.73	3751.42	3722.55	3725.98	3722.55				707.32	3395	3396.62	3328.93	3371.11	3328.93	3350.08	3328.93	3328.93	3333.28
												705.395	3830	3811.74	3721	3779.2	3722.16	3749.01	3721	3724.36	3721				707.22	3452.5	3382.12	3327.46	3360.31	3327.46	3344.96	3327.46	3327.46	3331.77
												705.295	3805	3806.91	3719.48	3775.26	3720.63	3746.69	3719.48	3722.79	3719.48				707.12	3342.5	3369.64	3325.58	3350.95	3325.58	3339.99	3325.58	3325.58	3329.86
												705.195	3785	3802.56	3718.25	3771.76	3719.39	3744.68	3718.25	3721.49	3718.25				707.02	3280	3359.95	3324.46	3343.89	3324.46	3336.29	3324.46	3324.46	3328.7
												705.095	3958.33	3798.61	3717.25	3768.63	3718.37	3742.93	3717.25	3720.43	3717.25				706.92	3315	3352.39	3323.77	3338.53	3323.77	3333.44	3323.77	3323.78	3327.97
												704.995	3706.67	3792.72	3714.14	3763.52	3715.25	3739.1	3714.14	3717.27	3714.14				706.82	3360	3345.97	3322.84	3333.94	3322.84	3330.7	3322.84	3322.84	3327
												704.895	3818.33	3789.97	3714.03	3761.53	3715.13	3738.31	3714.03	3717.1	3714.03				706.72	3307.5	3340.36	3321.57	3329.86	3321.57	3327.95	3321.57	3321.57	3325.7
												704.795	3956.67	3786.01	3712.57	3758.29	3713.66	3736.19	3712.57	3715.59	3712.57				706.62	3412.5	3336.04	3320.67	3326.81	3320.67	3325.82	3320.67	3320.67	3324.76
												704.695	3790	3780.49	3709.43	3753.47	3710.5	3732.42	3709.43	3712.39	3709.43				706.52	3337.5	3331.72	3319.03	3323.53	3319.03	3323.16	3319.03	3319.03	3323.08
												704.595	3853.33	3777.06	3708.26	3750.7	3709.32	3730.64	3708.26	3711.17	3708.26				706.42	3307.5	3328.5	3317.9	3321.17	3317.9	3321.21	3317.9	3317.9	3321.91
												704.495	3696.67	3772.96	3706.31	3747.25	3707.36	3728.11	3706.31	3709.17	3706.31				706.32	3375	3325.95	3316.97	3319.33	3316.97	3319.61	3316.97	3316.97	3320.95
												704.395	3651.67	3770.83	3706.22	3745.74	3707.26	3727.46	3706.22	3709.03	3706.22				706.22	3247.5	3323.29	3315.56	3317.25	3315.56	3317.66	3315.56	3315.56	3319.51
												704.295	3780	3769.33	3706.68	3744.84	3707.71	3727.38	3706.68	3709.45	3706.68				706.12	3290	3321.81	3315.04	3316.24	3315.04	3316.7	3315.04	3315.04	3318.95
												704.195	3821.67	3766.38	3705.6	3742.47	3706.62	3725.77	3705.6	3708.32	3705.6				706.02	3320	3320.25	3314.22	3315.06	3314.22	3315.52	3314.22	3314.22	3318.1
												704.095	3736.67	3763	3704	3739.64	3705.01	3723.67	3704	3706.67	3704				705.92	3287.5	3318.64	3313.18	3313.76	3313.18	3314.2	3313.18	3313.18	3317.02
												703.995	3798.33	3760.7	3703.4	3737.88	3704.4	3722.6	3703.4	3706.03	3703.4				705.82	3272.5	3317.38	3312.36	3312.76	3312.36	3313.16	3312.36	3312.36	3316.17
												703.895	3701.67	3757.73	3702.06	3735.43	3703.05	3720.79	3702.06	3704.64	3702.06				705.72	3345	3316.32	3311.64	3311.92	3311.64	3312.26	3311.64	3311.64	3315.42
												703.795	3721.67	3755.98	3701.86	3734.18	3702.84	3720.14	3701.86	3704.41	3701.86				705.62	3322.5	3314.82	3310.4	3310.59	3310.4	3310.89	3310.4	3310.4	3314.15
												703.695	3791.67	3754.05	3701.43	3732.73	3702.39	3719.27	3701.43	3703.93	3701.43				705.52	3285	3313.54	3309.32	3309.45	3309.32	3309.69	3309.32	3309.32	3313.04
												703.595	3753.33	3751.33	3700.14	3730.48	3701.09	3717.57	3700.14	3702.6	3700.14				705.42	3407.5	3312.55	3308.49	3308.57	3308.49	3308.77	3308.49	3308.49	3312.18
												703.495	3765	3749.11	3699.3	3728.72	3700.24	3716.32	3699.3	3701.72	3699.3				705.32	3442.5	3310.72	3306.79	3306.85	3306.79	3307.01	3306.79	3306.79	3310.45
												703.395	3745	3746.8	3698.3	3726.84	3699.24	3714.94	3698.3	3700.69	3698.3				705.22	3305	3308.67	3304.84	3304.87	3304.84	3305	3304.84	3304.84	3308.46
												703.295	3873.33	3744.78	3697.54	3725.24	3698.47	3713.8	3697.54	3699.89	3697.54				705.12	3402.5	3307.58	3303.83	3303.86	3303.83	3303.96	3303.83	3303.83	3307.43
												703.195	3848.33	3741.24	3695.22	3722.12	3696.14	3711.12	3695.22	3697.53	3695.22				705.02	3300	3305.82	3302.14	3302.16	3302.14	3302.24	3302.14	3302.14	3305.71
												703.095	3936.67	3738.03	3693.17	3719.3	3694.08	3708.72	3693.17	3695.45	3693.17				704.92	3280	3304.78	3301.16	3301.16	3301.16	3301.23	3301.16	3301.16	3304.69
												702.995	3781.67	3733.77	3690.04	3715.43	3690.94	3705.24	3690.04	3692.28	3690.04				704.82	3372.5	3303.88	3300.3	3300.31	3300.3	3300.36	3300.3	3300.3	3303.81
												702.895	3650	3731.39	3688.73	3713.41	3689.62	3703.61	3688.73	3690.94	3688.73				704.72	3427.5	3302.32	3298.8	3298.8	3298.8	3298.84	3298.8	3298.8	3302.28
												702.795	3745	3730.61	3689	3713	3689.88	3703.55	3689	3691.17	3689				704.62	3215	3300.38	3296.89	3296.89	3296.89	3296.92	3296.89	3296.89	3300.34
												702.695	3861.67	3728.74	3688.12	3711.47	3689	3702.37	3688.12	3690.26	3688.12				704.52	3382.5	3299.91	3296.47	3296.47	3296.47	3296.49	3296.47	3296.47	3299.89
												702.595	3861.67	3725.48	3685.83	3708.56	3686.7	3699.78	3685.83	3687.94	3685.83				704.42	3397.5	3298.28	3294.86	3294.86	3294.86	3294.88	3294.86	3294.86	3298.26
												702.495	3735	3722.23	3683.51	3705.64	3684.37	3697.17	3683.51	3685.59	3683.51				704.32	3322.5	3296.52	3293.14	3293.14	3293.14	3293.15	3293.14	3293.14	3296.51
												702.395	3858.33	3720.51	3682.69	3704.24	3683.54	3696.07	3682.69	3684.73	3682.69				704.22	3157.5	3295.28	3291.93	3291.93	3291.93	3291.94	3291.93	3291.93	3295.27
												702.295	3820	3717.33	3680.37	3701.36	3681.21	3693.47	3680.37	3682.39	3680.37				704.12	3405	3295.2	3291.88	3291.88	3291.88	3291.88	3291.88	3291.88	3295.2
												702.195	3805	3714.61	3678.49	3698.94	3679.32	3691.33	3678.49	3680.47	3678.49				704.02	3417.5	3293.38	3290.08	3290.08	3290.08	3290.08	3290.08	3290.08	3293.37
												702.095	3741.67	3712.07	3676.76	3696.7	3677.59	3689.34	3676.76	3678.72	3676.76				703.92	3345	3291.45	3288.18	3288.18	3288.18	3288.19	3288.18	3288.18	3291.45
												701.995	3841.67	3710.31	3675.78	3695.23	3676.6	3688.11	3675.78	3677.71	3675.78				703.82	3265	3290.03	3286.78	3286.78	3286.78	3286.78	3286.78	3286.78	3290.02
												701.895	3805	3707.36	3673.58	3692.55	3674.39	3685.67	3673.58	3675.48	3673.58				703.72	3322.5	3289.15	3285.94	3285.94	3285.94	3285.94	3285.94	3285.94	3289.15
												701.795	3751.67	3704.84	3671.79	3690.3	3672.59	3683.65	3671.79	3673.67	3671.79				703.62	3385	3287.87	3284.68	3284.68	3284.68	3284.68	3284.68	3284.68	3287.87
												701.695	3748.33	3702.98	3670.63	3688.7	3671.42	3682.26	3670.63	3672.48	3670.63				703.52	3352.5	3286.14	3282.97	3282.97	3282.97	3282.97	3282.97	3282.97	3286.14
												701.595	3780	3701.16	3669.49	3687.13	3670.28	3680.9	3669.49	3671.32	3669.49				703.42	3227.5	3284.62	3281.48	3281.48	3281.48	3281.48	3281.48	3281.48	3284.62
												701.495	3813.33	3698.96	3667.96	3685.18	3668.74	3679.15	3667.96	3669.76	3667.96				703.32	3335	3283.98	3280.86	3280.86	3280.86	3280.86	3280.86	3280.86	3283.98
												701.395	3840	3696.37	3666	3682.83	3666.78	3676.99	3666	3667.78	3666				703.22	3210	3282.57	3279.48	3279.48	3279.48	3279.48	3279.48	3279.48	3282.57
												701.295	3798.33	3693.45	3663.71	3680.15	3664.47	3674.49	3663.71	3665.46	3663.71				703.12	3380	3282.04	3278.97	3278.97	3278.97	3278.97	3278.97	3278.97	3282.04
												701.195	3785	3691.03	3661.88	3677.95	3662.64	3672.47	3661.88	3663.61	3661.88				703.02	3315	3280.3	3277.26	3277.26	3277.26	3277.26	3277.26	3277.26	3280.3
												701.095	3660	3688.76	3660.2	3675.91	3660.95	3670.59	3660.2	3661.9	3660.2				702.92	3275	3279.02	3275.99	3275.99	3275.99	3275.99	3275.99	3275.99	3279.02
												700.995	3660	3688	3660	3675.36	3660.75	3670.21	3660	3661.68	3660				702.82	3275	3278	3275	3275	3275	3275	3275	3275	3278

## Sheet: Fig. 2f, 2g
Fig. 2f, 2g		Before UV		After UV		After Air
		Wavenumer	Absorbance	Wavenumer	Absorbance	Wavenumer	Absorbance
		399.675	0	344.675	0	394.675	0
		400.157	37.7	345.157	70.3063	395.157	66.8353
		400.639	37.9	345.639	70.3913	395.639	66.8573
		401.121	38.1	346.121	70.4902	396.121	66.8779
		401.603	38.3	346.603	70.7131	396.603	67.0129
		402.085	38.6	347.085	71.0825	397.085	67.3469
		402.567	39	347.567	71.531	397.567	67.817
		403.05	39.3	348.05	71.9409	398.05	68.2612
		403.532	39.4	348.532	72.2554	398.532	68.5694
		404.014	39.5	349.014	72.5071	399.014	68.7636
		404.496	39.7	349.496	72.7268	399.496	68.9031
		404.978	39.8	349.978	72.8867	399.978	68.9958
		405.46	40	350.46	72.9758	400.46	69.0626
		405.942	40	350.942	73.0175	400.942	69.1369
		406.424	40.1	351.424	73.1093	401.424	69.2739
		406.906	40.2	351.906	73.1778	401.906	69.4056
		407.389	40.2	352.389	73.2243	402.389	69.5206
		407.871	40.3	352.871	73.2493	402.871	69.6092
		408.353	40.3	353.353	73.2641	403.353	69.6746
		408.835	40.4	353.835	73.2765	403.835	69.7205
		409.317	40.4	354.317	73.2941	404.317	69.7575
		409.799	40.5	354.799	73.323	404.799	69.7991
		410.281	40.5	355.281	73.3633	405.281	69.8542
		410.763	40.6	355.763	73.4086	405.763	69.9241
		411.245	40.7	356.245	73.4481	406.245	70.0049
		411.728	40.8	356.728	73.4725	406.728	70.0952
		412.21	40.8	357.21	73.474	407.21	70.1944
		412.692	40.9	357.692	73.4538	407.692	70.307
		413.174	40.9	358.174	73.4103	408.174	70.4347
		413.656	41	358.656	73.3439	408.656	70.5815
		414.138	41.1	359.138	73.2565	409.138	70.7399
		414.62	41.2	359.62	73.1476	409.62	70.8938
		415.103	41.3	360.103	73.0184	410.103	71.0287
		415.585	41.4	360.585	72.8742	410.585	71.1375
		416.067	41.5	361.067	72.7277	411.067	71.218
		416.549	41.6	361.549	72.5868	411.549	71.2728
		417.031	41.7	362.031	72.4682	412.031	71.312
		417.513	41.7	362.513	72.3817	412.513	71.3474
		417.995	41.8	362.995	72.3368	412.995	71.3879
		418.477	41.9	363.477	72.3283	413.477	71.4232
		418.959	41.9	363.959	72.3465	413.959	71.4419
		419.442	42	364.442	72.3802	414.442	71.435
		419.924	42	364.924	72.4244	414.924	71.3982
		420.406	42	365.406	72.4691	415.406	71.3229
		420.888	42	365.888	72.5119	415.888	71.2225
		421.37	42	366.37	72.5531	416.37	71.1138
		421.852	42	366.852	72.5887	416.852	71.0103
		422.334	42	367.334	72.6113	417.334	70.9219
		422.816	41.9	367.816	72.6119	417.816	70.8561
		423.298	41.9	368.298	72.5818	418.298	70.8169
		423.781	41.8	368.781	72.517	418.781	70.8063
		424.263	41.7	369.263	72.4209	419.263	70.8223
		424.745	41.6	369.745	72.2966	419.745	70.8641
		425.227	41.5	370.227	72.1529	420.227	70.9277
		425.709	41.5	370.709	71.9993	420.709	71.0006
		426.191	41.4	371.191	71.8411	421.191	71.0695
		426.673	41.4	371.673	71.6822	421.673	71.1246
		427.155	41.3	372.155	71.5273	422.155	71.1627
		427.637	41.3	372.637	71.3843	422.637	71.1834
		428.12	41.2	373.12	71.2568	423.12	71.1935
		428.602	41.2	373.602	71.1518	423.602	71.2
		429.084	41.2	374.084	71.0758	424.084	71.216
		429.566	41.2	374.566	71.0289	424.566	71.2474
		430.048	41.3	375.048	71.0027	425.048	71.2859
		430.53	41.3	375.53	70.9903	425.53	71.3245
		431.012	41.3	376.012	70.9855	426.012	71.3561
		431.494	41.4	376.494	70.9908	426.494	71.3771
		431.977	41.4	376.977	71.0048	426.977	71.3846
		432.459	41.4	377.459	71.0305	427.459	71.3892
		432.941	41.5	377.941	71.069	427.941	71.3952
		433.423	41.5	378.423	71.1182	428.423	71.4072
		433.905	41.6	378.905	71.172	428.905	71.4275
		434.387	41.7	379.387	71.2228	429.387	71.4569
		434.869	41.8	379.869	71.2625	429.869	71.4926
		435.351	41.8	380.351	71.2883	430.351	71.5357
		435.834	41.9	380.834	71.3011	430.834	71.5837
		436.316	42	381.316	71.3031	431.316	71.6462
		436.798	42	381.798	71.2999	431.798	71.7201
		437.28	42.1	382.28	71.297	432.28	71.8043
		437.762	42.1	382.762	71.296	432.762	71.8922
		438.244	42.2	383.244	71.2972	433.244	71.9766
		438.726	42.2	383.726	71.296	433.726	72.0451
		439.208	42.2	384.208	71.2969	434.208	72.0962
		439.69	42.2	384.69	71.3035	434.69	72.1357
		440.173	42.2	385.173	71.3209	435.173	72.166
		440.655	42.2	385.655	71.3505	435.655	72.1989
		441.137	42.2	386.137	71.3916	436.137	72.2416
		441.619	42.3	386.619	71.4406	436.619	72.2956
		442.101	42.3	387.101	71.4919	437.101	72.3575
		442.583	42.3	387.583	71.5432	437.583	72.4283
		443.065	42.3	388.065	71.5918	438.065	72.5039
		443.547	42.3	388.547	71.6325	438.547	72.5823
		444.029	42.3	389.029	71.6746	439.029	72.6693
		444.512	42.3	389.512	71.7204	439.512	72.7631
		444.994	42.4	389.994	71.775	439.994	72.8624
		445.476	42.4	390.476	71.8367	440.476	72.9684
		445.958	42.5	390.958	71.9051	440.958	73.0747
		446.44	42.6	391.44	71.9794	441.44	73.173
		446.922	42.6	391.922	72.0613	441.922	73.2585
		447.404	42.7	392.404	72.1557	442.404	73.3321
		447.886	42.8	392.886	72.2651	442.886	73.3948
		448.368	42.9	393.368	72.3941	443.368	73.4447
		448.851	43	393.851	72.541	443.851	73.4852
		449.333	43.2	394.333	72.6994	444.333	73.5163
		449.815	43.3	394.815	72.8619	444.815	73.5336
		450.297	43.4	395.297	73.0188	445.297	73.5324
		450.779	43.5	395.779	73.1685	445.779	73.5187
		451.261	43.6	396.261	73.3085	446.261	73.4979
		451.743	43.6	396.743	73.4355	446.743	73.4722
		452.226	43.7	397.226	73.5496	447.226	73.4533
		452.708	43.7	397.708	73.6523	447.708	73.4465
		453.19	43.7	398.19	73.7379	448.19	73.4498
		453.672	43.8	398.672	73.7984	448.672	73.4644
		454.154	43.8	399.154	73.8349	449.154	73.4852
		454.636	43.8	399.636	73.8424	449.636	73.5076
		455.118	43.7	400.118	73.8295	450.118	73.5351
		455.6	43.7	400.6	73.8099	450.6	73.5705
		456.082	43.7	401.082	73.7908	451.082	73.6132
		456.565	43.7	401.565	73.7828	451.565	73.664
		457.047	43.7	402.047	73.7875	452.047	73.7256
		457.529	43.7	402.529	73.8066	452.529	73.7895
		458.011	43.7	403.011	73.8396	453.011	73.8474
		458.493	43.7	403.493	73.887	453.493	73.8987
		458.975	43.8	403.975	73.9486	453.975	73.9442
		459.457	43.9	404.457	74.0238	454.457	73.9876
		459.939	43.9	404.939	74.1093	454.939	74.0332
		460.421	44	405.421	74.2001	455.421	74.0853
		460.904	44.1	405.904	74.2888	455.904	74.1448
		461.386	44.3	406.386	74.3694	456.386	74.2078
		461.868	44.3	406.868	74.4345	456.868	74.2701
		462.35	44.4	407.35	74.4805	457.35	74.3281
		462.832	44.5	407.832	74.5085	457.832	74.3806
		463.314	44.5	408.314	74.5227	458.314	74.4277
		463.796	44.6	408.796	74.5269	458.796	74.4693
		464.278	44.6	409.278	74.5237	459.278	74.5056
		464.76	44.7	409.76	74.5087	459.76	74.5318
		465.243	44.7	410.243	74.4791	460.243	74.5449
		465.725	44.8	410.725	74.4394	460.725	74.5383
		466.207	44.8	411.207	74.3879	461.207	74.5154
		466.689	44.8	411.689	74.3349	461.689	74.4829
		467.171	44.8	412.171	74.2893	462.171	74.4458
		467.653	44.8	412.653	74.2567	462.653	74.409
		468.135	44.7	413.135	74.2425	463.135	74.3785
		468.617	44.7	413.617	74.245	463.617	74.3576
		469.099	44.7	414.099	74.2586	464.099	74.3422
		469.582	44.7	414.582	74.2795	464.582	74.3295
		470.064	44.7	415.064	74.3054	465.064	74.3278
		470.546	44.7	415.546	74.3292	465.546	74.33
		471.028	44.7	416.028	74.3491	466.028	74.3401
		471.51	44.8	416.51	74.3643	466.51	74.356
		471.992	44.8	416.992	74.3736	466.992	74.3817
		472.474	44.9	417.474	74.3761	467.474	74.4152
		472.957	44.9	417.957	74.3698	467.957	74.4535
		473.439	44.9	418.439	74.3518	468.439	74.4893
		473.921	45	418.921	74.3227	468.921	74.5174
		474.403	45	419.403	74.2859	469.403	74.5378
		474.885	45.1	419.885	74.2438	469.885	74.5486
		475.367	45.1	420.367	74.1987	470.367	74.548
		475.849	45.2	420.849	74.1557	470.849	74.5379
		476.331	45.3	421.331	74.1136	471.331	74.5162
		476.813	45.3	421.813	74.069	471.813	74.4813
		477.296	45.4	422.296	74.0217	472.296	74.432
		477.778	45.5	422.778	73.971	472.778	74.372
		478.26	45.6	423.26	73.9199	473.26	74.3078
		478.742	45.6	423.742	73.8663	473.742	74.2403
		479.224	45.6	424.224	73.8101	474.224	74.1772
		479.706	45.7	424.706	73.7547	474.706	74.1237
		480.188	45.7	425.188	73.6973	475.188	74.0854
		480.67	45.8	425.67	73.6304	475.67	74.0548
		481.152	45.8	426.152	73.5551	476.152	74.0345
		481.635	45.8	426.635	73.4725	476.635	74.0236
		482.117	45.8	427.117	73.3811	477.117	74.0144
		482.599	45.7	427.599	73.2886	477.599	74.0126
		483.081	45.7	428.081	73.2024	478.081	74.0193
		483.563	45.7	428.563	73.128	478.563	74.036
		484.045	45.7	429.045	73.0679	479.045	74.0627
		484.527	45.6	429.527	73.0213	479.527	74.0959
		485.009	45.6	430.009	72.9865	480.009	74.1278
		485.491	45.6	430.491	72.9601	480.491	74.1548
		485.974	45.6	430.974	72.9419	480.974	74.1793
		486.456	45.6	431.456	72.9284	481.456	74.1952
		486.938	45.6	431.938	72.9206	481.938	74.2063
		487.42	45.6	432.42	72.9187	482.42	74.2129
		487.902	45.7	432.902	72.9146	482.902	74.2156
		488.384	45.7	433.384	72.9035	483.384	74.2137
		488.866	45.8	433.866	72.8847	483.866	74.2057
		489.348	45.8	434.348	72.8575	484.348	74.194
		489.831	45.9	434.831	72.8223	484.831	74.182
		490.313	45.9	435.313	72.7775	485.313	74.1709
		490.795	45.9	435.795	72.728	485.795	74.1655
		491.277	46	436.277	72.6792	486.277	74.1642
		491.759	46	436.759	72.6264	486.759	74.171
		492.241	46.1	437.241	72.5675	487.241	74.176
		492.723	46.1	437.723	72.5074	487.723	74.184
		493.205	46.1	438.205	72.444	488.205	74.1893
		493.688	46.1	438.688	72.3787	488.688	74.1884
		494.17	46.1	439.17	72.3208	489.17	74.1864
		494.652	46.1	439.652	72.2732	489.652	74.1807
		495.134	46.2	440.134	72.2385	490.134	74.1707
		495.616	46.2	440.616	72.2124	490.616	74.1555
		496.098	46.2	441.098	72.1914	491.098	74.1261
		496.58	46.2	441.58	72.1711	491.58	74.0824
		497.062	46.2	442.062	72.1451	492.062	74.0228
		497.544	46.2	442.544	72.1105	492.544	73.9523
		498.027	46.2	443.027	72.0653	493.027	73.8748
		498.509	46.2	443.509	72.0108	493.509	73.8001
		498.991	46.2	443.991	71.9485	493.991	73.7348
		499.473	46.2	444.473	71.8769	494.473	73.6836
		499.955	46.3	444.955	71.7966	494.955	73.6487
		500.437	46.3	445.437	71.7072	495.437	73.6291
		500.919	46.3	445.919	71.6095	495.919	73.6226
		501.401	46.3	446.401	71.5056	496.401	73.6295
		501.884	46.3	446.884	71.3996	496.884	73.6495
		502.366	46.3	447.366	71.298	497.366	73.6808
		502.848	46.4	447.848	71.2066	497.848	73.7197
		503.33	46.4	448.33	71.1258	498.33	73.7652
		503.812	46.4	448.812	71.0567	498.812	73.8099
		504.294	46.5	449.294	71.0021	499.294	73.8552
		504.776	46.5	449.776	70.9561	499.776	73.8933
		505.258	46.5	450.258	70.9258	500.258	73.924
		505.74	46.5	450.74	70.9098	500.74	73.9516
		506.223	46.5	451.223	70.905	501.223	73.9724
		506.705	46.5	451.705	70.9112	501.705	73.9893
		507.187	46.5	452.187	70.9233	502.187	74.0001
		507.669	46.5	452.669	70.9331	502.669	73.9997
		508.151	46.5	453.151	70.9342	503.151	73.989
		508.633	46.4	453.633	70.9192	503.633	73.9657
		509.115	46.4	454.115	70.8862	504.115	73.9343
		509.597	46.4	454.597	70.8364	504.597	73.8981
		510.079	46.4	455.079	70.7718	505.079	73.8602
		510.562	46.4	455.562	70.696	505.562	73.8244
		511.044	46.3	456.044	70.6097	506.044	73.7921
		511.526	46.3	456.526	70.5142	506.526	73.7651
		512.008	46.3	457.008	70.4081	507.008	73.7374
		512.49	46.3	457.49	70.2967	507.49	73.7107
		512.972	46.3	457.972	70.1796	507.972	73.6833
		513.454	46.2	458.454	70.0637	508.454	73.6599
		513.936	46.2	458.936	69.9545	508.936	73.6415
		514.418	46.2	459.418	69.8565	509.418	73.629
		514.901	46.2	459.901	69.7712	509.901	73.6234
		515.383	46.2	460.383	69.6979	510.383	73.6244
		515.865	46.1	460.865	69.6385	510.865	73.6319
		516.347	46.1	461.347	69.59	511.347	73.6404
		516.829	46.1	461.829	69.5564	511.829	73.6528
		517.311	46.1	462.311	69.5337	512.311	73.6685
		517.793	46.1	462.793	69.5213	512.793	73.6866
		518.275	46.1	463.276	69.5196	513.275	73.7102
		518.758	46.1	463.758	69.5251	513.758	73.7382
		519.24	46.1	464.24	69.5314	514.24	73.7645
		519.722	46.2	464.722	69.538	514.722	73.7893
		520.204	46.2	465.204	69.5414	515.204	73.8081
		520.686	46.2	465.686	69.5432	515.686	73.8219
		521.168	46.2	466.168	69.5482	516.168	73.8359
		521.65	46.2	466.65	69.5607	516.65	73.8551
		522.132	46.3	467.132	69.5795	517.132	73.8774
		522.615	46.3	467.615	69.6042	517.615	73.9041
		523.097	46.4	468.097	69.6332	518.097	73.9333
		523.579	46.4	468.579	69.6609	518.579	73.9611
		524.061	46.4	469.061	69.6869	519.061	73.9904
		524.543	46.5	469.543	69.7077	519.543	74.0185
		525.025	46.5	470.025	69.7264	520.025	74.0495
		525.507	46.5	470.507	69.7423	520.507	74.0836
		525.989	46.6	470.989	69.7558	520.989	74.1207
		526.471	46.6	471.471	69.7662	521.471	74.1597
		526.954	46.6	471.954	69.7722	521.954	74.1979
		527.436	46.7	472.436	69.7725	522.436	74.2331
		527.918	46.7	472.918	69.767	522.918	74.2637
		528.4	46.7	473.4	69.7572	523.4	74.2902
		528.882	46.8	473.882	69.745	523.882	74.3128
		529.364	46.8	474.364	69.7324	524.364	74.3345
		529.846	46.9	474.846	69.7245	524.846	74.359
		530.328	46.9	475.328	69.7199	525.328	74.383
		530.811	46.9	475.81	69.7167	525.811	74.4024
		531.293	47	476.293	69.7144	526.293	74.4166
		531.775	47	476.775	69.7113	526.775	74.4229
		532.257	47	477.257	69.7105	527.257	74.4254
		532.739	47	477.739	69.7146	527.739	74.4281
		533.221	47.1	478.221	69.7249	528.221	74.4312
		533.703	47.1	478.703	69.738	528.703	74.433
		534.185	47.1	479.185	69.7572	529.185	74.4386
		534.668	47.1	479.668	69.7793	529.668	74.4473
		535.149	47.2	480.149	69.8014	530.149	74.458
		535.632	47.2	480.632	69.8219	530.632	74.4718
		536.114	47.2	481.114	69.8364	531.114	74.4853
		536.596	47.2	481.596	69.8456	531.596	74.4995
		537.078	47.2	482.078	69.849	532.078	74.5153
		537.56	47.2	482.56	69.8452	532.56	74.533
		538.042	47.2	483.042	69.8333	533.042	74.5534
		538.524	47.2	483.524	69.8093	533.524	74.5723
		539.006	47.2	484.007	69.771	534.006	74.5875
		539.489	47.2	484.489	69.7175	534.489	74.5967
		539.971	47.2	484.971	69.6513	534.971	74.6016
		540.453	47.2	485.453	69.5759	535.453	74.6014
		540.935	47.2	485.935	69.4937	535.935	74.5964
		541.417	47.2	486.417	69.4079	536.417	74.5862
		541.899	47.2	486.899	69.3203	536.899	74.5694
		542.381	47.2	487.381	69.2316	537.381	74.5439
		542.863	47.3	487.863	69.1426	537.863	74.5079
		543.346	47.3	488.346	69.0548	538.346	74.4621
		543.828	47.3	488.828	68.97	538.828	74.4079
		544.31	47.3	489.31	68.8909	539.31	74.3482
		544.792	47.4	489.792	68.8202	539.792	74.2867
		545.274	47.4	490.274	68.7584	540.274	74.2269
		545.756	47.4	490.756	68.7082	540.756	74.172
		546.238	47.4	491.238	68.6659	541.238	74.1188
		546.72	47.5	491.72	68.6283	541.72	74.0654
		547.202	47.5	492.202	68.5936	542.202	74.0129
		547.685	47.5	492.685	68.5588	542.685	73.9575
		548.167	47.5	493.167	68.5241	543.167	73.9021
		548.649	47.5	493.649	68.4873	543.649	73.8473
		549.131	47.5	494.131	68.4471	544.131	73.7938
		549.613	47.5	494.613	68.4014	544.613	73.7411
		550.095	47.5	495.095	68.3468	545.095	73.6855
		550.577	47.5	495.577	68.2837	545.577	73.6274
		551.059	47.5	496.059	68.2124	546.059	73.5661
		551.542	47.5	496.541	68.1357	546.542	73.5035
		552.024	47.5	497.024	68.0558	547.024	73.4387
		552.506	47.5	497.506	67.975	547.506	73.3736
		552.988	47.5	497.988	67.8969	547.988	73.3082
		553.47	47.5	498.47	67.8205	548.47	73.2436
		553.952	47.5	498.952	67.7453	548.952	73.1785
		554.434	47.5	499.434	67.6703	549.434	73.1129
		554.916	47.5	499.916	67.5956	549.916	73.0487
		555.398	47.5	500.398	67.5224	550.398	72.9876
		555.881	47.5	500.881	67.4555	550.881	72.9358
		556.363	47.5	501.363	67.3984	551.363	72.8965
		556.845	47.5	501.845	67.3567	551.845	72.8729
		557.327	47.5	502.327	67.3333	552.327	72.8662
		557.809	47.6	502.809	67.3295	552.809	72.8755
		558.291	47.6	503.291	67.3462	553.291	72.9003
		558.773	47.7	503.773	67.3845	553.773	72.9409
		559.255	47.7	504.255	67.4439	554.255	72.9948
		559.737	47.7	504.738	67.5243	554.737	73.0621
		560.22	47.8	505.22	67.6265	555.22	73.1425
		560.702	47.9	505.702	67.7497	555.702	73.235
		561.184	47.9	506.184	67.8917	556.184	73.337
		561.666	48	506.666	68.049	556.666	73.4447
		562.148	48.1	507.148	68.2175	557.148	73.5538
		562.63	48.1	507.63	68.3935	557.63	73.6628
		563.112	48.2	508.112	68.5718	558.112	73.7654
		563.595	48.3	508.594	68.7507	558.595	73.8608
		564.077	48.3	509.077	68.9264	559.077	73.9488
		564.559	48.4	509.559	69.0961	559.559	74.0291
		565.041	48.5	510.041	69.2561	560.041	74.1025
		565.523	48.5	510.523	69.4042	560.523	74.1671
		566.005	48.6	511.005	69.5375	561.005	74.2229
		566.487	48.7	511.487	69.6551	561.487	74.2702
		566.969	48.7	511.969	69.759	561.969	74.3103
		567.451	48.7	512.451	69.8507	562.451	74.3457
		567.933	48.8	512.933	69.9323	562.933	74.3762
		568.416	48.8	513.416	70.0076	563.416	74.4035
		568.898	48.9	513.898	70.0768	563.898	74.4274
		569.38	48.9	514.38	70.1394	564.38	74.447
		569.862	49	514.862	70.1941	564.862	74.4614
		570.344	49	515.344	70.2404	565.344	74.4705
		570.826	49	515.826	70.2782	565.826	74.4751
		571.308	49	516.308	70.3088	566.308	74.4766
		571.79	49	516.79	70.3337	566.79	74.476
		572.273	49.1	517.273	70.354	567.273	74.4736
		572.755	49.1	517.755	70.37	567.755	74.4684
		573.237	49.1	518.237	70.3809	568.237	74.4587
		573.719	49.1	518.719	70.3859	568.719	74.4428
		574.201	49.2	519.201	70.3851	569.201	74.4203
		574.683	49.2	519.683	70.3778	569.683	74.3891
		575.165	49.2	520.165	70.3674	570.165	74.3542
		575.647	49.2	520.647	70.3554	570.647	74.3183
		576.13	49.2	521.13	70.345	571.13	74.2839
		576.612	49.2	521.612	70.3377	571.612	74.2524
		577.094	49.3	522.094	70.333	572.094	74.2239
		577.576	49.3	522.576	70.3305	572.576	74.1981
		578.058	49.3	523.058	70.33	573.058	74.1751
		578.54	49.3	523.54	70.3325	573.54	74.1556
		579.022	49.4	524.022	70.3382	574.022	74.1412
		579.504	49.4	524.504	70.3496	574.504	74.1331
		579.986	49.4	524.986	70.3678	574.986	74.1321
		580.468	49.5	525.468	70.3923	575.468	74.1378
		580.951	49.5	525.951	70.4213	575.951	74.1486
		581.433	49.5	526.433	70.4525	576.433	74.163
		581.915	49.6	526.915	70.4834	576.915	74.18
		582.397	49.6	527.397	70.5122	577.397	74.1997
		582.879	49.6	527.879	70.5381	577.879	74.2229
		583.361	49.7	528.361	70.5604	578.361	74.2504
		583.843	49.7	528.843	70.5784	578.843	74.2824
		584.325	49.8	529.325	70.5909	579.325	74.3178
		584.808	49.8	529.808	70.5963	579.808	74.3547
		585.29	49.8	530.29	70.5935	580.29	74.3905
		585.772	49.8	530.772	70.5822	580.772	74.4236
		586.254	49.8	531.254	70.5634	581.254	74.4537
		586.736	49.9	531.736	70.5395	581.736	74.4815
		587.218	49.9	532.218	70.5133	582.218	74.5089
		587.7	49.9	532.7	70.4874	582.7	74.5374
		588.182	49.9	533.182	70.4635	583.182	74.5681
		588.665	49.9	533.665	70.4427	583.665	74.6013
		589.147	49.9	534.147	70.4254	584.147	74.6371
		589.629	49.9	534.629	70.4128	584.629	74.6754
		590.111	49.9	535.111	70.406	585.111	74.7169
		590.593	49.9	535.593	70.4066	585.593	74.7623
		591.075	50	536.075	70.4156	586.075	74.8124
		591.557	50	536.557	70.4328	586.557	74.8671
		592.039	50	537.039	70.4566	587.039	74.9256
		592.521	50.1	537.521	70.4844	587.521	74.987
		593.004	50.1	538.004	70.5131	588.004	75.0504
		593.486	50.2	538.486	70.5404	588.486	75.1159
		593.968	50.2	538.968	70.5652	588.968	75.1847
		594.45	50.2	539.45	70.5878	589.45	75.2584
		594.932	50.3	539.932	70.609	589.932	75.3384
		595.414	50.3	540.414	70.6294	590.414	75.4252
		595.896	50.4	540.896	70.6492	590.896	75.5176
		596.378	50.4	541.378	70.6679	591.378	75.6133
		596.861	50.4	541.861	70.6851	591.861	75.71
		597.343	50.5	542.343	70.7011	592.343	75.8058
		597.825	50.5	542.825	70.7172	592.825	75.9006
		598.307	50.6	543.307	70.7356	593.307	75.9952
		598.789	50.6	543.789	70.7588	593.789	76.0915
		599.271	50.6	544.271	70.788	594.271	76.1906
		599.753	50.7	544.753	70.8234	594.753	76.293
		600.235	50.7	545.235	70.8637	595.235	76.3983
		600.717	50.8	545.717	70.9066	595.717	76.5052
		601.2	50.8	546.2	70.9501	596.2	76.6124
		601.682	50.8	546.682	70.9925	596.682	76.7188
		602.164	50.9	547.164	71.0328	597.164	76.8235
		602.646	50.9	547.646	71.0707	597.646	76.926
		603.128	51	548.128	71.1058	598.128	77.0253
		603.61	51	548.61	71.1374	598.61	77.1205
		604.092	51	549.092	71.1646	599.092	77.2105
		604.574	51.1	549.574	71.1864	599.574	77.295
		605.057	51.1	550.057	71.2027	600.057	77.3749
		605.539	51.1	550.539	71.2142	600.539	77.4519
		606.021	51.2	551.021	71.2223	601.021	77.5284
		606.503	51.2	551.503	71.2286	601.503	77.6066
		606.985	51.3	551.985	71.2344	601.985	77.6878
		607.467	51.3	552.467	71.2404	602.467	77.7722
		607.949	51.4	552.949	71.247	602.949	77.8591
		608.431	51.4	553.431	71.2544	603.431	77.9477
		608.913	51.5	553.913	71.2631	603.913	78.0378
		609.396	51.5	554.396	71.2742	604.396	78.1301
		609.878	51.6	554.878	71.2891	604.878	78.226
		610.36	51.6	555.36	71.3085	605.36	78.3268
		610.842	51.6	555.842	71.3321	605.842	78.4331
		611.324	51.7	556.324	71.3585	606.324	78.5442
		611.806	51.7	556.806	71.3855	606.806	78.6582
		612.288	51.7	557.288	71.411	607.288	78.7729
		612.77	51.8	557.77	71.4337	607.77	78.8864
		613.253	51.8	558.253	71.4541	608.253	78.9977
		613.735	51.8	558.735	71.4739	608.735	79.1066
		614.217	51.8	559.217	71.4954	609.217	79.2135
		614.699	51.9	559.699	71.5209	609.699	79.3192
		615.181	51.9	560.181	71.5516	610.181	79.424
		615.663	51.9	560.663	71.5882	610.663	79.5281
		616.145	52	561.145	71.6309	611.145	79.6316
		616.627	52	561.627	71.6805	611.627	79.7353
		617.109	52	562.109	71.738	612.109	79.8399
		617.592	52	562.592	71.8054	612.592	79.9467
		618.074	52.1	563.074	71.8846	613.074	80.0567
		618.556	52.1	563.556	71.9768	613.556	80.1703
		619.038	52.1	564.038	72.0823	614.038	80.2872
		619.52	52.2	564.52	72.2	614.52	80.4064
		620.002	52.2	565.002	72.328	615.002	80.527
		620.484	52.3	565.484	72.4639	615.484	80.6484
		620.966	52.3	565.966	72.6057	615.966	80.7707
		621.448	52.3	566.448	72.7513	616.448	80.8941
		621.931	52.4	566.931	72.8991	616.931	81.0186
		622.413	52.4	567.413	73.0469	617.413	81.1435
		622.895	52.4	567.895	73.1926	617.895	81.2674
		623.377	52.5	568.377	73.3337	618.377	81.3887
		623.859	52.5	568.859	73.4682	618.859	81.5056
		624.341	52.6	569.341	73.5947	619.341	81.6174
		624.823	52.6	569.823	73.7129	619.823	81.7244
		625.305	52.6	570.305	73.8227	620.305	81.8276
		625.788	52.6	570.788	73.9246	620.788	81.9281
		626.27	52.7	571.27	74.0186	621.27	82.0271
		626.752	52.7	571.752	74.1047	621.752	82.1247
		627.234	52.7	572.234	74.1826	622.234	82.2206
		627.716	52.7	572.716	74.2527	622.716	82.3146
		628.198	52.7	573.198	74.3163	623.198	82.4064
		628.68	52.8	573.68	74.3759	623.68	82.4968
		629.162	52.8	574.162	74.4347	624.162	82.5867
		629.644	52.8	574.644	74.4959	624.644	82.6776
		630.127	52.9	575.127	74.5617	625.127	82.7703
		630.609	52.9	575.609	74.6332	625.609	82.8655
		631.091	52.9	576.091	74.7097	626.091	82.9631
		631.573	53	576.573	74.7901	626.573	83.063
		632.055	53	577.055	74.873	627.055	83.1648
		632.537	53.1	577.537	74.9575	627.537	83.2686
		633.019	53.1	578.019	75.0437	628.019	83.3741
		633.501	53.2	578.501	75.1317	628.501	83.481
		633.984	53.2	578.984	75.2219	628.984	83.5877
		634.466	53.3	579.466	75.3139	629.466	83.6925
		634.948	53.4	579.948	75.4067	629.948	83.793
		635.43	53.4	580.43	75.4989	630.43	83.8872
		635.912	53.5	580.912	75.5894	630.912	83.974
		636.394	53.6	581.394	75.6772	631.394	84.0536
		636.876	53.7	581.876	75.7622	631.876	84.1272
		637.358	53.7	582.358	75.8446	632.358	84.1963
		637.841	53.8	582.841	75.9247	632.841	84.2623
		638.323	53.9	583.323	76.0025	633.323	84.3259
		638.805	54	583.805	76.0779	633.805	84.3871
		639.287	54	584.287	76.1505	634.287	84.4458
		639.769	54.1	584.769	76.2206	634.769	84.5021
		640.251	54.2	585.251	76.2884	635.251	84.5565
		640.733	54.3	585.733	76.355	635.733	84.6102
		641.215	54.3	586.215	76.4211	636.215	84.6643
		641.697	54.4	586.697	76.4869	636.697	84.7199
		642.179	54.5	587.179	76.552	637.179	84.7772
		642.662	54.6	587.662	76.6151	637.662	84.8357
		643.144	54.6	588.144	76.6748	638.144	84.8944
		643.626	54.7	588.626	76.7296	638.626	84.9524
		644.108	54.7	589.108	76.7789	639.108	85.0092
		644.59	54.8	589.59	76.8227	639.59	85.0644
		645.072	54.8	590.072	76.8616	640.072	85.1177
		645.554	54.8	590.554	76.8962	640.554	85.1687
		646.036	54.9	591.036	76.9271	641.036	85.2165
		646.519	54.9	591.519	76.9545	641.519	85.2601
		647.001	54.9	592.001	76.9787	642.001	85.2987
		647.483	54.9	592.483	77.0002	642.483	85.3323
		647.965	55	592.965	77.02	642.965	85.3616
		648.447	55	593.447	77.0391	643.447	85.3878
		648.929	55	593.929	77.058	643.929	85.4124
		649.411	55	594.411	77.0765	644.411	85.4359
		649.893	55	594.893	77.0929	644.893	85.4584
		650.375	55	595.375	77.1047	645.375	85.4788
		650.858	55	595.858	77.1092	645.858	85.4959
		651.34	55	596.34	77.1044	646.34	85.5088
		651.822	55.1	596.822	77.0893	646.822	85.5173
		652.304	55.1	597.304	77.0647	647.304	85.5222
		652.786	55.1	597.786	77.0318	647.786	85.5241
		653.268	55.1	598.268	76.9924	648.268	85.5235
		653.75	55.1	598.75	76.9475	648.75	85.5203
		654.232	55.1	599.232	76.8976	649.232	85.5135
		654.715	55.2	599.715	76.8424	649.715	85.5019
		655.197	55.2	600.197	76.7818	650.197	85.4849
		655.679	55.2	600.679	76.7163	650.679	85.4625
		656.161	55.2	601.161	76.6472	651.161	85.4356
		656.643	55.2	601.643	76.5767	651.643	85.4061
		657.125	55.3	602.125	76.5074	652.125	85.3758
		657.607	55.3	602.607	76.4414	652.607	85.3462
		658.089	55.3	603.089	76.3808	653.089	85.3187
		658.572	55.4	603.572	76.3269	653.572	85.2941
		659.054	55.4	604.054	76.2804	654.054	85.2733
		659.536	55.5	604.536	76.2419	654.536	85.2574
		660.018	55.5	605.018	76.2117	655.018	85.2477
		660.5	55.6	605.5	76.1899	655.5	85.2456
		660.982	55.6	605.982	76.1765	655.982	85.2524
		661.464	55.7	606.464	76.1712	656.464	85.2689
		661.946	55.7	606.946	76.1738	656.946	85.2952
		662.428	55.8	607.428	76.1839	657.428	85.3303
		662.91	55.9	607.91	76.2016	657.91	85.3729
		663.393	55.9	608.393	76.2277	658.393	85.422
		663.875	56	608.875	76.2638	658.875	85.4778
		664.357	56.1	609.357	76.3109	659.357	85.5402
		664.839	56.2	609.839	76.3686	659.839	85.6085
		665.321	56.3	610.321	76.4349	660.321	85.6807
		665.803	56.4	610.803	76.5071	660.803	85.7543
		666.285	56.5	611.285	76.5827	661.285	85.8272
		666.768	56.7	611.768	76.6602	661.768	85.8985
		667.25	56.8	612.25	76.7398	662.25	85.9685
		667.732	56.9	612.732	76.8228	662.732	86.0383
		668.214	57	613.214	76.9107	663.214	86.1093
		668.696	57.2	613.696	77.005	663.696	86.1824
		669.178	57.3	614.178	77.1062	664.178	86.2576
		669.66	57.4	614.66	77.2138	664.66	86.3342
		670.142	57.5	615.142	77.3274	665.142	86.4111
		670.624	57.7	615.624	77.4464	665.624	86.4879
		671.106	57.8	616.106	77.571	666.106	86.565
		671.589	57.9	616.589	77.7025	666.589	86.6437
		672.071	58	617.071	77.8422	667.071	86.7259
		672.553	58.1	617.553	77.9912	667.553	86.8132
		673.035	58.2	618.035	78.1504	668.035	86.9061
		673.517	58.3	618.517	78.3192	668.517	87.004
		673.999	58.4	618.999	78.4968	668.999	87.1058
		674.481	58.5	619.481	78.6826	669.481	87.2105
		674.963	58.6	619.963	78.8762	669.963	87.3188
		675.446	58.7	620.446	79.0772	670.446	87.4315
		675.928	58.8	620.928	79.2838	670.928	87.549
		676.41	59	621.41	79.4934	671.41	87.6707
		676.892	59.1	621.892	79.7031	671.892	87.7952
		677.374	59.2	622.374	79.9102	672.374	87.9214
		677.856	59.3	622.856	80.113	672.856	88.0479
		678.338	59.4	623.338	80.3106	673.338	88.1737
		678.82	59.5	623.82	80.5024	673.82	88.2981
		679.303	59.6	624.303	80.6887	674.303	88.4204
		679.785	59.7	624.785	80.8689	674.785	88.5399
		680.267	59.8	625.267	81.0421	675.267	88.6551
		680.749	59.8	625.749	81.2069	675.749	88.7645
		681.231	59.9	626.231	81.3615	676.231	88.8663
		681.713	60	626.713	81.5046	676.713	88.9593
		682.195	60	627.195	81.6357	677.195	89.0428
		682.677	60	627.677	81.7552	677.677	89.1171
		683.159	60.1	628.159	81.864	678.159	89.1834
		683.641	60.1	628.641	81.9633	678.641	89.2432
		684.124	60.2	629.124	82.0543	679.124	89.2979
		684.606	60.2	629.606	82.1377	679.606	89.3491
		685.088	60.2	630.088	82.2144	680.088	89.3977
		685.57	60.3	630.57	82.285	680.57	89.4451
		686.052	60.3	631.052	82.3507	681.052	89.4923
		686.534	60.4	631.534	82.4129	681.534	89.5406
		687.016	60.4	632.016	82.4729	682.016	89.5911
		687.499	60.4	632.499	82.5319	682.499	89.6445
		687.981	60.5	632.981	82.5902	682.981	89.7005
		688.463	60.5	633.463	82.648	683.463	89.7584
		688.945	60.6	633.945	82.7047	683.945	89.817
		689.427	60.7	634.427	82.7601	684.427	89.8752
		689.909	60.7	634.909	82.8137	684.909	89.9318
		690.391	60.7	635.391	82.8659	685.391	89.9864
		690.873	60.8	635.873	82.9168	685.873	90.0386
		691.355	60.8	636.355	82.9665	686.355	90.088
		691.837	60.9	636.837	83.015	686.837	90.1341
		692.32	60.9	637.32	83.0617	687.32	90.176
		692.802	60.9	637.802	83.1061	687.802	90.2127
		693.284	61	638.284	83.1478	688.284	90.2438
		693.766	61	638.766	83.1871	688.766	90.2693
		694.248	61	639.248	83.2247	689.248	90.2903
		694.73	61.1	639.73	83.2615	689.73	90.3085
		695.212	61.1	640.212	83.2985	690.212	90.3259
		695.694	61.2	640.694	83.3363	690.694	90.3443
		696.177	61.2	641.177	83.3748	691.177	90.3646
		696.659	61.3	641.659	83.414	691.659	90.3876
		697.141	61.3	642.141	83.4535	692.141	90.4135
		697.623	61.4	642.623	83.4934	692.623	90.4421
		698.105	61.5	643.105	83.534	693.105	90.4735
		698.587	61.5	643.587	83.5761	693.587	90.5078
		699.069	61.6	644.069	83.6202	694.069	90.5448
		699.551	61.7	644.551	83.6668	694.551	90.5842
		700.034	61.7	645.034	83.7156	695.034	90.625
		700.516	61.8	645.516	83.7661	695.516	90.6663
		700.998	61.9	645.998	83.8176	695.998	90.707
		701.48	61.9	646.48	83.8695	696.48	90.7464
		701.962	62	646.962	83.9213	696.962	90.7844
		702.444	62.1	647.444	83.9728	697.444	90.8214
		702.926	62.1	647.926	84.0238	697.926	90.858
		703.408	62.2	648.408	84.074	698.408	90.8951
		703.89	62.3	648.89	84.1232	698.89	90.9333
		704.373	62.3	649.373	84.1709	699.373	90.9729
		704.855	62.4	649.855	84.2171	699.855	91.0141
		705.337	62.4	650.337	84.2621	700.337	91.057
		705.819	62.5	650.819	84.3071	700.819	91.1015
		706.301	62.5	651.301	84.3531	701.301	91.1478
		706.783	62.6	651.783	84.4016	701.783	91.1956
		707.265	62.7	652.265	84.4535	702.265	91.2448
		707.747	62.7	652.747	84.5092	702.747	91.2948
		708.23	62.8	653.23	84.5691	703.23	91.3454
		708.712	62.9	653.712	84.633	703.712	91.3963
		709.194	62.9	654.194	84.7014	704.194	91.4479
		709.676	63	654.676	84.7747	704.676	91.5006
		710.158	63.1	655.158	84.8535	705.158	91.5552
		710.64	63.1	655.64	84.9386	705.64	91.6121
		711.122	63.2	656.122	85.0302	706.122	91.6716
		711.604	63.3	656.604	85.1279	706.604	91.7334
		712.086	63.3	657.086	85.2308	707.086	91.7969
		712.568	63.4	657.568	85.3377	707.568	91.8617
		713.051	63.5	658.051	85.4471	708.051	91.9277
		713.533	63.6	658.533	85.5576	708.533	91.9956
		714.015	63.6	659.015	85.668	709.015	92.066
		714.497	63.7	659.497	85.7773	709.497	92.1396
		714.979	63.8	659.979	85.885	709.979	92.217
		715.461	63.9	660.461	85.9906	710.461	92.2979
		715.943	64	660.943	86.0944	710.943	92.3817
		716.426	64.1	661.426	86.1972	711.426	92.4674
		716.908	64.2	661.908	86.3001	711.908	92.5541
		717.39	64.3	662.39	86.4045	712.39	92.6409
		717.872	64.4	662.872	86.5118	712.872	92.7277
		718.354	64.5	663.354	86.6227	713.354	92.8144
		718.836	64.6	663.836	86.7375	713.836	92.9012
		719.318	64.7	664.318	86.8554	714.318	92.9886
		719.8	64.8	664.8	86.9756	714.8	93.0768
		720.282	64.9	665.282	87.0972	715.282	93.1662
		720.764	65	665.764	87.2198	715.764	93.2574
		721.247	65.1	666.247	87.3433	716.247	93.3506
		721.729	65.2	666.729	87.4682	716.729	93.446
		722.211	65.3	667.211	87.5951	717.211	93.5433
		722.693	65.4	667.693	87.7241	717.693	93.6418
		723.175	65.4	668.175	87.8546	718.175	93.7404
		723.657	65.5	668.657	87.9854	718.657	93.8381
		724.139	65.6	669.139	88.1152	719.139	93.9338
		724.621	65.7	669.621	88.2421	719.621	94.0272
		725.104	65.8	670.104	88.3647	720.104	94.1182
		725.586	65.8	670.586	88.482	720.586	94.2072
		726.068	65.9	671.068	88.5936	721.068	94.2944
		726.55	66	671.55	88.6993	721.55	94.3798
		727.032	66.1	672.032	88.7996	722.032	94.4628
		727.514	66.2	672.514	88.8951	722.514	94.5427
		727.996	66.3	672.996	88.9864	722.996	94.6184
		728.478	66.3	673.478	89.0746	723.478	94.6897
		728.961	66.4	673.961	89.1604	723.961	94.7562
		729.443	66.5	674.443	89.2448	724.443	94.8183
		729.925	66.6	674.925	89.3284	724.925	94.8767
		730.407	66.6	675.407	89.412	725.407	94.9317
		730.889	66.7	675.889	89.4958	725.889	94.9836
		731.371	66.8	676.371	89.5806	726.371	95.0323
		731.853	66.8	676.853	89.6669	726.853	95.0777
		732.335	66.9	677.335	89.7557	727.335	95.1197
		732.817	67	677.817	89.8475	727.817	95.1585
		733.3	67	678.3	89.9428	728.3	95.1945
		733.782	67.1	678.782	90.0412	728.782	95.2285
		734.264	67.2	679.264	90.1417	729.264	95.2613
		734.746	67.2	679.746	90.2426	729.746	95.2939
		735.228	67.3	680.228	90.3421	730.228	95.3269
		735.71	67.4	680.71	90.4383	730.71	95.3612
		736.192	67.4	681.192	90.5302	731.192	95.3972
		736.674	67.5	681.674	90.6171	731.674	95.4356
		737.157	67.6	682.157	90.6994	732.157	95.4766
		737.639	67.6	682.639	90.7775	732.639	95.52
		738.121	67.7	683.121	90.8519	733.121	95.5655
		738.603	67.7	683.603	90.9231	733.603	95.6124
		739.085	67.8	684.085	90.9912	734.085	95.6596
		739.567	67.9	684.567	91.0566	734.567	95.7065
		740.049	67.9	685.049	91.1195	735.049	95.7526
		740.531	68	685.531	91.1805	735.531	95.7977
		741.013	68	686.013	91.2406	736.013	95.8416
		741.495	68.1	686.495	91.3006	736.495	95.8842
		741.978	68.2	686.978	91.3611	736.978	95.9252
		742.46	68.2	687.46	91.4227	737.46	95.964
		742.942	68.3	687.942	91.4853	737.942	96
		743.424	68.3	688.424	91.5485	738.424	96.0328
		743.906	68.4	688.906	91.6118	738.906	96.0623
		744.388	68.4	689.388	91.6744	739.388	96.0891
		744.87	68.5	689.87	91.7353	739.87	96.114
		745.352	68.6	690.352	91.7937	740.352	96.1379
		745.835	68.6	690.835	91.8487	740.835	96.1617
		746.317	68.7	691.317	91.8995	741.317	96.1859
		746.799	68.7	691.799	91.9459	741.799	96.2105
		747.281	68.8	692.281	91.9879	742.281	96.2354
		747.763	68.9	692.763	92.0259	742.763	96.2605
		748.245	68.9	693.245	92.0608	743.245	96.2857
		748.727	69	693.727	92.0935	743.727	96.3113
		749.209	69.1	694.209	92.125	744.209	96.3373
		749.692	69.1	694.692	92.1559	744.692	96.3638
		750.174	69.2	695.174	92.1867	745.174	96.3907
		750.656	69.2	695.656	92.2177	745.656	96.4177
		751.138	69.3	696.138	92.249	746.138	96.4445
		751.62	69.4	696.62	92.281	746.62	96.4708
		752.102	69.4	697.102	92.314	747.102	96.4966
		752.584	69.5	697.584	92.3479	747.584	96.5219
		753.066	69.6	698.066	92.3827	748.066	96.5466
		753.548	69.6	698.548	92.4177	748.548	96.5706
		754.031	69.7	699.031	92.4524	749.031	96.5936
		754.513	69.7	699.513	92.486	749.513	96.6152
		754.995	69.8	699.995	92.5182	749.995	96.6355
		755.477	69.9	700.477	92.5487	750.477	96.6543
		755.959	69.9	700.959	92.5782	750.959	96.6723
		756.441	70	701.441	92.6071	751.441	96.69
		756.923	70	701.923	92.6358	751.923	96.708
		757.405	70.1	702.405	92.6647	752.405	96.7268
		757.888	70.2	702.888	92.6933	752.888	96.7465
		758.37	70.2	703.37	92.7212	753.37	96.767
		758.852	70.3	703.852	92.7476	753.852	96.7881
		759.334	70.3	704.334	92.7722	754.334	96.8099
		759.816	70.4	704.816	92.7955	754.816	96.8326
		760.298	70.4	705.298	92.8181	755.298	96.8565
		760.78	70.5	705.78	92.8413	755.78	96.8823
		761.262	70.5	706.262	92.8662	756.262	96.9099
		761.744	70.6	706.744	92.8938	756.744	96.9393
		762.227	70.7	707.227	92.9247	757.227	96.9699
		762.709	70.7	707.709	92.9589	757.709	97.0008
		763.191	70.7	708.191	92.9962	758.191	97.0314
		763.673	70.8	708.673	93.036	758.673	97.0609
		764.155	70.8	709.155	93.0778	759.155	97.0891
		764.637	70.9	709.637	93.1209	759.637	97.1156
		765.119	70.9	710.119	93.1647	760.119	97.1405
		765.601	71	710.601	93.2085	760.601	97.1637
		766.083	71	711.083	93.2519	761.083	97.1852
		766.566	71.1	711.566	93.2945	761.566	97.2051
		767.048	71.1	712.048	93.3364	762.048	97.2234
		767.53	71.2	712.53	93.3777	762.53	97.2405
		768.012	71.2	713.012	93.4185	763.012	97.2569
		768.494	71.3	713.494	93.4591	763.494	97.2729
		768.976	71.3	713.976	93.4993	763.976	97.2885
		769.458	71.4	714.458	93.5386	764.458	97.3039
		769.94	71.4	714.94	93.5766	764.94	97.319
		770.423	71.5	715.423	93.6132	765.423	97.3337
		770.905	71.5	715.905	93.6484	765.905	97.3483
		771.387	71.5	716.387	93.6825	766.387	97.3632
		771.869	71.6	716.869	93.716	766.869	97.379
		772.351	71.6	717.351	93.7493	767.351	97.3962
		772.833	71.7	717.833	93.7822	767.833	97.4148
		773.315	71.7	718.315	93.8144	768.315	97.4346
		773.797	71.7	718.797	93.845	768.797	97.4552
		774.279	71.8	719.279	93.8732	769.279	97.4761
		774.762	71.8	719.762	93.8985	769.762	97.4968
		775.244	71.8	720.244	93.9205	770.244	97.5173
		775.726	71.8	720.726	93.9394	770.726	97.5378
		776.208	71.9	721.208	93.9557	771.208	97.5587
		776.69	71.9	721.69	93.9697	771.69	97.5801
		777.172	71.9	722.172	93.9816	772.172	97.6022
		777.654	72	722.654	93.9915	772.654	97.6249
		778.136	72	723.136	93.9994	773.136	97.6479
		778.619	72.1	723.619	94.0054	773.619	97.6713
		779.101	72.1	724.101	94.0097	774.101	97.695
		779.583	72.1	724.583	94.0131	774.583	97.719
		780.065	72.2	725.065	94.0161	775.065	97.7435
		780.547	72.2	725.547	94.0195	775.547	97.7684
		781.029	72.2	726.029	94.0238	776.029	97.7932
		781.511	72.3	726.511	94.0289	776.511	97.8176
		781.993	72.3	726.993	94.0348	776.993	97.8413
		782.476	72.4	727.476	94.0409	777.476	97.8642
		782.958	72.4	727.958	94.0467	777.958	97.8865
		783.44	72.5	728.44	94.0518	778.44	97.9086
		783.922	72.5	728.922	94.0558	778.922	97.9307
		784.404	72.6	729.404	94.0583	779.404	97.9531
		784.886	72.7	729.886	94.0591	779.886	97.9755
		785.368	72.7	730.368	94.0583	780.368	97.9975
		785.85	72.8	730.85	94.056	780.85	98.0184
		786.332	72.9	731.332	94.0524	781.332	98.0379
		786.814	72.9	731.814	94.0479	781.814	98.0557
		787.297	73	732.297	94.0427	782.297	98.072
		787.779	73.1	732.779	94.0365	782.779	98.0872
		788.261	73.1	733.261	94.029	783.261	98.1017
		788.743	73.2	733.743	94.0195	783.743	98.1158
		789.225	73.3	734.225	94.0074	784.225	98.1295
		789.707	73.4	734.707	93.9925	784.707	98.1428
		790.189	73.4	735.189	93.9751	785.189	98.1554
		790.671	73.5	735.671	93.9562	785.671	98.1674
		791.154	73.6	736.154	93.937	786.154	98.1786
		791.636	73.6	736.636	93.9188	786.636	98.189
		792.118	73.7	737.118	93.9023	787.118	98.1985
		792.6	73.8	737.6	93.8876	787.6	98.2071
		793.082	73.8	738.082	93.8742	788.082	98.2146
		793.564	73.9	738.564	93.861	788.564	98.2212
		794.046	74	739.046	93.8469	789.046	98.2274
		794.528	74	739.528	93.8313	789.528	98.2337
		795.01	74.1	740.01	93.8143	790.01	98.2408
		795.493	74.2	740.493	93.7966	790.493	98.2496
		795.975	74.2	740.975	93.7794	790.975	98.2604
		796.457	74.3	741.457	93.7643	791.457	98.2734
		796.939	74.4	741.939	93.7527	791.939	98.2884
		797.421	74.4	742.421	93.7456	792.421	98.3053
		797.903	74.5	742.903	93.7439	792.903	98.3238
		798.385	74.6	743.385	93.7481	793.385	98.344
		798.867	74.6	743.867	93.758	793.867	98.366
		799.35	74.7	744.35	93.7736	794.35	98.3897
		799.832	74.7	744.832	93.7943	794.832	98.4148
		800.314	74.8	745.314	93.8195	795.314	98.4406
		800.796	74.9	745.796	93.8486	795.796	98.4663
		801.278	74.9	746.278	93.881	796.278	98.4907
		801.76	75	746.76	93.9162	796.76	98.5131
		802.242	75	747.242	93.9537	797.242	98.533
		802.724	75.1	747.724	93.9927	797.724	98.5504
		803.207	75.1	748.207	94.0325	798.207	98.5654
		803.689	75.2	748.689	94.0717	798.689	98.5782
		804.171	75.3	749.171	94.1089	799.171	98.5888
		804.653	75.3	749.653	94.1427	799.653	98.5972
		805.135	75.4	750.135	94.1721	800.135	98.6034
		805.617	75.4	750.617	94.1967	800.617	98.6072
		806.099	75.5	751.099	94.2168	801.099	98.6092
		806.581	75.5	751.581	94.2336	801.581	98.6098
		807.063	75.6	752.063	94.2485	802.063	98.6099
		807.545	75.7	752.545	94.2631	802.545	98.6103
		808.028	75.7	753.028	94.2786	803.028	98.6114
		808.51	75.8	753.51	94.2963	803.51	98.6137
		808.992	75.8	753.992	94.3165	803.992	98.617
		809.474	75.9	754.474	94.3398	804.474	98.6214
		809.956	76	754.956	94.3661	804.956	98.6266
		810.438	76	755.438	94.3953	805.438	98.6324
		810.92	76.1	755.92	94.4271	805.92	98.6387
		811.403	76.1	756.403	94.4605	806.403	98.6451
		811.885	76.2	756.885	94.4945	806.885	98.6516
		812.367	76.2	757.367	94.528	807.367	98.658
		812.849	76.3	757.849	94.5596	807.849	98.6642
		813.331	76.3	758.331	94.5888	808.331	98.6706
		813.813	76.4	758.813	94.6153	808.813	98.6776
		814.295	76.4	759.295	94.6398	809.295	98.6857
		814.777	76.5	759.777	94.6634	809.777	98.6954
		815.259	76.6	760.259	94.6876	810.259	98.7067
		815.742	76.6	760.742	94.7137	810.742	98.7195
		816.224	76.7	761.224	94.743	811.224	98.7335
		816.706	76.7	761.706	94.7762	811.706	98.7481
		817.188	76.8	762.188	94.8138	812.188	98.763
		817.67	76.8	762.67	94.8556	812.67	98.7782
		818.152	76.9	763.152	94.9017	813.152	98.7941
		818.634	76.9	763.634	94.9514	813.634	98.8108
		819.116	77	764.116	95.0044	814.116	98.8286
		819.598	77.1	764.598	95.0602	814.598	98.8472
		820.081	77.1	765.081	95.1184	815.081	98.8662
		820.563	77.2	765.563	95.1784	815.563	98.8846
		821.045	77.2	766.045	95.2401	816.045	98.902
		821.527	77.3	766.527	95.3028	816.527	98.9177
		822.009	77.4	767.009	95.3661	817.009	98.9316
		822.491	77.5	767.491	95.4291	817.491	98.9439
		822.973	77.5	767.973	95.4907	817.973	98.9551
		823.455	77.6	768.455	95.5495	818.455	98.9655
		823.938	77.7	768.938	95.6046	818.938	98.9755
		824.42	77.8	769.42	95.6547	819.42	98.9855
		824.902	77.8	769.902	95.6997	819.902	98.9958
		825.384	77.9	770.384	95.7397	820.384	99.0067
		825.866	78	770.866	95.7755	820.866	99.0184
		826.348	78.1	771.348	95.8079	821.348	99.031
		826.83	78.1	771.83	95.8379	821.83	99.0443
		827.312	78.2	772.312	95.8661	822.312	99.0579
		827.794	78.3	772.794	95.893	822.794	99.0713
		828.277	78.3	773.277	95.9185	823.277	99.0839
		828.759	78.4	773.759	95.9426	823.759	99.0951
		829.241	78.4	774.241	95.9654	824.241	99.1048
		829.723	78.5	774.723	95.987	824.723	99.1128
		830.205	78.5	775.205	96.0076	825.205	99.1192
		830.687	78.6	775.687	96.0277	825.687	99.1243
		831.169	78.7	776.169	96.0474	826.169	99.1279
		831.651	78.7	776.651	96.0667	826.651	99.13
		832.134	78.8	777.134	96.0855	827.134	99.1304
		832.616	78.8	777.616	96.1034	827.616	99.1289
		833.098	78.9	778.098	96.1197	828.098	99.1256
		833.58	79	778.58	96.1343	828.58	99.1206
		834.062	79	779.062	96.1468	829.062	99.1146
		834.544	79.1	779.544	96.1573	829.544	99.108
		835.026	79.1	780.026	96.1658	830.026	99.1011
		835.508	79.2	780.508	96.1724	830.508	99.0944
		835.99	79.2	780.99	96.1774	830.99	99.0878
		836.472	79.3	781.472	96.1808	831.472	99.0812
		836.955	79.4	781.955	96.1824	831.955	99.0744
		837.437	79.4	782.437	96.1822	832.437	99.067
		837.919	79.5	782.919	96.1798	832.919	99.0587
		838.401	79.5	783.401	96.1753	833.401	99.0491
		838.883	79.6	783.883	96.1691	833.883	99.0382
		839.365	79.6	784.365	96.1619	834.365	99.0259
		839.847	79.7	784.847	96.1549	834.847	99.0125
		840.33	79.7	785.33	96.1495	835.33	98.9988
		840.812	79.8	785.812	96.147	835.812	98.9853
		841.294	79.8	786.294	96.1483	836.294	98.973
		841.776	79.9	786.776	96.1537	836.776	98.9622
		842.258	79.9	787.258	96.1625	837.258	98.9531
		842.74	80	787.74	96.1733	837.74	98.9453
		843.222	80	788.222	96.1847	838.222	98.938
		843.704	80.1	788.704	96.1952	838.704	98.9304
		844.186	80.1	789.186	96.2041	839.186	98.9222
		844.669	80.1	789.669	96.2113	839.669	98.913
		845.151	80.2	790.151	96.2174	840.151	98.9033
		845.633	80.2	790.633	96.2235	840.633	98.8938
		846.115	80.3	791.115	96.2303	841.115	98.8851
		846.597	80.3	791.597	96.2384	841.597	98.8776
		847.079	80.3	792.079	96.2474	842.079	98.8715
		847.561	80.4	792.561	96.2565	842.561	98.8664
		848.043	80.4	793.043	96.2641	843.043	98.8618
		848.525	80.5	793.525	96.2688	843.525	98.8573
		849.008	80.5	794.008	96.2693	844.008	98.8523
		849.49	80.5	794.49	96.265	844.49	98.8468
		849.972	80.6	794.972	96.2558	844.972	98.8409
		850.454	80.6	795.454	96.2424	845.454	98.8348
		850.936	80.7	795.936	96.2258	845.936	98.829
		851.418	80.7	796.418	96.2069	846.418	98.8237
		851.9	80.7	796.9	96.1868	846.9	98.8191
		852.382	80.8	797.382	96.166	847.382	98.8151
		852.865	80.8	797.865	96.1446	847.865	98.8116
		853.347	80.8	798.347	96.1222	848.347	98.8078
		853.829	80.9	798.829	96.0986	848.829	98.8033
		854.311	80.9	799.311	96.0734	849.311	98.7973
		854.793	80.9	799.793	96.0463	849.793	98.7894
		855.275	81	800.275	96.0177	850.275	98.7795
		855.757	81	800.757	95.9882	850.757	98.7681
		856.239	81.1	801.239	95.9587	851.239	98.7557
		856.721	81.1	801.721	95.93	851.721	98.743
		857.204	81.1	802.204	95.9028	852.204	98.7308
		857.686	81.2	802.686	95.8773	852.686	98.719
		858.168	81.2	803.168	95.8535	853.168	98.7076
		858.65	81.3	803.65	95.831	853.65	98.6958
		859.132	81.3	804.132	95.8093	854.132	98.6829
		859.614	81.3	804.614	95.7879	854.614	98.6681
		860.096	81.4	805.096	95.7661	855.096	98.6509
		860.578	81.4	805.578	95.7435	855.578	98.6312
		861.061	81.4	806.061	95.7198	856.061	98.6092
		861.543	81.5	806.543	95.6944	856.543	98.5853
		862.025	81.5	807.025	95.6672	857.025	98.5599
		862.507	81.5	807.507	95.6379	857.507	98.5336
		862.989	81.5	807.989	95.6067	857.989	98.5067
		863.471	81.6	808.471	95.5738	858.471	98.4799
		863.953	81.6	808.953	95.54	858.953	98.4534
		864.435	81.6	809.435	95.5054	859.435	98.4277
		864.918	81.6	809.918	95.4705	859.918	98.4029
		865.399	81.7	810.399	95.4351	860.399	98.3789
		865.882	81.7	810.882	95.3987	860.882	98.3552
		866.364	81.7	811.364	95.3605	861.364	98.3313
		866.846	81.7	811.846	95.32	861.846	98.3067
		867.328	81.8	812.328	95.2765	862.328	98.2811
		867.81	81.8	812.81	95.2302	862.81	98.2544
		868.292	81.8	813.292	95.1813	863.292	98.2267
		868.774	81.9	813.774	95.1306	863.774	98.1984
		869.256	81.9	814.256	95.0785	864.256	98.1697
		869.739	81.9	814.739	95.0254	864.739	98.1409
		870.221	81.9	815.221	94.9715	865.221	98.1118
		870.703	82	815.703	94.9167	865.703	98.0823
		871.185	82	816.185	94.8608	866.185	98.052
		871.667	82	816.667	94.8036	866.667	98.0208
		872.149	82	817.149	94.7452	867.149	97.9887
		872.631	82	817.631	94.6861	867.631	97.9557
		873.113	82	818.113	94.6267	868.113	97.9216
		873.596	82	818.596	94.5676	868.596	97.8867
		874.078	82.1	819.078	94.5094	869.078	97.8509
		874.56	82.1	819.56	94.4522	869.56	97.8144
		875.042	82.1	820.042	94.3961	870.042	97.7775
		875.524	82.1	820.524	94.3407	870.524	97.7405
		876.006	82.1	821.006	94.2853	871.006	97.7035
		876.488	82	821.488	94.229	871.488	97.6668
		876.97	82	821.97	94.1707	871.97	97.6302
		877.452	82	822.452	94.1095	872.452	97.5934
		877.935	82	822.935	94.0445	872.935	97.556
		878.417	82	823.417	93.9754	873.417	97.5175
		878.899	82	823.899	93.902	873.899	97.4777
		879.381	81.9	824.381	93.8246	874.381	97.4366
		879.863	81.9	824.863	93.7435	874.863	97.3942
		880.345	81.9	825.345	93.659	875.345	97.3506
		880.827	81.8	825.827	93.5709	875.827	97.3058
		881.309	81.8	826.309	93.4789	876.309	97.2595
		881.792	81.7	826.792	93.3825	876.792	97.211
		882.274	81.7	827.274	93.2811	877.274	97.1597
		882.756	81.6	827.756	93.1745	877.756	97.1052
		883.238	81.6	828.238	93.0632	878.238	97.047
		883.72	81.5	828.72	92.9478	878.72	96.9851
		884.202	81.5	829.202	92.8291	879.202	96.9194
		884.684	81.4	829.684	92.7082	879.684	96.8502
		885.166	81.3	830.166	92.5857	880.166	96.7776
		885.648	81.3	830.648	92.4618	880.648	96.7018
		886.131	81.2	831.131	92.3365	881.131	96.6231
		886.613	81.1	831.613	92.2098	881.613	96.5423
		887.095	81	832.095	92.0817	882.095	96.4604
		887.577	81	832.577	91.9525	882.577	96.3783
		888.059	80.9	833.059	91.8227	883.059	96.2972
		888.541	80.8	833.541	91.693	883.541	96.2178
		889.023	80.8	834.023	91.5642	884.023	96.1405
		889.505	80.7	834.505	91.4371	884.505	96.0654
		889.987	80.6	834.987	91.3123	884.987	95.9922
		890.47	80.6	835.47	91.1905	885.47	95.9208
		890.952	80.5	835.952	91.0722	885.952	95.8513
		891.434	80.5	836.434	90.9577	886.434	95.784
		891.916	80.5	836.916	90.8476	886.916	95.7196
		892.398	80.5	837.398	90.7421	887.398	95.6585
		892.88	80.5	837.88	90.6418	887.88	95.6015
		893.362	80.5	838.362	90.5473	888.362	95.5488
		893.845	80.5	838.845	90.4595	888.845	95.5009
		894.327	80.5	839.327	90.3796	889.327	95.4579
		894.809	80.5	839.809	90.3092	889.809	95.42
		895.291	80.6	840.291	90.2497	890.291	95.3876
		895.773	80.6	840.773	90.2022	890.773	95.3607
		896.255	80.7	841.255	90.1675	891.255	95.3394
		896.737	80.7	841.737	90.1455	891.737	95.3235
		897.219	80.8	842.219	90.1357	892.219	95.3127
		897.701	80.9	842.701	90.1374	892.701	95.3066
		898.183	81	843.183	90.1496	893.183	95.3049
		898.666	81.1	843.666	90.1714	893.666	95.3073
		899.148	81.2	844.148	90.2021	894.148	95.3138
		899.63	81.3	844.63	90.2409	894.63	95.324
		900.112	81.4	845.112	90.2868	895.112	95.3375
		900.594	81.5	845.594	90.3387	895.594	95.3535
		901.076	81.7	846.076	90.3954	896.076	95.3715
		901.558	81.8	846.558	90.4557	896.558	95.3907
		902.04	81.9	847.04	90.5187	897.04	95.4107
		902.523	82.1	847.523	90.5841	897.523	95.4312
		903.005	82.2	848.005	90.6516	898.005	95.4525
		903.487	82.4	848.487	90.7211	898.487	95.4746
		903.969	82.5	848.969	90.7926	898.969	95.4976
		904.451	82.7	849.451	90.8657	899.451	95.5211
		904.933	82.8	849.933	90.9396	899.933	95.5445
		905.415	82.9	850.415	91.0136	900.415	95.5673
		905.897	83.1	850.897	91.0868	900.897	95.5887
		906.38	83.2	851.38	91.1585	901.38	95.6084
		906.862	83.3	851.862	91.228	901.862	95.6263
		907.344	83.4	852.344	91.2949	902.344	95.6422
		907.826	83.6	852.826	91.3584	902.826	95.6559
		908.308	83.7	853.308	91.4179	903.308	95.6672
		908.79	83.8	853.79	91.4722	903.79	95.6754
		909.272	83.9	854.272	91.5206	904.272	95.6804
		909.754	84	854.754	91.5623	904.754	95.6816
		910.236	84	855.236	91.5969	905.236	95.6792
		910.718	84.1	855.718	91.6244	905.718	95.6734
		911.201	84.2	856.201	91.6452	906.201	95.6646
		911.683	84.3	856.683	91.6596	906.683	95.653
		912.165	84.3	857.165	91.6683	907.165	95.6389
		912.647	84.4	857.647	91.6719	907.647	95.6224
		913.129	84.4	858.129	91.671	908.129	95.6033
		913.611	84.5	858.611	91.6661	908.611	95.5818
		914.093	84.5	859.093	91.6578	909.093	95.5583
		914.576	84.5	859.576	91.6467	909.576	95.5331
		915.058	84.6	860.058	91.6331	910.058	95.5068
		915.54	84.6	860.54	91.6169	910.54	95.4799
		916.022	84.6	861.022	91.5981	911.022	95.4527
		916.504	84.6	861.504	91.5764	911.504	95.4251
		916.986	84.7	861.986	91.5519	911.986	95.3973
		917.468	84.7	862.468	91.5247	912.468	95.3691
		917.95	84.7	862.95	91.4953	912.95	95.3407
		918.432	84.7	863.432	91.4642	913.432	95.3123
		918.915	84.7	863.915	91.4322	913.915	95.2842
		919.397	84.7	864.397	91.3997	914.397	95.2566
		919.879	84.7	864.879	91.3668	914.879	95.2295
		920.361	84.7	865.361	91.3338	915.361	95.2028
		920.843	84.7	865.843	91.3007	915.843	95.1765
		921.325	84.7	866.325	91.268	916.325	95.1504
		921.807	84.7	866.807	91.2366	916.807	95.1248
		922.289	84.6	867.289	91.2075	917.289	95.1
		922.771	84.6	867.771	91.1819	917.771	95.0761
		923.254	84.6	868.254	91.1606	918.254	95.0534
		923.736	84.6	868.736	91.1438	918.736	95.0317
		924.218	84.6	869.218	91.1312	919.218	95.0107
		924.7	84.6	869.7	91.122	919.7	94.99
		925.182	84.6	870.182	91.1153	920.182	94.9692
		925.664	84.5	870.664	91.1099	920.664	94.9481
		926.146	84.5	871.146	91.1053	921.146	94.9268
		926.628	84.5	871.628	91.1008	921.628	94.9053
		927.111	84.5	872.111	91.0962	922.111	94.8836
		927.593	84.5	872.593	91.0914	922.593	94.8618
		928.075	84.5	873.075	91.0862	923.075	94.8397
		928.557	84.5	873.557	91.0805	923.557	94.8168
		929.039	84.4	874.039	91.0743	924.039	94.7931
		929.521	84.4	874.521	91.0675	924.521	94.7684
		930.003	84.4	875.003	91.06	925.003	94.7427
		930.485	84.4	875.485	91.0517	925.485	94.716
		930.967	84.4	875.967	91.0424	925.967	94.6883
		931.45	84.4	876.45	91.0316	926.45	94.6593
		931.932	84.3	876.932	91.0191	926.932	94.6288
		932.414	84.3	877.414	91.0046	927.414	94.5965
		932.896	84.3	877.896	90.9881	927.896	94.5624
		933.378	84.3	878.378	90.9698	928.378	94.5266
		933.86	84.2	878.86	90.9498	928.86	94.4894
		934.342	84.2	879.342	90.9284	929.342	94.4512
		934.824	84.2	879.824	90.905	929.824	94.4121
		935.307	84.1	880.307	90.8787	930.307	94.3718
		935.789	84.1	880.789	90.8482	930.789	94.33
		936.271	84	881.271	90.8121	931.271	94.2858
		936.753	84	881.753	90.7689	931.753	94.2388
		937.235	83.9	882.235	90.718	932.235	94.1883
		937.717	83.9	882.717	90.6591	932.717	94.1344
		938.199	83.8	883.199	90.5927	933.199	94.0771
		938.681	83.8	883.681	90.5196	933.681	94.0164
		939.163	83.7	884.163	90.4405	934.163	93.9526
		939.646	83.6	884.646	90.3561	934.646	93.8855
		940.128	83.5	885.128	90.2668	935.128	93.8151
		940.61	83.5	885.61	90.1729	935.61	93.7413
		941.092	83.4	886.092	90.0745	936.092	93.6645
		941.574	83.3	886.574	89.9719	936.574	93.5848
		942.056	83.2	887.056	89.8653	937.056	93.5027
		942.538	83.2	887.538	89.7549	937.538	93.4186
		943.02	83.1	888.02	89.6412	938.02	93.3327
		943.503	83	888.503	89.5243	938.503	93.2453
		943.985	82.9	888.985	89.4043	938.985	93.1561
		944.467	82.8	889.467	89.2811	939.467	93.0654
		944.949	82.7	889.949	89.1548	939.949	92.973
		945.431	82.6	890.431	89.0252	940.431	92.8792
		945.913	82.5	890.913	88.8921	940.913	92.7841
		946.395	82.4	891.395	88.755	941.395	92.6878
		946.877	82.3	891.877	88.6136	941.877	92.5901
		947.359	82.2	892.359	88.4675	942.359	92.4908
		947.842	82.1	892.842	88.3166	942.842	92.3894
		948.324	82	893.324	88.1608	943.324	92.2858
		948.806	81.9	893.806	88.0005	943.806	92.1798
		949.288	81.8	894.288	87.8363	944.288	92.0712
		949.77	81.7	894.77	87.6686	944.77	91.9602
		950.252	81.6	895.252	87.4976	945.252	91.8465
		950.734	81.5	895.734	87.3233	945.734	91.73
		951.216	81.4	896.216	87.145	946.216	91.6102
		951.698	81.3	896.698	86.9623	946.698	91.4866
		952.181	81.2	897.181	86.7745	947.181	91.3593
		952.663	81	897.663	86.5815	947.663	91.2284
		953.145	80.9	898.145	86.3834	948.145	91.0943
		953.627	80.8	898.627	86.1808	948.627	90.9576
		954.109	80.7	899.109	85.9739	949.109	90.8187
		954.591	80.5	899.591	85.7631	949.591	90.6776
		955.073	80.4	900.073	85.5482	950.073	90.534
		955.555	80.3	900.555	85.329	950.555	90.3876
		956.038	80.1	901.038	85.1049	951.038	90.2378
		956.52	80	901.52	84.8757	951.52	90.0846
		957.002	79.8	902.002	84.6412	952.002	89.9282
		957.484	79.7	902.484	84.4017	952.484	89.7692
		957.966	79.5	902.966	84.1575	952.966	89.6082
		958.448	79.4	903.448	83.9091	953.448	89.4459
		958.93	79.2	903.93	83.657	953.93	89.2827
		959.412	79	904.412	83.4018	954.412	89.1188
		959.894	78.9	904.894	83.1443	954.894	88.9541
		960.377	78.7	905.377	82.8854	955.377	88.7887
		960.859	78.5	905.859	82.626	955.859	88.6224
		961.341	78.3	906.341	82.3668	956.341	88.4554
		961.823	78.1	906.823	82.1083	956.823	88.2876
		962.305	77.9	907.305	81.8503	957.305	88.1188
		962.787	77.7	907.787	81.5922	957.787	87.9491
		963.269	77.6	908.269	81.3331	958.269	87.7784
		963.751	77.4	908.751	81.0722	958.751	87.6069
		964.234	77.2	909.234	80.8091	959.234	87.4351
		964.716	77	909.716	80.5438	959.716	87.2634
		965.198	76.8	910.198	80.2765	960.198	87.0925
		965.68	76.6	910.68	80.0076	960.68	86.9223
		966.162	76.4	911.162	79.7372	961.162	86.7525
		966.644	76.2	911.644	79.4648	961.644	86.5822
		967.126	76	912.126	79.1899	962.126	86.4105
		967.608	75.8	912.608	78.9116	962.608	86.2364
		968.091	75.5	913.091	78.6295	963.091	86.0593
		968.573	75.3	913.573	78.3429	963.573	85.8791
		969.055	75.1	914.055	78.0518	964.055	85.696
		969.537	74.8	914.537	77.7557	964.537	85.5099
		970.019	74.6	915.019	77.4545	965.019	85.3208
		970.501	74.3	915.501	77.1475	965.501	85.128
		970.983	74	915.983	76.8342	965.983	84.9307
		971.465	73.7	916.465	76.5139	966.465	84.7278
		971.947	73.4	916.947	76.1864	966.947	84.5185
		972.429	73.1	917.429	75.8513	967.429	84.302
		972.912	72.8	917.912	75.5083	967.912	84.0779
		973.394	72.4	918.394	75.1567	968.394	83.8455
		973.876	72.1	918.876	74.7953	968.876	83.6042
		974.358	71.7	919.358	74.4225	969.358	83.3535
		974.84	71.3	919.84	74.0367	969.84	83.0926
		975.322	70.9	920.322	73.6368	970.322	82.8211
		975.804	70.5	920.804	73.2224	970.804	82.5389
		976.286	70	921.286	72.7944	971.286	82.2467
		976.769	69.6	921.769	72.3546	971.769	81.9452
		977.251	69.1	922.251	71.9055	972.251	81.6356
		977.733	68.7	922.733	71.4495	972.733	81.3192
		978.215	68.2	923.215	70.9895	973.215	80.9974
		978.697	67.7	923.697	70.5279	973.697	80.6719
		979.179	67.2	924.179	70.0677	974.179	80.3452
		979.661	66.8	924.661	69.6119	974.661	80.0204
		980.143	66.3	925.143	69.1642	975.143	79.7012
		980.625	65.8	925.625	68.7286	975.625	79.3916
		981.108	65.3	926.108	68.3088	976.108	79.0954
		981.59	64.8	926.59	67.9082	976.59	78.8158
		982.072	64.4	927.072	67.5296	977.072	78.5553
		982.554	63.9	927.554	67.1753	977.554	78.3155
		983.036	63.5	928.036	66.8469	978.036	78.0975
		983.518	63.1	928.518	66.5458	978.518	77.9018
		984	62.7	929	66.2727	979	77.7285
		984.482	62.4	929.482	66.028	979.482	77.5771
		984.965	62	929.965	65.8106	979.965	77.446
		985.447	61.7	930.447	65.6185	980.447	77.3328
		985.929	61.4	930.929	65.4483	980.929	77.234
		986.411	61.1	931.411	65.2963	981.411	77.146
		986.893	60.9	931.893	65.1585	981.893	77.0648
		987.375	60.7	932.375	65.0313	982.375	76.9871
		987.857	60.5	932.857	64.912	982.857	76.9103
		988.339	60.3	933.339	64.7983	983.339	76.8323
		988.822	60.1	933.822	64.6883	983.822	76.7514
		989.304	59.9	934.304	64.5798	984.304	76.6661
		989.786	59.8	934.786	64.4708	984.786	76.5749
		990.268	59.7	935.268	64.3594	985.268	76.4767
		990.75	59.5	935.75	64.2441	985.75	76.3709
		991.232	59.4	936.232	64.1242	986.232	76.2578
		991.714	59.3	936.714	64.0001	986.714	76.1382
		992.196	59.2	937.196	63.8724	987.196	76.0136
		992.678	59	937.678	63.7424	987.678	75.8857
		993.16	58.9	938.16	63.6109	988.16	75.7559
		993.643	58.8	938.643	63.4785	988.643	75.6253
		994.125	58.7	939.125	63.3459	989.125	75.4948
		994.607	58.6	939.607	63.2138	989.607	75.3653
		995.089	58.4	940.089	63.0834	990.089	75.2383
		995.571	58.3	940.571	62.9564	990.571	75.115
		996.053	58.1	941.053	62.8345	991.053	74.997
		996.535	58	941.535	62.7191	991.535	74.8857
		997.018	57.8	942.018	62.6111	992.018	74.7819
		997.5	57.7	942.5	62.5102	992.5	74.6857
		997.982	57.5	942.982	62.4158	992.982	74.5974
		998.464	57.4	943.464	62.3274	993.464	74.5169
		998.946	57.2	943.946	62.2444	993.946	74.4444
		999.428	57	944.428	62.1668	994.428	74.3803
		999.91	56.9	944.91	62.0948	994.91	74.3248
		1000.39	56.7	945.392	62.0281	995.392	74.2775
		1000.87	56.5	945.874	61.9663	995.874	74.2374
		1001.36	56.4	946.357	61.9079	996.357	74.2029
		1001.84	56.2	946.839	61.8512	996.839	74.1718
		1002.32	56	947.321	61.7946	997.321	74.1421
		1002.8	55.8	947.803	61.7367	997.803	74.1124
		1003.28	55.6	948.285	61.6765	998.285	74.0815
		1003.77	55.3	948.767	61.6135	998.767	74.0487
		1004.25	55.1	949.249	61.5469	999.249	74.0135
		1004.73	54.9	949.731	61.4758	999.731	73.9749
		1005.21	54.6	950.213	61.3989	1000.21	73.9317
		1005.7	54.3	950.696	61.315	1000.7	73.8826
		1006.18	54.1	951.178	61.2228	1001.18	73.8267
		1006.66	53.8	951.66	61.1223	1001.66	73.7634
		1007.14	53.5	952.142	61.0137	1002.14	73.6933
		1007.62	53.1	952.624	60.8983	1002.62	73.6169
		1008.11	52.8	953.106	60.7771	1003.11	73.5354
		1008.59	52.5	953.588	60.6512	1003.59	73.4493
		1009.07	52.2	954.07	60.5211	1004.07	73.3593
		1009.55	51.8	954.552	60.3875	1004.55	73.2658
		1010.03	51.5	955.035	60.251	1005.03	73.1693
		1010.52	51.2	955.517	60.1129	1005.52	73.0708
		1011	50.9	955.999	59.9749	1006	72.9718
		1011.48	50.5	956.481	59.8389	1006.48	72.8736
		1011.96	50.2	956.963	59.7067	1006.96	72.7774
		1012.45	50	957.445	59.5793	1007.45	72.6839
		1012.93	49.7	957.927	59.4571	1007.93	72.5932
		1013.41	49.5	958.409	59.3399	1008.41	72.5048
		1013.89	49.2	958.892	59.2277	1008.89	72.4184
		1014.37	49	959.374	59.1206	1009.37	72.3339
		1014.86	48.8	959.856	59.0192	1009.86	72.2514
		1015.34	48.6	960.338	58.9242	1010.34	72.1711
		1015.82	48.5	960.82	58.8358	1010.82	72.0929
		1016.3	48.4	961.302	58.7539	1011.3	72.0163
		1016.78	48.3	961.784	58.6772	1011.78	71.9399
		1017.27	48.2	962.266	58.6042	1012.27	71.8621
		1017.75	48.1	962.748	58.5332	1012.75	71.7816
		1018.23	48	963.231	58.4631	1013.23	71.6974
		1018.71	48	963.713	58.3935	1013.71	71.6092
		1019.2	47.9	964.195	58.3242	1014.2	71.5174
		1019.68	47.9	964.677	58.2553	1014.68	71.4223
		1020.16	47.9	965.159	58.1866	1015.16	71.324
		1020.64	47.9	965.641	58.1174	1015.64	71.2225
		1021.12	47.9	966.123	58.0469	1016.12	71.1174
		1021.61	47.9	966.605	57.9743	1016.61	71.0086
		1022.09	47.9	967.088	57.8993	1017.09	70.8965
		1022.57	47.9	967.57	57.822	1017.57	70.7819
		1023.05	47.9	968.052	57.743	1018.05	70.6657
		1023.53	47.9	968.534	57.6626	1018.53	70.5491
		1024.02	47.9	969.016	57.5808	1019.02	70.4324
		1024.5	48	969.498	57.4971	1019.5	70.3159
		1024.98	48	969.98	57.4112	1019.98	70.1995
		1025.46	48	970.462	57.323	1020.46	70.0831
		1025.94	48	970.944	57.2333	1020.94	69.9675
		1026.43	48	971.427	57.1437	1021.43	69.854
		1026.91	47.9	971.909	57.0562	1021.91	69.7442
		1027.39	47.9	972.391	56.9727	1022.39	69.64
		1027.87	47.9	972.873	56.8949	1022.87	69.5431
		1028.36	47.9	973.355	56.8237	1023.36	69.4546
		1028.84	47.9	973.837	56.7598	1023.84	69.3758
		1029.32	47.8	974.319	56.7044	1024.32	69.3084
		1029.8	47.8	974.801	56.6594	1024.8	69.2545
		1030.28	47.8	975.283	56.6275	1025.28	69.2168
		1030.77	47.7	975.766	56.6115	1025.77	69.1983
		1031.25	47.7	976.248	56.6144	1026.25	69.2016
		1031.73	47.7	976.73	56.6382	1026.73	69.2288
		1032.21	47.7	977.212	56.6839	1027.21	69.2809
		1032.69	47.7	977.694	56.7518	1027.69	69.3581
		1033.18	47.8	978.176	56.8419	1028.18	69.4603
		1033.66	47.8	978.658	56.9539	1028.66	69.5871
		1034.14	47.9	979.14	57.0878	1029.14	69.7379
		1034.62	48	979.623	57.2433	1029.62	69.9114
		1035.11	48.1	980.105	57.4193	1030.11	70.1056
		1035.59	48.2	980.587	57.614	1030.59	70.3177
		1036.07	48.4	981.069	57.8241	1031.07	70.5434
		1036.55	48.5	981.551	58.0457	1031.55	70.7781
		1037.03	48.7	982.033	58.2745	1032.03	71.017
		1037.52	48.8	982.515	58.5061	1032.52	71.2555
		1038	49	982.997	58.7366	1033	71.4895
		1038.48	49.2	983.479	58.9623	1033.48	71.7152
		1038.96	49.4	983.962	59.1791	1033.96	71.929
		1039.44	49.5	984.444	59.383	1034.44	72.127
		1039.93	49.7	984.926	59.57	1034.93	72.3055
		1040.41	49.8	985.408	59.7361	1035.41	72.4612
		1040.89	50	985.89	59.8784	1035.89	72.5916
		1041.37	50.1	986.372	59.9953	1036.37	72.6953
		1041.85	50.2	986.854	60.0862	1036.85	72.772
		1042.34	50.3	987.336	60.1516	1037.34	72.8222
		1042.82	50.4	987.819	60.1924	1037.82	72.8469
		1043.3	50.5	988.301	60.2092	1038.3	72.847
		1043.78	50.6	988.783	60.2027	1038.78	72.8234
		1044.27	50.6	989.265	60.1734	1039.27	72.7768
		1044.75	50.7	989.747	60.1225	1039.75	72.7084
		1045.23	50.7	990.229	60.0518	1040.23	72.6203
		1045.71	50.7	990.711	59.9642	1040.71	72.5149
		1046.19	50.7	991.193	59.8626	1041.19	72.3952
		1046.68	50.7	991.676	59.7501	1041.68	72.2643
		1047.16	50.7	992.158	59.6293	1042.16	72.1248
		1047.64	50.7	992.64	59.5021	1042.64	71.9788
		1048.12	50.7	993.122	59.3702	1043.12	71.8284
		1048.6	50.6	993.604	59.2352	1043.6	71.6755
		1049.09	50.6	994.086	59.0994	1044.09	71.5227
		1049.57	50.5	994.568	58.9657	1044.57	71.3728
		1050.05	50.5	995.05	58.8371	1045.05	71.2292
		1050.53	50.4	995.532	58.7167	1045.53	71.0947
		1051.02	50.4	996.015	58.6067	1046.02	70.9718
		1051.5	50.3	996.497	58.5088	1046.5	70.8623
		1051.98	50.3	996.979	58.424	1046.98	70.7674
		1052.46	50.3	997.461	58.3536	1047.46	70.6882
		1052.94	50.2	997.943	58.2991	1047.94	70.6259
		1053.42	50.2	998.425	58.2627	1048.42	70.5822
		1053.91	50.2	998.907	58.2468	1048.91	70.5591
		1054.39	50.2	999.389	58.2535	1049.39	70.5584
		1054.87	50.2	999.871	58.2846	1049.87	70.5816
		1055.35	50.2	1000.35	58.341	1050.35	70.6302
		1055.84	50.3	1000.84	58.4231	1050.84	70.7052
		1056.32	50.3	1001.32	58.5317	1051.32	70.8081
		1056.8	50.4	1001.8	58.6678	1051.8	70.9408
		1057.28	50.5	1002.28	58.8331	1052.28	71.1051
		1057.76	50.7	1002.76	59.0294	1052.76	71.3026
		1058.25	50.8	1003.25	59.258	1053.25	71.5342
		1058.73	51	1003.73	59.5194	1053.73	71.7995
		1059.21	51.2	1004.21	59.813	1054.21	72.0971
		1059.69	51.5	1004.69	60.1376	1054.69	72.4248
		1060.17	51.7	1005.17	60.4914	1055.17	72.7799
		1060.66	52	1005.66	60.8725	1055.66	73.16
		1061.14	52.3	1006.14	61.2788	1056.14	73.5624
		1061.62	52.6	1006.62	61.708	1056.62	73.9845
		1062.1	53	1007.1	62.1567	1057.1	74.4227
		1062.59	53.3	1007.59	62.6208	1057.59	74.873
		1063.07	53.7	1008.07	63.0952	1058.07	75.3303
		1063.55	54	1008.55	63.5746	1058.55	75.7897
		1064.03	54.4	1009.03	64.0543	1059.03	76.246
		1064.51	54.7	1009.51	64.5303	1059.51	76.6953
		1065	55.1	1010	64.9999	1060	77.1344
		1065.48	55.4	1010.48	65.4611	1060.48	77.5609
		1065.96	55.7	1010.96	65.9126	1060.96	77.9729
		1066.44	56.1	1011.44	66.3527	1061.44	78.3692
		1066.92	56.4	1011.92	66.78	1061.92	78.7484
		1067.41	56.7	1012.41	67.1932	1062.41	79.1099
		1067.89	57.1	1012.89	67.5913	1062.89	79.4535
		1068.37	57.4	1013.37	67.9742	1063.37	79.7796
		1068.85	57.7	1013.85	68.3427	1063.85	80.0895
		1069.34	58	1014.34	68.6978	1064.34	80.3842
		1069.82	58.4	1014.82	69.0408	1064.82	80.6647
		1070.3	58.7	1015.3	69.3725	1065.3	80.9318
		1070.78	59	1015.78	69.6936	1065.78	81.1856
		1071.26	59.4	1016.26	70.0045	1066.26	81.4264
		1071.75	59.7	1016.75	70.306	1066.75	81.6547
		1072.23	60	1017.23	70.599	1067.23	81.8718
		1072.71	60.4	1017.71	70.885	1067.71	82.0792
		1073.19	60.7	1018.19	71.1651	1068.19	82.2788
		1073.67	61	1018.67	71.4402	1068.67	82.4726
		1074.16	61.4	1019.16	71.7107	1069.16	82.6618
		1074.64	61.7	1019.64	71.9761	1069.64	82.8474
		1075.12	62	1020.12	72.236	1070.12	83.0297
		1075.6	62.4	1020.6	72.4899	1070.6	83.2093
		1076.09	62.7	1021.09	72.7379	1071.09	83.3862
		1076.57	63	1021.57	72.9803	1071.57	83.5609
		1077.05	63.3	1022.05	73.2175	1072.05	83.7333
		1077.53	63.6	1022.53	73.4493	1072.53	83.903
		1078.01	63.8	1023.01	73.6752	1073.01	84.0691
		1078.49	64.1	1023.5	73.8937	1073.49	84.2298
		1078.98	64.3	1023.98	74.1031	1073.98	84.3835
		1079.46	64.5	1024.46	74.3017	1074.46	84.5286
		1079.94	64.7	1024.94	74.4883	1074.94	84.6636
		1080.42	64.9	1025.42	74.6622	1075.42	84.7878
		1080.91	65.1	1025.91	74.8232	1075.91	84.9007
		1081.39	65.3	1026.39	74.9711	1076.39	85.0019
		1081.87	65.4	1026.87	75.1057	1076.87	85.0908
		1082.35	65.5	1027.35	75.2266	1077.35	85.1671
		1082.83	65.6	1027.83	75.3332	1077.83	85.2304
		1083.32	65.7	1028.32	75.4253	1078.32	85.2809
		1083.8	65.8	1028.8	75.5031	1078.8	85.3192
		1084.28	65.8	1029.28	75.5674	1079.28	85.3468
		1084.76	65.9	1029.76	75.6193	1079.76	85.3651
		1085.24	66	1030.24	75.6598	1080.24	85.3759
		1085.73	66	1030.73	75.6897	1080.73	85.3804
		1086.21	66	1031.21	75.7096	1081.21	85.3796
		1086.69	66.1	1031.69	75.7198	1081.69	85.3742
		1087.17	66.1	1032.17	75.7207	1082.17	85.3645
		1087.65	66.2	1032.65	75.7131	1082.65	85.3511
		1088.14	66.2	1033.14	75.6978	1083.14	85.3343
		1088.62	66.2	1033.62	75.6761	1083.62	85.3144
		1089.1	66.3	1034.1	75.6488	1084.1	85.2913
		1089.58	66.3	1034.58	75.6165	1084.58	85.2645
		1090.07	66.4	1035.07	75.5795	1085.07	85.2335
		1090.55	66.4	1035.55	75.5374	1085.55	85.1972
		1091.03	66.5	1036.03	75.4902	1086.03	85.1553
		1091.51	66.5	1036.51	75.4378	1086.51	85.1077
		1091.99	66.6	1036.99	75.3805	1086.99	85.055
		1092.48	66.6	1037.48	75.3185	1087.48	84.9978
		1092.96	66.7	1037.96	75.2521	1087.96	84.9367
		1093.44	66.8	1038.44	75.181	1088.44	84.8721
		1093.92	66.9	1038.92	75.1047	1088.92	84.8036
		1094.4	66.9	1039.4	75.0227	1089.4	84.7309
		1094.89	67	1039.89	74.9347	1089.89	84.6537
		1095.37	67.1	1040.37	74.8412	1090.37	84.5719
		1095.85	67.2	1040.85	74.7431	1090.85	84.4861
		1096.33	67.3	1041.33	74.6418	1091.33	84.3968
		1096.82	67.5	1041.82	74.5385	1091.82	84.3051
		1097.3	67.6	1042.3	74.4344	1092.3	84.2114
		1097.78	67.7	1042.78	74.33	1092.78	84.1161
		1098.26	67.8	1043.26	74.2258	1093.26	84.0191
		1098.74	67.9	1043.74	74.1221	1093.74	83.9205
		1099.23	68.1	1044.23	74.0196	1094.23	83.8207
		1099.71	68.2	1044.71	73.9196	1094.71	83.7202
		1100.19	68.3	1045.19	73.8234	1095.19	83.6202
		1100.67	68.4	1045.67	73.7324	1095.67	83.5214
		1101.15	68.6	1046.15	73.6476	1096.15	83.4248
		1101.64	68.7	1046.64	73.5695	1096.64	83.3311
		1102.12	68.8	1047.12	73.4983	1097.12	83.2408
		1102.6	69	1047.6	73.434	1097.6	83.1544
		1103.08	69.1	1048.08	73.3767	1098.08	83.0728
		1103.57	69.2	1048.57	73.3268	1098.57	82.9968
		1104.05	69.3	1049.05	73.2845	1099.05	82.9274
		1104.53	69.4	1049.53	73.25	1099.53	82.8648
		1105.01	69.6	1050.01	73.223	1100.01	82.8093
		1105.49	69.7	1050.49	73.2028	1100.49	82.7605
		1105.98	69.8	1050.98	73.189	1100.98	82.7181
		1106.46	69.9	1051.46	73.1813	1101.46	82.6823
		1106.94	70	1051.94	73.1803	1101.94	82.6535
		1107.42	70.1	1052.42	73.1875	1102.42	82.6334
		1107.9	70.3	1052.9	73.2051	1102.9	82.6242
		1108.39	70.4	1053.39	73.2353	1103.39	82.6281
		1108.87	70.5	1053.87	73.2807	1103.87	82.6476
		1109.35	70.6	1054.35	73.3435	1104.35	82.6849
		1109.83	70.7	1054.83	73.4258	1104.83	82.7422
		1110.32	70.9	1055.32	73.5298	1105.32	82.8214
		1110.8	71	1055.8	73.6576	1105.8	82.9247
		1111.28	71.2	1056.28	73.8114	1106.28	83.0539
		1111.76	71.4	1056.76	73.9927	1106.76	83.2104
		1112.24	71.5	1057.24	74.2026	1107.24	83.3948
		1112.72	71.8	1057.72	74.4406	1107.72	83.6066
		1113.21	72	1058.21	74.7055	1108.21	83.8441
		1113.69	72.2	1058.69	74.9949	1108.69	84.1046
		1114.17	72.5	1059.17	75.306	1109.17	84.3848
		1114.65	72.8	1059.65	75.6356	1109.65	84.6809
		1115.14	73	1060.14	75.9803	1110.14	84.9891
		1115.62	73.3	1060.62	76.3366	1110.62	85.305
		1116.1	73.6	1061.1	76.7006	1111.1	85.6242
		1116.58	73.9	1061.58	77.0681	1111.58	85.9421
		1117.06	74.2	1062.06	77.435	1112.06	86.2544
		1117.55	74.5	1062.55	77.7974	1112.55	86.5571
		1118.03	74.8	1063.03	78.1525	1113.03	86.8473
		1118.51	75.1	1063.51	78.4984	1113.51	87.1235
		1118.99	75.4	1063.99	78.8345	1113.99	87.3852
		1119.47	75.7	1064.47	79.1611	1114.47	87.6333
		1119.96	76	1064.96	79.4791	1114.96	87.869
		1120.44	76.2	1065.44	79.79	1115.44	88.0943
		1120.92	76.5	1065.92	80.0954	1115.92	88.3113
		1121.4	76.8	1066.4	80.3971	1116.4	88.5224
		1121.89	77.1	1066.89	80.6973	1116.89	88.7301
		1122.37	77.3	1067.37	80.9982	1117.37	88.9369
		1122.85	77.6	1067.85	81.3021	1117.85	89.1454
		1123.33	77.9	1068.33	81.6108	1118.33	89.3578
		1123.81	78.2	1068.81	81.9252	1118.81	89.5756
		1124.3	78.5	1069.3	82.2455	1119.3	89.7995
		1124.78	78.8	1069.78	82.5711	1119.78	90.0294
		1125.26	79.1	1070.26	82.9009	1120.26	90.2643
		1125.74	79.4	1070.74	83.2335	1120.74	90.5028
		1126.22	79.7	1071.22	83.5676	1121.22	90.7434
		1126.71	80	1071.71	83.9021	1121.71	90.9842
		1127.19	80.4	1072.19	84.2356	1122.19	91.2233
		1127.67	80.7	1072.67	84.5665	1122.67	91.4589
		1128.15	81	1073.15	84.8929	1123.15	91.6889
		1128.63	81.3	1073.63	85.2128	1123.63	91.9116
		1129.12	81.6	1074.12	85.5239	1124.12	92.1251
		1129.6	81.9	1074.6	85.8246	1124.6	92.3283
		1130.08	82.2	1075.08	86.1135	1125.08	92.5204
		1130.56	82.5	1075.56	86.3899	1125.56	92.7012
		1131.05	82.8	1076.05	86.6536	1126.05	92.8706
		1131.53	83	1076.53	86.9047	1126.53	93.029
		1132.01	83.3	1077.01	87.1433	1127.01	93.1767
		1132.49	83.5	1077.49	87.3698	1127.49	93.3139
		1132.97	83.7	1077.97	87.5841	1127.97	93.4413
		1133.46	83.9	1078.46	87.7863	1128.46	93.5593
		1133.94	84.1	1078.94	87.9765	1128.94	93.6684
		1134.42	84.2	1079.42	88.1544	1129.42	93.7693
		1134.9	84.4	1079.9	88.3195	1129.9	93.8622
		1135.38	84.5	1080.38	88.471	1130.38	93.947
		1135.87	84.6	1080.87	88.6079	1130.87	94.0233
		1136.35	84.7	1081.35	88.7287	1131.35	94.0902
		1136.83	84.8	1081.83	88.8323	1131.83	94.1466
		1137.31	84.8	1082.31	88.9176	1132.31	94.1915
		1137.8	84.8	1082.8	88.9841	1132.8	94.2239
		1138.28	84.8	1083.28	89.0313	1133.28	94.2435
		1138.76	84.8	1083.76	89.0593	1133.76	94.2499
		1139.24	84.8	1084.24	89.0681	1134.24	94.2432
		1139.72	84.7	1084.72	89.0579	1134.72	94.2236
		1140.21	84.6	1085.21	89.0289	1135.21	94.1915
		1140.69	84.5	1085.69	88.9815	1135.69	94.1473
		1141.17	84.4	1086.17	88.9164	1136.17	94.0916
		1141.65	84.3	1086.65	88.8346	1136.65	94.0256
		1142.13	84.1	1087.13	88.7375	1137.13	93.9506
		1142.62	84	1087.62	88.6267	1137.62	93.868
		1143.1	83.8	1088.1	88.5038	1138.1	93.7794
		1143.58	83.6	1088.58	88.3702	1138.58	93.6862
		1144.06	83.4	1089.06	88.2273	1139.06	93.5895
		1144.55	83.2	1089.55	88.076	1139.55	93.4903
		1145.03	83	1090.03	87.9173	1140.03	93.3893
		1145.51	82.8	1090.51	87.7523	1140.51	93.2871
		1145.99	82.6	1090.99	87.582	1140.99	93.184
		1146.47	82.4	1091.47	87.4072	1141.47	93.0803
		1146.96	82.1	1091.96	87.2287	1141.96	92.9763
		1147.44	81.9	1092.44	87.0467	1142.44	92.8717
		1147.92	81.7	1092.92	86.8614	1142.92	92.7663
		1148.4	81.4	1093.4	86.6727	1143.4	92.6595
		1148.88	81.2	1093.88	86.4805	1143.88	92.5511
		1149.37	81	1094.37	86.2849	1144.37	92.4405
		1149.85	80.7	1094.85	86.0862	1144.85	92.3276
		1150.33	80.5	1095.33	85.885	1145.33	92.2124
		1150.81	80.3	1095.81	85.6818	1145.81	92.0948
		1151.3	80.1	1096.3	85.477	1146.3	91.9748
		1151.78	79.9	1096.78	85.2708	1146.78	91.8523
		1152.26	79.7	1097.26	85.0635	1147.26	91.7275
		1152.74	79.6	1097.74	84.8553	1147.74	91.6005
		1153.22	79.4	1098.22	84.6471	1148.22	91.4717
		1153.7	79.3	1098.7	84.4399	1148.7	91.3418
		1154.19	79.1	1099.19	84.2351	1149.19	91.212
		1154.67	79	1099.67	84.0341	1149.67	91.0831
		1155.15	79	1100.15	83.8385	1150.15	90.9564
		1155.63	78.9	1100.63	83.6497	1150.63	90.8329
		1156.12	78.9	1101.12	83.4692	1151.12	90.714
		1156.6	78.9	1101.6	83.2985	1151.6	90.6011
		1157.08	78.9	1102.08	83.1398	1152.08	90.4962
		1157.56	78.9	1102.56	82.9956	1152.56	90.4013
		1158.04	79	1103.04	82.8687	1153.04	90.319
		1158.53	79.1	1103.53	82.7621	1153.53	90.252
		1159.01	79.2	1104.01	82.6785	1154.01	90.2029
		1159.49	79.4	1104.49	82.6206	1154.49	90.1739
		1159.97	79.6	1104.97	82.5906	1154.97	90.1675
		1160.45	79.8	1105.45	82.5908	1155.45	90.1857
		1160.94	80.1	1105.94	82.6234	1155.94	90.2304
		1161.42	80.4	1106.42	82.6906	1156.42	90.3033
		1161.9	80.7	1106.9	82.794	1156.9	90.4056
		1162.38	81	1107.38	82.9351	1157.38	90.5376
		1162.87	81.4	1107.87	83.1142	1157.87	90.6992
		1163.35	81.8	1108.35	83.331	1158.35	90.8893
		1163.83	82.2	1108.83	83.5842	1158.83	91.106
		1164.31	82.6	1109.31	83.8722	1159.31	91.3473
		1164.79	83.1	1109.79	84.1926	1159.79	91.6106
		1165.28	83.5	1110.28	84.5427	1160.28	91.8932
		1165.76	84	1110.76	84.9192	1160.76	92.1919
		1166.24	84.4	1111.24	85.3185	1161.24	92.5033
		1166.72	84.9	1111.72	85.7366	1161.72	92.8239
		1167.2	85.4	1112.2	86.1692	1162.2	93.1497
		1167.69	85.8	1112.69	86.612	1162.69	93.4773
		1168.17	86.2	1113.17	87.061	1163.17	93.8032
		1168.65	86.7	1113.65	87.5127	1163.65	94.1248
		1169.13	87.1	1114.13	87.9639	1164.13	94.4396
		1169.62	87.5	1114.62	88.4117	1164.62	94.7461
		1170.1	87.9	1115.1	88.8537	1165.1	95.0428
		1170.58	88.2	1115.58	89.2871	1165.58	95.3286
		1171.06	88.6	1116.06	89.7099	1166.06	95.6026
		1171.54	88.9	1116.54	90.12	1166.54	95.8642
		1172.03	89.3	1117.03	90.5163	1167.03	96.1131
		1172.51	89.6	1117.51	90.8979	1167.51	96.3492
		1172.99	89.9	1117.99	91.2645	1167.99	96.5726
		1173.47	90.2	1118.47	91.6159	1168.47	96.7836
		1173.95	90.5	1118.95	91.9522	1168.95	96.9825
		1174.44	90.8	1119.44	92.273	1169.44	97.1697
		1174.92	91	1119.92	92.5781	1169.92	97.3454
		1175.4	91.3	1120.4	92.8672	1170.4	97.5101
		1175.88	91.5	1120.88	93.1402	1170.88	97.6645
		1176.37	91.8	1121.37	93.3974	1171.37	97.8089
		1176.85	92	1121.85	93.6391	1171.85	97.9442
		1177.33	92.2	1122.33	93.866	1172.33	98.0708
		1177.81	92.4	1122.81	94.0789	1172.81	98.1891
		1178.29	92.6	1123.29	94.2786	1173.29	98.2997
		1178.78	92.8	1123.78	94.4656	1173.78	98.403
		1179.26	93	1124.26	94.6406	1174.26	98.4993
		1179.74	93.2	1124.74	94.8041	1174.74	98.5895
		1180.22	93.3	1125.22	94.9566	1175.22	98.6741
		1180.7	93.5	1125.7	95.0986	1175.7	98.7539
		1181.19	93.6	1126.19	95.2305	1176.19	98.8294
		1181.67	93.8	1126.67	95.3525	1176.67	98.9009
		1182.15	93.9	1127.15	95.4649	1177.15	98.9683
		1182.63	94	1127.63	95.5677	1177.63	99.0314
		1183.12	94.1	1128.12	95.6609	1178.12	99.0897
		1183.6	94.2	1128.6	95.7445	1178.6	99.1427
		1184.08	94.3	1129.08	95.8185	1179.08	99.19
		1184.56	94.4	1129.56	95.8827	1179.56	99.2312
		1185.04	94.4	1130.04	95.9369	1180.04	99.266
		1185.53	94.5	1130.53	95.981	1180.53	99.2942
		1186.01	94.5	1131.01	96.0146	1181.01	99.3157
		1186.49	94.5	1131.49	96.0373	1181.49	99.3301
		1186.97	94.6	1131.97	96.0487	1181.97	99.3372
		1187.45	94.5	1132.45	96.0486	1182.45	99.3371
		1187.94	94.5	1132.94	96.0371	1182.94	99.3295
		1188.42	94.5	1133.42	96.014	1183.42	99.3146
		1188.9	94.4	1133.9	95.9798	1183.9	99.2926
		1189.38	94.4	1134.38	95.9349	1184.38	99.2638
		1189.86	94.3	1134.86	95.8796	1184.86	99.2285
		1190.35	94.2	1135.35	95.8143	1185.35	99.1871
		1190.83	94.1	1135.83	95.7397	1185.83	99.1402
		1191.31	94	1136.31	95.6561	1186.31	99.0884
		1191.79	93.9	1136.79	95.5643	1186.79	99.0322
		1192.28	93.8	1137.28	95.4651	1187.28	98.9723
		1192.76	93.7	1137.76	95.3595	1187.76	98.9094
		1193.24	93.5	1138.24	95.2484	1188.24	98.844
		1193.72	93.4	1138.72	95.1331	1188.72	98.7763
		1194.2	93.3	1139.2	95.0147	1189.2	98.7069
		1194.68	93.1	1139.68	94.8945	1189.68	98.636
		1195.17	93	1140.17	94.7739	1190.17	98.564
		1195.65	92.8	1140.65	94.6542	1190.65	98.4915
		1196.13	92.7	1141.13	94.5369	1191.13	98.4191
		1196.61	92.6	1141.61	94.4231	1191.61	98.3476
		1197.1	92.4	1142.1	94.3141	1192.1	98.2778
		1197.58	92.3	1142.58	94.2107	1192.58	98.2105
		1198.06	92.2	1143.06	94.1136	1193.06	98.1463
		1198.54	92.1	1143.54	94.0234	1193.54	98.0858
		1199.02	92	1144.02	93.9406	1194.02	98.0294
		1199.51	92	1144.51	93.8658	1194.51	97.9776
		1199.99	91.9	1144.99	93.7997	1194.99	97.9308
		1200.47	91.8	1145.47	93.7431	1195.47	97.8894
		1200.95	91.8	1145.95	93.6967	1195.95	97.8536
		1201.43	91.8	1146.43	93.6612	1196.43	97.8237
		1201.92	91.8	1146.92	93.637	1196.92	97.7998
		1202.4	91.8	1147.4	93.6243	1197.4	97.7823
		1202.88	91.8	1147.88	93.6234	1197.88	97.7716
		1203.36	91.8	1148.36	93.6345	1198.36	97.768
		1203.85	91.8	1148.85	93.6576	1198.85	97.7722
		1204.33	91.9	1149.33	93.6932	1199.33	97.7846
		1204.81	91.9	1149.81	93.7413	1199.81	97.8057
		1205.29	92	1150.29	93.8023	1200.29	97.8356
		1205.77	92.1	1150.77	93.8759	1200.77	97.8741
		1206.26	92.2	1151.26	93.9619	1201.26	97.9209
		1206.74	92.3	1151.74	94.0597	1201.74	97.9752
		1207.22	92.4	1152.22	94.1684	1202.22	98.0364
		1207.7	92.5	1152.7	94.2865	1202.7	98.1034
		1208.18	92.7	1153.18	94.4124	1203.18	98.1751
		1208.67	92.8	1153.67	94.5439	1203.67	98.2502
		1209.15	92.9	1154.15	94.6785	1204.15	98.3272
		1209.63	93	1154.63	94.8135	1204.63	98.4048
		1210.11	93.2	1155.11	94.9462	1205.11	98.4811
		1210.6	93.3	1155.6	95.074	1205.6	98.5547
		1211.08	93.4	1156.08	95.1948	1206.08	98.6241
		1211.56	93.5	1156.56	95.3067	1206.56	98.6878
		1212.04	93.6	1157.04	95.4081	1207.04	98.7448
		1212.52	93.7	1157.52	95.4979	1207.52	98.7941
		1213.01	93.7	1158.01	95.5748	1208.01	98.8348
		1213.49	93.8	1158.49	95.6382	1208.49	98.8666
		1213.97	93.8	1158.97	95.6874	1208.97	98.8895
		1214.45	93.9	1159.45	95.7222	1209.45	98.9037
		1214.93	93.9	1159.93	95.7429	1209.93	98.9099
		1215.42	93.9	1160.42	95.7501	1210.42	98.9088
		1215.9	93.9	1160.9	95.7448	1210.9	98.9016
		1216.38	93.9	1161.38	95.7283	1211.38	98.8889
		1216.86	93.9	1161.86	95.7021	1211.86	98.8717
		1217.35	93.9	1162.35	95.6674	1212.35	98.8504
		1217.83	93.9	1162.83	95.6256	1212.83	98.8254
		1218.31	93.8	1163.31	95.5776	1213.31	98.7971
		1218.79	93.8	1163.79	95.5245	1213.79	98.7657
		1219.27	93.7	1164.27	95.4668	1214.27	98.7314
		1219.76	93.7	1164.76	95.4052	1214.76	98.6946
		1220.24	93.6	1165.24	95.3399	1215.24	98.6555
		1220.72	93.6	1165.72	95.2714	1215.72	98.6143
		1221.2	93.5	1166.2	95.1996	1216.2	98.5713
		1221.68	93.4	1166.68	95.1247	1216.68	98.5267
		1222.17	93.4	1167.17	95.0468	1217.17	98.4805
		1222.65	93.3	1167.65	94.9661	1217.65	98.4331
		1223.13	93.2	1168.13	94.8827	1218.13	98.3845
		1223.61	93.1	1168.61	94.7971	1218.61	98.3346
		1224.09	93	1169.09	94.7095	1219.09	98.2836
		1224.58	93	1169.58	94.6201	1219.58	98.2313
		1225.06	92.9	1170.06	94.5289	1220.06	98.1777
		1225.54	92.8	1170.54	94.4359	1220.54	98.1227
		1226.02	92.7	1171.02	94.3413	1221.02	98.0665
		1226.51	92.7	1171.51	94.245	1221.51	98.0092
		1226.99	92.6	1171.99	94.1474	1221.99	97.9512
		1227.47	92.5	1172.47	94.0489	1222.47	97.8929
		1227.95	92.4	1172.95	93.9502	1222.95	97.8347
		1228.43	92.4	1173.43	93.8519	1223.43	97.7768
		1228.92	92.3	1173.92	93.7545	1223.92	97.7195
		1229.4	92.2	1174.4	93.6586	1224.4	97.6631
		1229.88	92.2	1174.88	93.5646	1224.88	97.6078
		1230.36	92.1	1175.36	93.4733	1225.36	97.5543
		1230.84	92.1	1175.84	93.3852	1225.84	97.5031
		1231.33	92	1176.33	93.301	1226.33	97.455
		1231.81	92	1176.81	93.2214	1226.81	97.4107
		1232.29	91.9	1177.29	93.147	1227.29	97.3708
		1232.77	91.9	1177.77	93.0784	1227.77	97.3356
		1233.26	91.8	1178.26	93.0159	1228.26	97.3052
		1233.74	91.8	1178.74	92.9597	1228.74	97.2797
		1234.22	91.8	1179.22	92.9102	1229.22	97.2587
		1234.7	91.7	1179.7	92.8674	1229.7	97.2418
		1235.18	91.7	1180.18	92.8313	1230.18	97.2285
		1235.66	91.7	1180.66	92.8016	1230.66	97.2183
		1236.15	91.7	1181.15	92.7779	1231.15	97.2104
		1236.63	91.6	1181.63	92.7596	1231.63	97.2044
		1237.11	91.6	1182.11	92.7456	1232.11	97.1995
		1237.59	91.6	1182.59	92.7351	1232.59	97.1952
		1238.08	91.6	1183.08	92.727	1233.08	97.1911
		1238.56	91.6	1183.56	92.7202	1233.56	97.1867
		1239.04	91.6	1184.04	92.7138	1234.04	97.1815
		1239.52	91.6	1184.52	92.7067	1234.52	97.1752
		1240	91.6	1185	92.6981	1235	97.1671
		1240.49	91.6	1185.49	92.6869	1235.49	97.157
		1240.97	91.6	1185.97	92.6723	1235.97	97.1446
		1241.45	91.6	1186.45	92.6536	1236.45	97.1298
		1241.93	91.5	1186.93	92.6305	1236.93	97.1129
		1242.41	91.5	1187.41	92.603	1237.41	97.0946
		1242.9	91.5	1187.9	92.5715	1237.9	97.0753
		1243.38	91.5	1188.38	92.5367	1238.38	97.0558
		1243.86	91.5	1188.86	92.4991	1238.86	97.0365
		1244.34	91.5	1189.34	92.4597	1239.34	97.0177
		1244.83	91.5	1189.83	92.419	1239.83	96.9996
		1245.31	91.5	1190.31	92.3779	1240.31	96.9822
		1245.79	91.5	1190.79	92.3372	1240.79	96.9656
		1246.27	91.4	1191.27	92.2976	1241.27	96.9502
		1246.75	91.4	1191.75	92.2598	1241.75	96.936
		1247.24	91.4	1192.24	92.2245	1242.24	96.9232
		1247.72	91.4	1192.72	92.1919	1242.72	96.9121
		1248.2	91.4	1193.2	92.1619	1243.2	96.9024
		1248.68	91.4	1193.68	92.1344	1243.68	96.894
		1249.16	91.4	1194.16	92.1087	1244.16	96.8868
		1249.65	91.4	1194.65	92.0841	1244.65	96.8805
		1250.13	91.3	1195.13	92.0601	1245.13	96.8748
		1250.61	91.3	1195.61	92.036	1245.61	96.8695
		1251.09	91.3	1196.09	92.0113	1246.09	96.8643
		1251.58	91.3	1196.58	91.9856	1246.58	96.859
		1252.06	91.3	1197.06	91.9583	1247.06	96.8533
		1252.54	91.3	1197.54	91.929	1247.54	96.8472
		1253.02	91.2	1198.02	91.8972	1248.02	96.8405
		1253.5	91.2	1198.5	91.8628	1248.5	96.8332
		1253.99	91.2	1198.99	91.8259	1248.99	96.8256
		1254.47	91.2	1199.47	91.7866	1249.47	96.8178
		1254.95	91.1	1199.95	91.7455	1249.95	96.8098
		1255.43	91.1	1200.43	91.7032	1250.43	96.8017
		1255.91	91.1	1200.91	91.6603	1250.91	96.7935
		1256.4	91	1201.4	91.6176	1251.4	96.785
		1256.88	91	1201.88	91.5756	1251.88	96.7764
		1257.36	90.9	1202.36	91.535	1252.36	96.7678
		1257.84	90.9	1202.84	91.4966	1252.84	96.7593
		1258.33	90.8	1203.33	91.4608	1253.33	96.7512
		1258.81	90.8	1203.81	91.4286	1253.81	96.7434
		1259.29	90.7	1204.29	91.4006	1254.29	96.7361
		1259.77	90.7	1204.77	91.3776	1254.77	96.7291
		1260.25	90.6	1205.25	91.3601	1255.25	96.7222
		1260.73	90.5	1205.73	91.3488	1255.73	96.7154
		1261.22	90.5	1206.22	91.3442	1256.22	96.7085
		1261.7	90.4	1206.7	91.3467	1256.7	96.7017
		1262.18	90.3	1207.18	91.3563	1257.18	96.6951
		1262.66	90.3	1207.66	91.3728	1257.66	96.6889
		1263.15	90.2	1208.15	91.3958	1258.15	96.6831
		1263.63	90.1	1208.63	91.4243	1258.63	96.6777
		1264.11	90	1209.11	91.4577	1259.11	96.6724
		1264.59	89.9	1209.59	91.495	1259.59	96.6673
		1265.07	89.8	1210.07	91.5354	1260.07	96.662
		1265.56	89.7	1210.56	91.5782	1260.56	96.6565
		1266.04	89.7	1211.04	91.6226	1261.04	96.6507
		1266.52	89.6	1211.52	91.6677	1261.52	96.6442
		1267	89.5	1212	91.7124	1262	96.637
		1267.48	89.4	1212.48	91.7555	1262.48	96.6287
		1267.97	89.3	1212.97	91.7958	1262.97	96.6189
		1268.45	89.2	1213.45	91.8322	1263.45	96.6074
		1268.93	89.1	1213.93	91.8641	1263.93	96.5942
		1269.41	89	1214.41	91.8912	1264.41	96.5794
		1269.9	89	1214.9	91.9137	1264.9	96.5631
		1270.38	88.9	1215.38	91.9319	1265.38	96.5455
		1270.86	88.8	1215.86	91.9465	1265.86	96.5268
		1271.34	88.7	1216.34	91.9579	1266.34	96.5071
		1271.82	88.7	1216.82	91.9663	1266.82	96.4867
		1272.31	88.6	1217.31	91.9718	1267.31	96.4656
		1272.79	88.6	1217.79	91.9744	1267.79	96.4442
		1273.27	88.5	1218.27	91.9742	1268.27	96.4229
		1273.75	88.5	1218.75	91.9711	1268.75	96.402
		1274.23	88.5	1219.23	91.9654	1269.23	96.3819
		1274.72	88.4	1219.72	91.9573	1269.72	96.3629
		1275.2	88.4	1220.2	91.9472	1270.2	96.345
		1275.68	88.4	1220.68	91.9355	1270.68	96.3283
		1276.16	88.4	1221.16	91.9228	1271.16	96.3127
		1276.64	88.4	1221.64	91.9096	1271.64	96.2982
		1277.13	88.4	1222.13	91.8966	1272.13	96.2851
		1277.61	88.3	1222.61	91.8845	1272.61	96.2733
		1278.09	88.3	1223.09	91.8738	1273.09	96.2632
		1278.57	88.3	1223.57	91.8652	1273.57	96.2548
		1279.06	88.3	1224.06	91.8593	1274.06	96.2483
		1279.54	88.3	1224.54	91.8568	1274.54	96.2438
		1280.02	88.3	1225.02	91.8581	1275.02	96.2413
		1280.5	88.3	1225.5	91.8637	1275.5	96.2411
		1280.98	88.3	1225.98	91.8739	1275.98	96.2434
		1281.47	88.3	1226.47	91.8889	1276.47	96.2484
		1281.95	88.3	1226.95	91.9082	1276.95	96.256
		1282.43	88.3	1227.43	91.9312	1277.43	96.266
		1282.91	88.3	1227.91	91.9572	1277.91	96.2781
		1283.39	88.3	1228.39	91.985	1278.39	96.2916
		1283.88	88.2	1228.88	92.0136	1278.88	96.306
		1284.36	88.2	1229.36	92.042	1279.36	96.3207
		1284.84	88.2	1229.84	92.0693	1279.84	96.3351
		1285.32	88.1	1230.32	92.0946	1280.32	96.3487
		1285.81	88.1	1230.81	92.1172	1280.81	96.361
		1286.29	88	1231.29	92.1361	1281.29	96.3715
		1286.77	88	1231.77	92.1505	1281.77	96.3798
		1287.25	87.9	1232.25	92.1599	1282.25	96.3854
		1287.73	87.9	1232.73	92.1637	1282.73	96.3883
		1288.22	87.8	1233.22	92.1621	1283.22	96.3883
		1288.7	87.7	1233.7	92.1555	1283.7	96.3857
		1289.18	87.6	1234.18	92.1444	1284.18	96.3809
		1289.66	87.5	1234.66	92.1297	1284.66	96.3743
		1290.14	87.4	1235.14	92.1119	1285.14	96.3661
		1290.63	87.3	1235.63	92.0917	1285.63	96.3565
		1291.11	87.2	1236.11	92.0691	1286.11	96.3455
		1291.59	87.1	1236.59	92.0442	1286.59	96.3332
		1292.07	87	1237.07	92.0169	1287.07	96.3194
		1292.56	86.9	1237.56	91.9868	1287.56	96.3041
		1293.04	86.8	1238.04	91.9539	1288.04	96.2871
		1293.52	86.8	1238.52	91.9178	1288.52	96.2683
		1294	86.7	1239	91.8782	1289	96.2471
		1294.48	86.6	1239.48	91.8349	1289.48	96.2232
		1294.97	86.5	1239.97	91.7874	1289.97	96.196
		1295.45	86.4	1240.45	91.7356	1290.45	96.165
		1295.93	86.4	1240.93	91.6793	1290.93	96.1299
		1296.41	86.3	1241.41	91.6182	1291.41	96.0907
		1296.89	86.2	1241.89	91.5524	1291.89	96.0473
		1297.38	86.2	1242.38	91.4817	1292.38	95.9999
		1297.86	86.1	1242.86	91.4059	1292.86	95.9488
		1298.34	86	1243.34	91.3249	1293.34	95.894
		1298.82	86	1243.82	91.2385	1293.82	95.8356
		1299.31	85.9	1244.31	91.1467	1294.31	95.7738
		1299.79	85.9	1244.79	91.0499	1294.79	95.7088
		1300.27	85.8	1245.27	90.9484	1295.27	95.6409
		1300.75	85.8	1245.75	90.843	1295.75	95.5705
		1301.23	85.8	1246.23	90.7343	1296.23	95.4979
		1301.71	85.7	1246.71	90.6227	1296.71	95.4235
		1302.2	85.7	1247.2	90.5086	1297.2	95.3474
		1302.68	85.7	1247.68	90.3922	1297.68	95.2698
		1303.16	85.7	1248.16	90.2736	1298.16	95.1907
		1303.64	85.6	1248.64	90.1531	1298.64	95.1103
		1304.13	85.6	1249.13	90.0309	1299.13	95.0289
		1304.61	85.6	1249.61	89.9075	1299.61	94.9469
		1305.09	85.6	1250.09	89.7831	1300.09	94.8644
		1305.57	85.6	1250.57	89.658	1300.57	94.7815
		1306.05	85.6	1251.05	89.5322	1301.05	94.6984
		1306.54	85.5	1251.54	89.4056	1301.54	94.6149
		1307.02	85.5	1252.02	89.2783	1302.02	94.5309
		1307.5	85.5	1252.5	89.1504	1302.5	94.4466
		1307.98	85.5	1252.98	89.0222	1302.98	94.3623
		1308.46	85.5	1253.46	88.8945	1303.46	94.2785
		1308.95	85.4	1253.95	88.768	1303.95	94.1956
		1309.43	85.4	1254.43	88.6434	1304.43	94.1142
		1309.91	85.4	1254.91	88.5215	1304.91	94.0349
		1310.39	85.4	1255.39	88.4027	1305.39	93.9581
		1310.88	85.4	1255.88	88.288	1305.88	93.8844
		1311.36	85.3	1256.36	88.1782	1306.36	93.8145
		1311.84	85.3	1256.84	88.0745	1306.84	93.7493
		1312.32	85.3	1257.32	87.9785	1307.32	93.6899
		1312.8	85.3	1257.8	87.8918	1307.8	93.6373
		1313.29	85.3	1258.29	87.8161	1308.29	93.5924
		1313.77	85.3	1258.77	87.7527	1308.77	93.5562
		1314.25	85.3	1259.25	87.7029	1309.25	93.5292
		1314.73	85.3	1259.73	87.6677	1309.73	93.512
		1315.21	85.3	1260.21	87.6478	1310.21	93.5052
		1315.7	85.3	1260.7	87.6439	1310.7	93.5091
		1316.18	85.3	1261.18	87.6561	1311.18	93.5239
		1316.66	85.3	1261.66	87.684	1311.66	93.5497
		1317.14	85.4	1262.14	87.727	1312.14	93.5859
		1317.62	85.4	1262.62	87.7837	1312.62	93.6318
		1318.11	85.4	1263.11	87.8528	1313.11	93.6864
		1318.59	85.5	1263.59	87.9328	1313.59	93.7488
		1319.07	85.5	1264.07	88.0222	1314.07	93.8179
		1319.55	85.6	1264.55	88.1197	1314.55	93.893
		1320.04	85.6	1265.04	88.2241	1315.04	93.973
		1320.52	85.7	1265.52	88.3338	1315.52	94.057
		1321	85.8	1266	88.447	1316	94.1437
		1321.48	85.8	1266.48	88.5615	1316.48	94.2316
		1321.96	85.9	1266.96	88.6753	1316.96	94.3192
		1322.45	86	1267.45	88.7863	1317.45	94.405
		1322.93	86	1267.93	88.8925	1317.93	94.4874
		1323.41	86.1	1268.41	88.9926	1318.41	94.5652
		1323.89	86.1	1268.89	89.0856	1318.89	94.6374
		1324.38	86.2	1269.38	89.1707	1319.38	94.703
		1324.86	86.2	1269.86	89.2472	1319.86	94.761
		1325.34	86.3	1270.34	89.3145	1320.34	94.8109
		1325.82	86.3	1270.82	89.3719	1320.82	94.8517
		1326.3	86.3	1271.3	89.4188	1321.3	94.8831
		1326.79	86.4	1271.79	89.4545	1321.79	94.905
		1327.27	86.4	1272.27	89.4789	1322.27	94.9174
		1327.75	86.4	1272.75	89.4917	1322.75	94.9207
		1328.23	86.4	1273.23	89.4933	1323.23	94.9155
		1328.71	86.4	1273.71	89.4838	1323.71	94.9026
		1329.2	86.4	1274.2	89.4642	1324.2	94.8827
		1329.68	86.3	1274.68	89.4353	1324.68	94.857
		1330.16	86.3	1275.16	89.3988	1325.16	94.8267
		1330.64	86.3	1275.64	89.3563	1325.64	94.7934
		1331.12	86.2	1276.12	89.3101	1326.12	94.7587
		1331.61	86.2	1276.61	89.2625	1326.61	94.7244
		1332.09	86.2	1277.09	89.2155	1327.09	94.6918
		1332.57	86.1	1277.57	89.1712	1327.57	94.6624
		1333.05	86.1	1278.05	89.1313	1328.05	94.637
		1333.54	86.1	1278.54	89.0974	1328.54	94.6166
		1334.02	86	1279.02	89.0711	1329.02	94.602
		1334.5	86	1279.5	89.0537	1329.5	94.594
		1334.98	85.9	1279.98	89.0469	1329.98	94.5933
		1335.46	85.9	1280.46	89.0516	1330.46	94.6006
		1335.95	85.9	1280.95	89.0685	1330.95	94.6162
		1336.43	85.9	1281.43	89.0976	1331.43	94.6399
		1336.91	85.8	1281.91	89.1381	1331.91	94.6712
		1337.39	85.8	1282.39	89.1888	1332.39	94.7093
		1337.87	85.8	1282.87	89.2484	1332.87	94.7532
		1338.36	85.8	1283.36	89.3154	1333.36	94.8021
		1338.84	85.8	1283.84	89.3885	1333.84	94.8553
		1339.32	85.7	1284.32	89.4667	1334.32	94.9122
		1339.8	85.7	1284.8	89.5486	1334.8	94.9722
		1340.29	85.7	1285.29	89.6334	1335.29	95.0347
		1340.77	85.7	1285.77	89.7198	1335.77	95.099
		1341.25	85.7	1286.25	89.8068	1336.25	95.1642
		1341.73	85.7	1286.73	89.8933	1336.73	95.2298
		1342.21	85.7	1287.21	89.9787	1337.21	95.2949
		1342.69	85.8	1287.69	90.0624	1337.69	95.3592
		1343.18	85.8	1288.18	90.144	1338.18	95.422
		1343.66	85.8	1288.66	90.2232	1338.66	95.4828
		1344.14	85.8	1289.14	90.2993	1339.14	95.5411
		1344.62	85.8	1289.62	90.372	1339.62	95.5961
		1345.11	85.8	1290.11	90.4404	1340.11	95.6472
		1345.59	85.9	1290.59	90.5041	1340.59	95.694
		1346.07	85.9	1291.07	90.5624	1341.07	95.7358
		1346.55	85.9	1291.55	90.6148	1341.55	95.7725
		1347.03	85.9	1292.03	90.6606	1342.03	95.8037
		1347.52	85.9	1292.52	90.6989	1342.52	95.8288
		1348	86	1293	90.7289	1343	95.8474
		1348.48	86	1293.48	90.7497	1343.48	95.8592
		1348.96	86	1293.96	90.7608	1343.96	95.8638
		1349.44	86	1294.44	90.7619	1344.44	95.8614
		1349.93	86	1294.93	90.7533	1344.93	95.8524
		1350.41	86	1295.41	90.7358	1345.41	95.8376
		1350.89	86	1295.89	90.7106	1345.89	95.818
		1351.37	86	1296.37	90.6791	1346.37	95.7947
		1351.86	86.1	1296.86	90.6423	1346.86	95.7688
		1352.34	86.1	1297.34	90.6015	1347.34	95.7409
		1352.82	86.1	1297.82	90.5575	1347.82	95.7117
		1353.3	86.1	1298.3	90.5113	1348.3	95.6818
		1353.78	86.1	1298.78	90.4636	1348.78	95.6516
		1354.27	86.1	1299.27	90.4154	1349.27	95.6215
		1354.75	86	1299.75	90.3673	1349.75	95.5918
		1355.23	86	1300.23	90.32	1350.23	95.5628
		1355.71	86	1300.71	90.2738	1350.71	95.5345
		1356.19	86	1301.19	90.2287	1351.19	95.5067
		1356.68	86	1301.68	90.1846	1351.68	95.4793
		1357.16	86	1302.16	90.1416	1352.16	95.4523
		1357.64	86	1302.64	90.0997	1352.64	95.4259
		1358.12	85.9	1303.12	90.0593	1353.12	95.4004
		1358.61	85.9	1303.61	90.0207	1353.61	95.3763
		1359.09	85.9	1304.09	89.9842	1354.09	95.3538
		1359.57	85.9	1304.57	89.9498	1354.57	95.333
		1360.05	85.8	1305.05	89.9173	1355.05	95.3137
		1360.53	85.8	1305.53	89.8863	1355.53	95.2958
		1361.02	85.8	1306.02	89.8564	1356.02	95.2789
		1361.5	85.7	1306.5	89.8276	1356.5	95.2629
		1361.98	85.7	1306.98	89.7998	1356.98	95.2479
		1362.46	85.6	1307.46	89.7732	1357.46	95.234
[truncated: 5,471 more rows]

## Sheet: Fig. 2h
		Before UV		After UV			After Air
		Chemical shift	Intensity	Chemical shift	Intensity	Intensity	Chemical shift	Intensity
		-94.5332	6863.5	294.988	12480.5	-14139.1	-94.5332	-19138.4
		-94.4381	3979.85	294.798	5158.27	-14148.3	-94.4381	-10171.1
		-94.343	7158.26	294.608	-3440.24	-14157.6	-94.343	-5072.1
		-94.2479	2962.13	294.417	-5798.96	-14166.8	-94.2479	-8178.05
		-94.1528	-2762.77	294.227	-1075.53	-14176.1	-94.1528	-14126
		-94.0576	-3168.46	294.037	5715.69	-14185.4	-94.0576	-21430.2
		-93.9625	-4441.47	293.847	9264.52	-14194.6	-93.9625	-17967.9
		-93.8674	5781.51	293.656	7912.35	-14203.9	-93.8674	-6356.9
		-93.7723	24462.1	293.466	3633.24	-14213.1	-93.7723	-5810.3
		-93.6771	19212.7	293.276	-250.419	-14222.4	-93.6771	-10091.1
		-93.582	-2898.75	293.086	-1586.36	-14231.7	-93.582	-12700.1
		-93.4869	-7089.55	292.896	-861.788	-14240.9	-93.4869	-15218.8
		-93.3918	5131.34	292.705	-451.225	-14250.2	-93.3918	-3847.48
		-93.2967	11069.5	292.515	-1879.36	-14259.4	-93.2967	4269.75
		-93.2015	3433.61	292.325	-3941.88	-14268.7	-93.2015	-13191.4
		-93.1064	-7421.55	292.135	-4257.16	-14277.9	-93.1064	-24598
		-93.0113	-11028.9	291.944	-2541.47	-14287.2	-93.0113	-23664.9
		-92.9162	-5561.09	291.754	-1206.27	-14296.4	-92.9162	-34895.7
		-92.8211	11492.2	291.564	-2321.25	-14305.7	-92.8211	-35921.4
		-92.7259	27885.4	291.374	-5143.5	-14314.9	-92.7259	-22876.5
		-92.6308	19602.2	291.183	-7595.43	-14324.2	-92.6308	-26193.4
		-92.5357	-2852.77	290.993	-9223.48	-14333.4	-92.5357	-24919.5
		-92.4406	-13483.6	290.803	-11083.5	-14342.7	-92.4406	1928.89
		-92.3454	-14826	290.613	-12970	-14351.9	-92.3454	23837
		-92.2503	-13186.2	290.422	-12775.1	-14361.2	-92.2503	24707.3
		-92.1552	-7617.46	290.232	-9554.12	-14370.4	-92.1552	13475
		-92.0601	-3780.49	290.042	-5849.36	-14379.6	-92.0601	-4751.24
		-91.965	-1732.8	289.851	-5401.3	-14388.9	-91.965	-17797.6
		-91.8698	2908.02	289.661	-8974.08	-14398.1	-91.8698	-12432
		-91.7747	12476.3	289.471	-13747.2	-14407.4	-91.7747	-113.884
		-91.6796	25626.7	289.281	-16599.5	-14416.6	-91.6796	-9726.07
		-91.5845	27486.2	289.09	-16588.9	-14425.8	-91.5845	-39734
		-91.4894	12515.9	288.9	-14274.3	-14435.1	-91.4894	-56411.9
		-91.3942	308.91	288.71	-10614.3	-14444.3	-91.3942	-57367.6
		-91.2991	-159.154	288.52	-7557.97	-14453.5	-91.2991	-62161.1
		-91.204	-1147.75	288.329	-7863.16	-14462.8	-91.204	-60612.5
		-91.1089	-8569.96	288.139	-12042	-14472	-91.1089	-45244.1
		-91.0138	-12004.2	287.949	-16101.1	-14481.2	-91.0138	-33014.4
		-90.9186	-2583.15	287.758	-14917.3	-14490.5	-90.9186	-31965.1
		-90.8235	3422.87	287.568	-8570.26	-14499.7	-90.8235	-39906
		-90.7284	-10972.9	287.378	-3252.22	-14508.9	-90.7284	-50678.4
		-90.6333	-25984.6	287.188	-4487.6	-14518.1	-90.6333	-56272
		-90.5381	-23253.9	286.998	-10970.6	-14527.4	-90.5381	-63681.1
		-90.443	-16000.4	286.807	-16893.4	-14536.6	-90.443	-77524
		-90.3479	-8996.27	286.617	-19006	-14545.8	-90.3479	-80985.8
		-90.2528	3330.01	286.427	-18557.5	-14555	-90.2528	-68232.8
		-90.1577	10692.6	286.237	-16678.4	-14564.3	-90.1577	-59385
		-90.0625	8559.89	286.046	-11778.3	-14573.5	-90.0625	-63761.4
		-89.9674	4788.18	285.856	-3654.42	-14582.7	-89.9674	-64676.8
		-89.8723	445.036	285.666	2729.52	-14591.9	-89.8723	-50168.6
		-89.7772	-1507	285.476	1562.18	-14601.1	-89.7772	-27999
		-89.6821	1201	285.286	-6135.92	-14610.3	-89.6821	-11372.1
		-89.5869	-437.415	285.095	-12820.5	-14619.6	-89.5869	-8720.55
		-89.4918	-4916.86	284.905	-13389.1	-14628.8	-89.4918	-14757.7
		-89.3967	-5727.45	284.715	-10639.7	-14638	-89.3967	-16398.4
		-89.3016	-13527.6	284.525	-9796.89	-14647.2	-89.3016	-12609
		-89.2065	-25086	284.334	-10671.2	-14656.4	-89.2065	-7524.37
		-89.1113	-19740	284.144	-9220.44	-14665.6	-89.1113	-2798.75
		-89.0162	-3072.11	283.954	-5471.72	-14674.8	-89.0162	241.635
		-88.9211	12396.5	283.764	-4551.17	-14684	-88.9211	7860.67
		-88.826	29701.6	283.574	-8319.39	-14693.2	-88.826	16680.5
		-88.7308	33084.7	283.383	-10798.2	-14702.4	-88.7308	15314
		-88.6357	8513.16	283.193	-6147.07	-14711.6	-88.6357	11909.8
		-88.5406	-16153.7	283.003	1506.77	-14720.8	-88.5406	8310.73
		-88.4455	-15112.3	282.813	1942.94	-14730	-88.4455	1879.51
		-88.3504	-1594.4	282.622	-7226.86	-14739.2	-88.3504	8179.67
		-88.2552	2507.49	282.432	-16179.6	-14748.4	-88.2552	10972
		-88.1601	-5100.53	282.242	-15458.9	-14757.6	-88.1601	-5289.73
		-88.065	-13766.5	282.052	-8614.39	-14766.8	-88.065	-110.588
		-87.9699	-18835.1	281.862	-6998.73	-14776	-87.9699	24051.3
		-87.8748	-20102.7	281.671	-13810.2	-14785.2	-87.8748	26292.2
		-87.7796	-17566.2	281.481	-19846.8	-14794.4	-87.7796	30518.1
		-87.6845	-22971.7	281.291	-16675.3	-14803.6	-87.6845	49185.9
		-87.5894	-38924.1	281.101	-8061.94	-14812.8	-87.5894	49677
		-87.4943	-41465.2	280.91	-3595.38	-14822	-87.4943	42832.1
		-87.3992	-21419.1	280.72	-4665.29	-14831.1	-87.3992	47218.3
		-87.304	887.966	280.53	-3728.76	-14840.3	-87.304	52229.2
		-87.2089	10293.2	280.34	2503.12	-14849.5	-87.2089	52894.1
		-87.1138	11566.2	280.149	6343.12	-14858.7	-87.1138	36936.9
		-87.0187	19978.9	279.959	-286.907	-14867.9	-87.0187	6651.57
		-86.9235	33057.1	279.769	-13110.3	-14877.1	-86.9235	-3849.91
		-86.8284	26738.2	279.578	-19611.8	-14886.2	-86.8284	9039.56
		-86.7333	1148.96	279.388	-14856.5	-14895.4	-86.7333	13267.1
		-86.6382	-21277.8	279.198	-6995.02	-14904.6	-86.6382	-3604.04
		-86.5431	-32521.8	279.008	-5378.14	-14913.8	-86.5431	-13484.5
		-86.4479	-26803.4	278.817	-8770.42	-14922.9	-86.4479	9830.21
		-86.3528	-5066.19	278.627	-9733.07	-14932.1	-86.3528	38903
		-86.2577	9094.48	278.437	-7006.3	-14941.3	-86.2577	48243.6
		-86.1626	7116.96	278.247	-6867.2	-14950.5	-86.1626	52390.1
		-86.0675	3612.08	278.056	-12190.2	-14959.6	-86.0675	41773
		-85.9723	3586.58	277.866	-16801.5	-14968.8	-85.9723	14798.4
		-85.8772	8394.78	277.676	-14363.8	-14978	-85.8772	5453.37
		-85.7821	19946.7	277.485	-8448.1	-14987.1	-85.7821	2261.99
		-85.687	24891.9	277.295	-7965.18	-14996.3	-85.687	-9861.04
		-85.5919	12639.7	277.105	-13855.5	-15005.4	-85.5919	-1979.26
		-85.4967	-6168.02	276.915	-16648	-15014.6	-85.4967	15305.2
		-85.4016	-17424.5	276.724	-9433.16	-15023.8	-85.4016	9158.64
		-85.3065	-13132	276.534	1541.77	-15032.9	-85.3065	-15345.4
		-85.2114	8448.94	276.344	3755.72	-15042.1	-85.2114	-35247.5
		-85.1162	29020.2	276.154	-6133.45	-15051.2	-85.1162	-23431.4
		-85.0211	30992.5	275.964	-18594.4	-15060.4	-85.0211	5242.62
		-84.926	28242.3	275.773	-23183.1	-15069.5	-84.926	8228.63
		-84.8309	29618.6	275.583	-19683	-15078.7	-84.8309	4697.28
		-84.7358	22494.3	275.393	-15219.4	-15087.8	-84.7358	13642
		-84.6406	12400.7	275.203	-14026	-15097	-84.6406	13799.2
		-84.5455	7686.38	275.012	-14335	-15106.1	-84.5455	25774.9
		-84.4504	4716.12	274.822	-14032.7	-15115.3	-84.4504	52088.9
		-84.3553	11133.5	274.632	-14344.1	-15124.4	-84.3553	46738.2
		-84.2602	18444.5	274.442	-16252.1	-15133.6	-84.2602	24232.7
		-84.165	11419.5	274.252	-16940.3	-15142.7	-84.165	19310.4
		-84.0699	6931.94	274.061	-13244.6	-15151.8	-84.0699	21541
		-83.9748	5699.42	273.871	-7197.99	-15161	-83.9748	26946.9
		-83.8797	-2616.01	273.681	-4477.77	-15170.1	-83.8797	32518.8
		-83.7846	-847.601	273.491	-6912.52	-15179.3	-83.7846	33025.9
		-83.6894	-1392.97	273.3	-9582.61	-15188.4	-83.6894	35206.8
		-83.5943	-16665.1	273.11	-7129.56	-15197.5	-83.5943	25646.4
		-83.4992	-9160.01	272.92	-1016.52	-15206.6	-83.4992	11769.7
		-83.4041	16532.6	272.73	1938.23	-15215.8	-83.4041	21432.4
		-83.3089	27994.1	272.54	-2324.36	-15224.9	-83.3089	23224.4
		-83.2138	36562	272.349	-10741.1	-15234	-83.2138	2808.27
		-83.1187	32663.7	272.159	-17110.2	-15243.2	-83.1187	10987.6
		-83.0236	6839.98	271.969	-18355	-15252.3	-83.0236	39744.4
		-82.9285	-6528.83	271.779	-15824.6	-15261.4	-82.9285	39364.3
		-82.8333	-14734.8	271.588	-12202.4	-15270.5	-82.8333	20932.1
		-82.7382	-32424.6	271.398	-9245.93	-15279.6	-82.7382	11838.3
		-82.6431	-24287	271.208	-8017.92	-15288.8	-82.6431	13530.5
		-82.548	-2158.71	271.018	-8968	-15297.9	-82.548	13888.9
		-82.4529	-6899.65	270.828	-10890.8	-15307	-82.4529	-10271.5
		-82.3577	-19654.6	270.637	-11294.5	-15316.1	-82.3577	-52841
		-82.2626	-21968.5	270.447	-9199.24	-15325.2	-82.2626	-75325.6
		-82.1675	-27454.2	270.257	-6916.18	-15334.3	-82.1675	-65993.4
		-82.0724	-33888.9	270.067	-7622.46	-15343.4	-82.0724	-45238.4
		-81.9772	-32618.8	269.876	-11216.9	-15352.5	-81.9772	-33712.6
		-81.8821	-25737.3	269.686	-13918.6	-15361.6	-81.8821	-29311.8
		-81.787	-14034.9	269.496	-12525.2	-15370.7	-81.787	-10134.9
		-81.6919	221.453	269.305	-8117.6	-15379.8	-81.6919	18926.7
		-81.5968	6519.85	269.115	-4665.41	-15388.9	-81.5968	29945.7
		-81.5016	1020.82	268.925	-4465.58	-15398	-81.5016	20226.5
		-81.4065	-1440.65	268.735	-5987.42	-15407.1	-81.4065	1706.08
		-81.3114	4711.32	268.544	-6242.91	-15416.2	-81.3114	-9585
		-81.2163	5647.85	268.354	-4413.15	-15425.3	-81.2163	-252.982
		-81.1212	862.789	268.164	-2754.38	-15434.4	-81.1212	7459.06
		-81.026	1987.68	267.973	-4420.34	-15443.5	-81.026	-229.193
		-80.9309	16540.7	267.783	-10652.4	-15452.6	-80.9309	1900.65
		-80.8358	36269.1	267.593	-19476.3	-15461.7	-80.8358	10714.7
		-80.7407	30163.1	267.403	-26585.5	-15470.7	-80.7407	9407.59
		-80.6456	4454.03	267.212	-28095.8	-15479.8	-80.6456	12978
		-80.5504	1160.8	267.022	-23642.6	-15488.9	-80.5504	21017.1
		-80.4553	4489.49	266.832	-17095.4	-15498	-80.4553	22640.1
		-80.3602	-8454.09	266.642	-13392.6	-15507	-80.3602	25551.7
		-80.2651	-9516.31	266.451	-13988.2	-15516.1	-80.2651	26313.1
		-80.1699	-6121.52	266.261	-15759.7	-15525.2	-80.1699	23742.2
		-80.0748	-13840.2	266.071	-14920.5	-15534.3	-80.0748	24874.6
		-79.9797	-5873.14	265.881	-11524	-15543.3	-79.9797	21096.3
		-79.8846	7016.78	265.69	-9075.7	-15552.4	-79.8846	11618.7
		-79.7895	9346.89	265.5	-9700.19	-15561.5	-79.7895	-353.938
		-79.6943	18976.4	265.31	-11083.6	-15570.5	-79.6943	-8011.72
		-79.5992	11051.5	265.12	-9367.56	-15579.6	-79.5992	11819.7
		-79.5041	-18397.4	264.93	-4533.06	-15588.7	-79.5041	30092.5
		-79.409	-15728	264.739	-1350.4	-15597.7	-79.409	99.0537
		-79.3139	7800.48	264.549	-4327.54	-15606.8	-79.3139	-37011.4
		-79.2187	13223.4	264.359	-12560.1	-15615.8	-79.2187	-46050.1
		-79.1236	16963.4	264.169	-20517	-15624.9	-79.1236	-49673.6
		-79.0285	20513.5	263.978	-23588.7	-15633.9	-79.0285	-32877.6
		-78.9334	11440.7	263.788	-21882.5	-15643	-78.9334	12620
		-78.8383	3542.61	263.598	-18599.6	-15652	-78.8383	48320.7
		-78.7431	-3385.08	263.408	-16059.5	-15661.1	-78.7431	58872.6
		-78.648	-13229.4	263.218	-14358	-15670.1	-78.648	40520.6
		-78.5529	-18066	263.027	-13140.5	-15679.1	-78.5529	3574.69
		-78.4578	-24450.5	262.837	-12845	-15688.2	-78.4578	-14425.4
		-78.3626	-31932	262.647	-13473.4	-15697.2	-78.3626	-20822.6
		-78.2675	-32098.5	262.457	-13369.3	-15706.3	-78.2675	-40515.4
		-78.1724	-33425.1	262.266	-10817.9	-15715.3	-78.1724	-52633.9
		-78.0773	-32849.1	262.076	-6872.66	-15724.3	-78.0773	-42699.8
		-77.9822	-19044.1	261.886	-5134.36	-15733.3	-77.9822	-22070.9
		-77.887	-11014.7	261.696	-7723.75	-15742.4	-77.887	-6607.38
		-77.7919	-24433.4	261.506	-12165.8	-15751.4	-77.7919	-6113.61
		-77.6968	-28094.4	261.315	-13668.6	-15760.4	-77.6968	-6445.96
		-77.6017	4854.42	261.125	-10756.2	-15769.4	-77.6017	-9314.23
		-77.5066	35503.6	260.935	-7457.68	-15778.5	-77.5066	-31108.5
		-77.4114	21307.9	260.745	-8825.95	-15787.5	-77.4114	-44477.9
		-77.3163	-3360.16	260.554	-14682.6	-15796.5	-77.3163	-31539.6
		-77.2212	1286.51	260.364	-19151.5	-15805.5	-77.2212	-17609.5
		-77.1261	9051.5	260.174	-17019.4	-15814.5	-77.1261	-11922.5
		-77.031	3066.32	259.984	-9785.9	-15823.5	-77.031	-13904.6
		-76.9358	6048.26	259.793	-4336.75	-15832.5	-76.9358	-19196.7
		-76.8407	14819.6	259.603	-5631.05	-15841.5	-76.8407	-9462.69
		-76.7456	12186.1	259.413	-11689.2	-15850.5	-76.7456	6909.78
		-76.6505	3866.55	259.223	-16378.8	-15859.5	-76.6505	12066.2
		-76.5553	-8836.91	259.032	-16389.3	-15868.5	-76.5553	3025.48
		-76.4602	-23391.9	258.842	-14143.7	-15877.5	-76.4602	-31601.1
		-76.3651	-16874.3	258.652	-13581.5	-15886.5	-76.3651	-72502.4
		-76.27	8179.65	258.462	-14427.1	-15895.5	-76.27	-71984.3
		-76.1749	17081.8	258.271	-12329.3	-15904.5	-76.1749	-37958.9
		-76.0797	5810.82	258.081	-4975.43	-15913.5	-76.0797	-17678.2
		-75.9846	-1668.06	257.891	3346.15	-15922.5	-75.9846	-21669.2
		-75.8895	-3383.25	257.7	4927.52	-15931.4	-75.8895	-27777.2
		-75.7944	-7826.17	257.51	-3294.64	-15940.4	-75.7944	-30172.3
		-75.6993	-10513.6	257.32	-15817	-15949.4	-75.6993	-37238
		-75.6041	-9865.27	257.13	-23536.2	-15958.4	-75.6041	-34495.2
		-75.509	-13886.6	256.939	-22344.4	-15967.3	-75.509	-16642.8
		-75.4139	-27214.2	256.749	-16077.1	-15976.3	-75.4139	-5636.41
		-75.3188	-37616.1	256.559	-11258.6	-15985.3	-75.3188	7553.26
		-75.2237	-27833.2	256.368	-10425	-15994.2	-75.2237	27825.7
		-75.1285	-11914.2	256.178	-11544.2	-16003.2	-75.1285	20107.2
		-75.0334	-12235.6	255.988	-12757.9	-16012.2	-75.0334	-5129.8
		-74.9383	-11831.3	255.798	-15180.1	-16021.1	-74.9383	-10696
		-74.8432	1889.64	255.608	-20022.6	-16030.1	-74.8432	-3747.68
		-74.748	6908.71	255.417	-24803.6	-16039	-74.748	5274.67
		-74.6529	1010.97	255.227	-25070.5	-16048	-74.6529	6307.77
		-74.5578	3741.27	255.037	-20315.8	-16056.9	-74.5578	-11256.7
		-74.4627	20163.1	254.847	-16014.5	-16065.9	-74.4627	-25219
		-74.3676	44270.3	254.656	-17792.1	-16074.8	-74.3676	-31582.6
		-74.2724	58777.3	254.466	-24128.2	-16083.8	-74.2724	-42828.3
		-74.1773	55773.4	254.276	-27037.4	-16092.7	-74.1773	-45399
		-74.0822	49562.6	254.086	-20946.8	-16101.6	-74.0822	-48873.5
		-73.9871	31775.8	253.896	-9601.4	-16110.6	-73.9871	-60193.6
		-73.892	-1619.7	253.705	-2577.7	-16119.5	-73.892	-52954
		-73.7968	-8315	253.515	-5172.79	-16128.4	-73.7968	-41794.2
		-73.7017	15770.5	253.325	-13178.2	-16137.3	-73.7017	-40227.7
		-73.6066	25140.9	253.135	-18042.6	-16146.3	-73.6066	-19497.2
		-73.5115	17796.3	252.944	-15880	-16155.2	-73.5115	4066.32
		-73.4164	9041.17	252.754	-10244	-16164.1	-73.4164	4146.57
		-73.3212	-7316.35	252.564	-6832.35	-16173	-73.3212	-2561.95
		-73.2261	-16137.2	252.374	-7347.94	-16181.9	-73.2261	-22753
		-73.131	-5624.06	252.184	-9118.46	-16190.8	-73.131	-56625.1
		-73.0359	833.574	251.993	-9222.75	-16199.7	-73.0359	-62119.1
		-72.9407	-10198.8	251.803	-7326.49	-16208.6	-72.9407	-37226.7
		-72.8456	-24480	251.613	-4753.91	-16217.5	-72.8456	-17909.3
		-72.7505	-28725.3	251.423	-2578.43	-16226.4	-72.7505	-10217.4
		-72.6554	-30011.8	251.232	-1608.94	-16235.3	-72.6554	-3210.87
		-72.5603	-31403.8	251.042	-3169.53	-16244.2	-72.5603	2148.4
		-72.4651	-13237.6	250.852	-8067.66	-16253.1	-72.4651	1764.67
		-72.37	8206.14	250.662	-14386.3	-16262	-72.37	-3699.47
		-72.2749	-5578.29	250.472	-17702.6	-16270.9	-72.2749	-16836.4
		-72.1798	-20370.4	250.281	-15057.8	-16279.8	-72.1798	-30874.6
		-72.0847	250.296	250.091	-8811.12	-16288.7	-72.0847	-17017.9
		-71.9895	18089.2	249.901	-5367.23	-16297.5	-71.9895	24011.9
		-71.8944	23681.6	249.711	-9072.3	-16306.4	-71.8944	49026.2
		-71.7993	38621	249.52	-17490.4	-16315.3	-71.7993	41233.1
		-71.7042	39139.8	249.33	-23464.5	-16324.1	-71.7042	10197.5
		-71.6091	21391.6	249.14	-22128.9	-16333	-71.6091	-29992.2
		-71.5139	14724.1	248.95	-15477.3	-16341.9	-71.5139	-46321.5
		-71.4188	15674.6	248.759	-9749.44	-16350.7	-71.4188	-45617
		-71.3237	16953.3	248.569	-8844.9	-16359.6	-71.3237	-72710.5
		-71.2286	19596.2	248.379	-11083.9	-16368.4	-71.2286	-103132
		-71.1334	11673.1	248.188	-12333.4	-16377.3	-71.1334	-87157.3
		-71.0383	1607.12	247.998	-11177.2	-16386.1	-71.0383	-42523.4
		-70.9432	6762.67	247.808	-10086.3	-16395	-70.9432	-231.899
		-70.8481	17147	247.618	-11904.8	-16403.8	-70.8481	18272.8
		-70.753	19712.3	247.427	-16364.9	-16412.6	-70.753	-5857.4
		-70.6578	14952.5	247.237	-20488.1	-16421.5	-70.6578	-34994.9
		-70.5627	7446.67	247.047	-21643.6	-16430.3	-70.5627	-31693.5
		-70.4676	734.4	246.857	-19518.1	-16439.1	-70.4676	-28506.6
		-70.3725	-5021.89	246.666	-15610.6	-16447.9	-70.3725	-34994.2
		-70.2774	-8980.12	246.476	-11864	-16456.8	-70.2774	-27094.3
		-70.1822	-12465.9	246.286	-9802.12	-16465.6	-70.1822	-30783.1
		-70.0871	-12799.8	246.095	-9856.52	-16474.4	-70.0871	-51264.6
		-69.992	-1955.37	245.905	-10866.1	-16483.2	-69.992	-43916.8
		-69.8969	5070.97	245.715	-11015.5	-16492	-69.8969	-25948.2
		-69.8017	-5419.03	245.525	-10187.6	-16500.8	-69.8017	-32008.4
		-69.7066	-10651.7	245.334	-10770.3	-16509.6	-69.7066	-27864.5
		-69.6115	-4486.19	245.144	-14661.3	-16518.4	-69.6115	-4742.11
		-69.5164	-5757.75	244.954	-19504.8	-16527.2	-69.5164	769.87
		-69.4213	-6187.57	244.764	-19919.8	-16536	-69.4213	440.687
		-69.3261	2153.07	244.574	-13917.7	-16544.8	-69.3261	14684.1
		-69.231	6952.01	244.383	-6772.41	-16553.6	-69.231	15492
		-69.1359	9978.52	244.193	-5963.69	-16562.3	-69.1359	-7699.62
		-69.0408	16009.1	244.003	-12003.4	-16571.1	-69.0408	-22128.3
		-68.9457	21840.2	243.813	-16846.8	-16579.9	-68.9457	-18124.7
		-68.8505	30222.8	243.622	-13318	-16588.7	-68.8505	-23422.7
		-68.7554	35872.6	243.432	-4574.75	-16597.4	-68.7554	-37127.7
		-68.6603	24534.6	243.242	-1210.32	-16606.2	-68.6603	-32536.9
		-68.5652	-1225.55	243.052	-8661.04	-16614.9	-68.5652	-27342.6
		-68.4701	-16839.2	242.862	-20367	-16623.7	-68.4701	-40978.3
		-68.3749	-7587.04	242.671	-25428.5	-16632.4	-68.3749	-40536.8
		-68.2798	3179.23	242.481	-21256.3	-16641.2	-68.2798	-22852.2
		-68.1847	-4159.29	242.291	-15505.6	-16649.9	-68.1847	-19361.8
		-68.0896	-4678.79	242.101	-15510	-16658.7	-68.0896	-16692.3
		-67.9944	18892.3	241.91	-19191.2	-16667.4	-67.9944	-5122.1
		-67.8993	39279.2	241.72	-18677.6	-16676.1	-67.8993	-6016.68
		-67.8042	31044.1	241.53	-11035.5	-16684.9	-67.8042	-6374.25
		-67.7091	7487.3	241.34	-2038.86	-16693.6	-67.7091	9801.09
		-67.614	-1612.36	241.15	1072.09	-16702.3	-67.614	17341.5
		-67.5188	6163.74	240.959	-2191.56	-16711	-67.5188	1396.16
		-67.4237	11843.5	240.769	-6291.38	-16719.7	-67.4237	-20425.5
		-67.3286	14714.4	240.579	-6900.03	-16728.4	-67.3286	-27633.7
		-67.2335	21541.9	240.389	-4941.61	-16737.1	-67.2335	-17870
		-67.1384	28367.7	240.198	-3712.7	-16745.8	-67.1384	-6531.75
		-67.0432	31538.3	240.008	-4515.59	-16754.5	-67.0432	-6594.17
		-66.9481	24794.5	239.818	-6333.59	-16763.2	-66.9481	-18896.6
		-66.853	10752.8	239.628	-8224.51	-16771.9	-66.853	-27451.4
		-66.7579	3312.8	239.438	-10107	-16780.6	-66.7579	-11330.5
		-66.6628	81.8315	239.247	-11519.1	-16789.3	-66.6628	9836.74
		-66.5676	2035.41	239.057	-11374.6	-16797.9	-66.5676	642.088
		-66.4725	18939.9	238.867	-9587.08	-16806.6	-66.4725	-19780.4
		-66.3774	31257.8	238.677	-7975.94	-16815.3	-66.3774	-19964.8
		-66.2823	19922.6	238.486	-8838.54	-16823.9	-66.2823	-15959.2
		-66.1871	-2022.65	238.296	-13004.7	-16832.6	-66.1871	-20132.3
		-66.092	-12011	238.106	-19486.2	-16841.3	-66.092	-13315.4
		-65.9969	7739.39	237.915	-26123.9	-16849.9	-65.9969	-1641.79
		-65.9018	36962.6	237.725	-29940.7	-16858.5	-65.9018	-16502.8
		-65.8067	34906.4	237.535	-28085	-16867.2	-65.8067	-45439.3
		-65.7115	16322.5	237.345	-20431.7	-16875.8	-65.7115	-44712
		-65.6164	11018.4	237.154	-11431.3	-16884.5	-65.6164	-12095
		-65.5213	13985.9	236.964	-7429.27	-16893.1	-65.5213	23871.9
		-65.4262	26239.5	236.774	-10651.2	-16901.7	-65.4262	40153.1
		-65.3311	31332.8	236.583	-16571.7	-16910.3	-65.3311	19458.4
		-65.2359	5294.55	236.393	-18641.1	-16918.9	-65.2359	-17766.1
		-65.1408	-12908.3	236.203	-15333.9	-16927.5	-65.1408	-30101.3
		-65.0457	640.312	236.013	-11088.8	-16936.1	-65.0457	-26808.4
		-64.9506	6502.12	235.822	-10294.2	-16944.7	-64.9506	-29945.3
		-64.8555	2165.99	235.632	-12250.1	-16953.3	-64.8555	-26809.5
		-64.7603	6705.79	235.442	-13187.8	-16961.9	-64.7603	-21531.8
		-64.6652	1608.42	235.252	-11768.4	-16970.5	-64.6652	-31007.2
		-64.5701	-5396.91	235.061	-10475.1	-16979.1	-64.5701	-40906.4
		-64.475	13775.2	234.871	-11863	-16987.6	-64.475	-34783.6
		-64.3798	28758.7	234.681	-15588	-16996.2	-64.3798	-23665.3
		-64.2847	2161.48	234.491	-19791	-17004.8	-64.2847	-27060.8
		-64.1896	-25712.6	234.3	-23473.5	-17013.3	-64.1896	-38077.8
		-64.0945	-5335.38	234.11	-25981.6	-17021.9	-64.0945	-29985.8
		-63.9994	29163.2	233.92	-25645.8	-17030.4	-63.9994	-7313.88
		-63.9042	30021.1	233.73	-21520.1	-17039	-63.9042	6750.03
		-63.8091	16431.5	233.54	-16298.2	-17047.5	-63.8091	5478.33
		-63.714	14280.6	233.349	-14651.8	-17056	-63.714	-20553.8
		-63.6189	17952.2	233.159	-17246.9	-17064.6	-63.6189	-53397.8
		-63.5238	21068.2	232.969	-18553	-17073.1	-63.5238	-44729.4
		-63.4286	17412.9	232.779	-13157	-17081.6	-63.4286	-9775.65
		-63.3335	14128	232.588	-3351.62	-17090.1	-63.3335	2285.26
		-63.2384	24774.3	232.398	2672.61	-17098.6	-63.2384	-1822.59
		-63.1433	28581.3	232.208	826.885	-17107.1	-63.1433	-10341.5
		-63.0482	11560.8	232.018	-3664.57	-17115.6	-63.0482	-26797.8
		-62.953	-4408.78	231.828	-3291.56	-17124.1	-62.953	-26708.1
		-62.8579	-7101.69	231.637	1503.7	-17132.6	-62.8579	-858.207
		-62.7628	9524.64	231.447	2716.43	-17141.1	-62.7628	24597.7
		-62.6677	36746.9	231.257	-4535.67	-17149.5	-62.6677	30082.7
		-62.5725	34975	231.067	-15338.5	-17158	-62.5725	11797.2
		-62.4774	8893.21	230.876	-21060.1	-17166.5	-62.4774	-8549.24
		-62.3823	-3357.72	230.686	-19597.2	-17174.9	-62.3823	-7778.11
		-62.2872	-14897.5	230.496	-16192.7	-17183.4	-62.2872	-12506.2
		-62.1921	-33891.5	230.306	-14986.1	-17191.8	-62.1921	-43156.7
		-62.0969	-31724.1	230.116	-14038.4	-17200.2	-62.0969	-61859
		-62.0018	-19223.9	229.925	-10396.2	-17208.7	-62.0018	-51073.1
		-61.9067	-20929.5	229.735	-6533.19	-17217.1	-61.9067	-37951.6
		-61.8116	-23775.1	229.545	-7685.69	-17225.5	-61.8116	-19768.4
		-61.7165	-21289.8	229.355	-13654.5	-17233.9	-61.7165	21521.1
		-61.6213	-25919.5	229.164	-17652.6	-17242.3	-61.6213	56617.2
		-61.5262	-35553.9	228.974	-15026.9	-17250.7	-61.5262	49452.6
		-61.4311	-34480.6	228.784	-9951.93	-17259.1	-61.4311	13870.8
		-61.336	-21640.7	228.594	-10130.2	-17267.5	-61.336	-19586.6
		-61.2409	-16301.2	228.403	-16185.2	-17275.9	-61.2409	-39098.8
		-61.1457	-13104	228.213	-20408.5	-17284.2	-61.1457	-40224.9
		-61.0506	11073.2	228.023	-17017.4	-17292.6	-61.0506	-26853.9
		-60.9555	29971	227.833	-10071.4	-17300.9	-60.9555	-12558.6
		-60.8604	18232.7	227.642	-8026.13	-17309.3	-60.8604	-3267.9
		-60.7652	11608	227.452	-12081.1	-17317.6	-60.7652	-6.34095
		-60.6701	16698.3	227.262	-14183.3	-17326	-60.6701	-2022.86
		-60.575	4470.17	227.071	-7746.98	-17334.3	-60.575	2760.92
		-60.4799	-993.297	226.881	2980.91	-17342.6	-60.4799	17298.8
		-60.3848	11187.8	226.691	7435.93	-17350.9	-60.3848	21776.6
		-60.2896	-3133.29	226.501	1553.12	-17359.3	-60.2896	9265.77
		-60.1945	-36291.5	226.31	-7382.01	-17367.6	-60.1945	-315.314
		-60.0994	-47478.5	226.12	-9690.62	-17375.9	-60.0994	2196.82
		-60.0043	-50023.6	225.93	-4466.16	-17384.1	-60.0043	4670.31
		-59.9092	-55269.8	225.74	633.615	-17392.4	-59.9092	4347.01
		-59.814	-42915.8	225.549	-494.222	-17400.7	-59.814	4722.89
		-59.7189	-19188.8	225.359	-5788.08	-17409	-59.7189	-5564.13
		-59.6238	-3525.26	225.169	-9446.45	-17417.2	-59.6238	-25341.7
		-59.5287	2306.72	224.978	-10149.8	-17425.5	-59.5287	-32681.1
		-59.4336	-3949.44	224.788	-11806	-17433.7	-59.4336	-29859.9
		-59.3384	-17823.6	224.598	-16585.4	-17441.9	-59.3384	-29416.6
		-59.2433	-19226.3	224.408	-20607.9	-17450.2	-59.2433	-15927.8
		-59.1482	-3994.14	224.218	-18671.1	-17458.4	-59.1482	14025.4
		-59.0531	6266.95	224.027	-11652.8	-17466.6	-59.0531	34223.7
		-58.9579	931.053	223.837	-6150.54	-17474.8	-58.9579	30718
		-58.8628	-2289.01	223.647	-6261.02	-17483	-58.8628	10585.4
		-58.7677	6732.86	223.457	-8370.5	-17491.2	-58.7677	-2910.6
		-58.6726	14103.8	223.266	-6359.56	-17499.3	-58.6726	8801.69
		-58.5775	15066.7	223.076	-718.879	-17507.5	-58.5775	23290.8
		-58.4823	17198.6	222.886	834.698	-17515.7	-58.4823	19215.5
		-58.3872	17126.1	222.696	-7028.6	-17523.8	-58.3872	9310.13
		-58.2921	5886.62	222.506	-19500.1	-17532	-58.2921	-9428.69
		-58.197	-18613.5	222.315	-26284.2	-17540.1	-58.197	-40615
		-58.1019	-38226.8	222.125	-23442.3	-17548.2	-58.1019	-54864.3
		-58.0067	-29726.9	221.935	-17585	-17556.3	-58.0067	-42786.3
		-57.9116	-13153.9	221.745	-17090.7	-17564.4	-57.9116	-23574.4
		-57.8165	-12619.9	221.554	-21676.9	-17572.5	-57.8165	-10274.2
		-57.7214	-2967.9	221.364	-23608.4	-17580.6	-57.7214	-11328.7
		-57.6262	15113.3	221.174	-18493.6	-17588.7	-57.6262	-17308.3
		-57.5311	10104	220.984	-11276.2	-17596.8	-57.5311	-13389.8
		-57.436	8584.07	220.794	-9852.67	-17604.8	-57.436	-8330.79
		-57.3409	29576.3	220.603	-15177.1	-17612.9	-57.3409	-5457.5
		-57.2458	31976.2	220.413	-20724.6	-17620.9	-57.2458	-5028.1
		-57.1506	16794.7	220.223	-21135.5	-17628.9	-57.1506	-17455.7
		-57.0555	14553.1	220.033	-18073.3	-17636.9	-57.0555	-24586.1
		-56.9604	12963.5	219.842	-16334	-17645	-56.9604	-8720.06
		-56.8653	8950.31	219.652	-16887.2	-17653	-56.8653	7793.13
		-56.7702	11390.8	219.462	-16629.5	-17660.9	-56.7702	10723.5
		-56.675	6814.79	219.272	-14046.3	-17668.9	-56.675	7091.82
		-56.5799	-794.745	219.082	-11793.4	-17676.9	-56.5799	2666.62
		-56.4848	-8115.83	218.891	-12699	-17684.8	-56.4848	-588.584
		-56.3897	-30259.5	218.701	-15701.5	-17692.8	-56.3897	-8024.44
		-56.2946	-49308.8	218.511	-17811.5	-17700.7	-56.2946	-5828.67
		-56.1994	-48967.1	218.321	-18685.1	-17708.7	-56.1994	16972.6
		-56.1043	-47323.9	218.13	-20587	-17716.6	-56.1043	17513.4
		-56.0092	-44000.5	217.94	-23925.2	-17724.5	-56.0092	-18492.9
		-55.9141	-33841.5	217.75	-25499.5	-17732.4	-55.9141	-38402.8
		-55.8189	-24999.9	217.56	-22450.3	-17740.2	-55.8189	-27653.1
		-55.7238	-11940.9	217.369	-16166.3	-17748.1	-55.7238	-10448.6
		-55.6287	-2733.07	217.179	-10552	-17756	-55.6287	5600.52
		-55.5336	-4501.65	216.989	-7649.55	-17763.8	-55.5336	9238.75
		-55.4385	3313.68	216.798	-7174.19	-17771.6	-55.4385	-5569.48
		-55.3433	6667.41	216.608	-9585.68	-17779.5	-55.3433	-27310.3
		-55.2482	-13594.1	216.418	-16199.1	-17787.3	-55.2482	-37528.5
		-55.1531	-22134.5	216.228	-24929.4	-17795.1	-55.1531	-18130.6
		-55.058	-12078.3	216.037	-28975.5	-17802.8	-55.058	6263.47
		-54.9629	-11241.1	215.847	-23350.5	-17810.6	-54.9629	-72.7261
		-54.8677	-11233.2	215.657	-12224.6	-17818.4	-54.8677	-11535.1
		-54.7726	-10813.7	215.466	-6217.75	-17826.1	-54.7726	-1995.12
		-54.6775	-18439.7	215.276	-10908	-17833.8	-54.6775	11511.8
		-54.5824	-13274.1	215.086	-20374.2	-17841.6	-54.5824	14040.7
		-54.4873	-2234.37	214.896	-24329.7	-17849.3	-54.4873	-3045.26
		-54.3921	-12207.3	214.705	-20090.5	-17857	-54.3921	-24254
		-54.297	-23656.4	214.515	-14421.4	-17864.6	-54.297	-15412
		-54.2019	-11355.3	214.325	-13775	-17872.3	-54.2019	8477.75
		-54.1068	7991.84	214.135	-16335.6	-17879.9	-54.1068	11023.4
		-54.0116	7974.36	213.944	-15780.1	-17887.6	-54.0116	-6780.02
		-53.9165	-2734.42	213.754	-10545.7	-17895.2	-53.9165	-23509.3
		-53.8214	4826.2	213.564	-5952.94	-17902.8	-53.8214	-18764.6
		-53.7263	17742.2	213.374	-7319.21	-17910.4	-53.7263	-1407.98
		-53.6312	8029.4	213.184	-13969.6	-17918	-53.6312	4528.9
		-53.536	-5630.01	212.993	-21149.5	-17925.5	-53.536	5930.73
		-53.4409	-9549.82	212.803	-25470.6	-17933.1	-53.4409	7412.96
		-53.3458	-13432.9	212.613	-26431.6	-17940.6	-53.3458	11789.9
		-53.2507	-5566.39	212.423	-24233.7	-17948.1	-53.2507	37479.8
		-53.1556	10799.2	212.232	-19266	-17955.6	-53.1556	52487.9
		-53.0604	13703.7	212.042	-13903.8	-17963.1	-53.0604	27261.6
		-52.9653	9915.87	211.852	-11819.2	-17970.5	-52.9653	9673.18
		-52.8702	9270.28	211.662	-13731.6	-17978	-52.8702	14883.1
		-52.7751	9915.1	211.472	-15623.4	-17985.4	-52.7751	10628.8
		-52.68	5778	211.281	-13498.4	-17992.8	-52.68	3985.56
		-52.5848	-13842.9	211.091	-9134.54	-18000.2	-52.5848	-4024.65
		-52.4897	-24812.4	210.901	-8473.63	-18007.6	-52.4897	-21604.7
		-52.3946	-4829.71	210.711	-13927.4	-18015	-52.3946	-25416
		-52.2995	8629.71	210.52	-20831.8	-18022.3	-52.2995	-21069.6
		-52.2043	2501.1	210.33	-23132	-18029.6	-52.2043	-30522.6
		-52.1092	6047.07	210.14	-20727.7	-18036.9	-52.1092	-30959.5
		-52.0141	7637.23	209.95	-18667.5	-18044.2	-52.0141	-8430.83
		-51.919	-3235.37	209.76	-19868.6	-18051.5	-51.919	9116.23
		-51.8239	-4038.19	209.569	-21833.8	-18058.7	-51.8239	1554.41
		-51.7287	197.029	209.379	-21443.1	-18065.9	-51.7287	-24131.6
		-51.6336	-4144.15	209.189	-19972.5	-18073.1	-51.6336	-51557.7
		-51.5385	-9966.79	208.999	-20602.8	-18080.3	-51.5385	-64536.6
		-51.4434	-16379.8	208.808	-22467.3	-18087.5	-51.4434	-57049.2
		-51.3483	-19641.6	208.618	-20972.1	-18094.6	-51.3483	-48165.2
		-51.2531	-13772.8	208.428	-14847.5	-18101.8	-51.2531	-51917.5
		-51.158	-13371.2	208.238	-9677.65	-18108.9	-51.158	-43026.1
		-51.0629	-27128.1	208.048	-11765	-18115.9	-51.0629	-13076.7
		-50.9678	-35710	207.857	-19941.4	-18123	-50.9678	3092.16
		-50.8727	-21509.2	207.667	-26564.1	-18130	-50.8727	-1158.01
		-50.7775	3079.76	207.477	-26686.6	-18137	-50.7775	-270.179
		-50.6824	9882.25	207.286	-23273.5	-18144	-50.6824	10549.4
		-50.5873	-7794.2	207.096	-21993.3	-18151	-50.5873	17968.3
		-50.4922	-23868.9	206.906	-23442.4	-18157.9	-50.4922	11390.1
		-50.397	-12411.2	206.716	-23423.1	-18164.8	-50.397	-4730.07
		-50.3019	13613.4	206.525	-19779.7	-18171.7	-50.3019	-19065.6
		-50.2068	23144.9	206.335	-15223.4	-18178.6	-50.2068	-28128.1
		-50.1117	18100.2	206.145	-12432.6	-18185.4	-50.1117	-28124.8
		-50.0166	12238	205.955	-9733.67	-18192.2	-50.0166	-32281.9
		-49.9214	1708.33	205.764	-4612.64	-18199	-49.9214	-56654.4
		-49.8263	-2141.23	205.574	303.291	-18205.8	-49.8263	-70760.8
		-49.7312	11606.3	205.384	-966.994	-18212.5	-49.7312	-57489.9
		-49.6361	26296	205.193	-9170.48	-18219.2	-49.6361	-48127.6
		-49.541	38941.3	205.003	-16734.1	-18225.9	-49.541	-44543.5
		-49.4458	50008	204.813	-16299.6	-18232.5	-49.4458	-34786.2
		-49.3507	41290.2	204.623	-10542	-18239.1	-49.3507	-30559.7
		-49.2556	18582.8	204.432	-9559.75	-18245.7	-49.2556	-26432
		-49.1605	-2486.46	204.242	-18090.6	-18252.3	-49.1605	-15717.8
		-49.0654	-14562.5	204.052	-28968.2	-18258.8	-49.0654	-1760.38
		-48.9702	3334.22	203.862	-31662.5	-18265.3	-48.9702	15527.6
		-48.8751	30844.4	203.671	-25002.7	-18271.7	-48.8751	15647
		-48.78	16107.4	203.481	-17833.8	-18278.2	-48.78	3832.94
		-48.6849	-18619.3	203.291	-17523.4	-18284.6	-48.6849	16815.5
		-48.5897	-27623.2	203.101	-21810.5	-18290.9	-48.5897	32563.9
		-48.4946	-29103.8	202.91	-23785.6	-18297.2	-48.4946	23820.8
		-48.3995	-38326	202.72	-21707.4	-18303.5	-48.3995	20903
		-48.3044	-32476.2	202.53	-20028	-18309.8	-48.3044	24019.2
		-48.2093	-3842.71	202.34	-21577.5	-18316	-48.2093	11292.6
		-48.1141	24081	202.15	-23132.5	-18322.2	-48.1141	5794.63
		-48.019	23517.2	201.959	-20577.3	-18328.3	-48.019	22393.2
		-47.9239	5590.27	201.769	-15435.7	-18334.4	-47.9239	40034.9
		-47.8288	11508.2	201.579	-12915.4	-18340.5	-47.8288	47601.1
		-47.7337	38937.2	201.389	-14499.5	-18346.5	-47.7337	48338.8
		-47.6385	48822.9	201.198	-16129.7	-18352.5	-47.6385	39692.4
		-47.5434	37532.7	201.008	-14568.6	-18358.4	-47.5434	25507.6
		-47.4483	23466.1	200.818	-12416.2	-18364.3	-47.4483	23789.5
		-47.3532	9749.39	200.628	-14331.8	-18370.2	-47.3532	30383.4
		-47.2581	6981.24	200.438	-19993.6	-18376	-47.2581	23407.8
		-47.1629	21062.5	200.247	-24070.8	-18381.7	-47.1629	14285.8
		-47.0678	24622	200.057	-23269.6	-18387.5	-47.0678	19727.7
		-46.9727	12014.6	199.867	-20447.9	-18393.1	-46.9727	27036.5
		-46.8776	10815.8	199.677	-20290.2	-18398.7	-46.8776	26602.5
		-46.7824	7578.21	199.486	-23036.7	-18404.3	-46.7824	15357.4
		-46.6873	-14243.5	199.296	-24845.8	-18409.8	-46.6873	1148.59
		-46.5922	-18902.1	199.106	-23343.4	-18415.3	-46.5922	3232.77
		-46.4971	-9213.11	198.916	-19999.3	-18420.7	-46.4971	11925
		-46.402	-23816.2	198.726	-16716.2	-18426	-46.402	19730.2
		-46.3068	-34039.6	198.535	-12827.7	-18431.3	-46.3068	35891
		-46.2117	-11230.4	198.345	-7333.32	-18436.6	-46.2117	33675.7
		-46.1166	8870.03	198.155	-2523.35	-18441.8	-46.1166	10229.1
		-46.0215	12979.8	197.965	-2776.51	-18446.9	-46.0215	9859.79
		-45.9264	16814.9	197.774	-9576.78	-18451.9	-45.9264	22766.4
		-45.8312	14575.1	197.584	-19372.7	-18456.9	-45.8312	18569.7
		-45.7361	5473.43	197.394	-26767.9	-18461.9	-45.7361	13425.5
		-45.641	-2624.1	197.204	-28602.4	-18466.7	-45.641	13055.3
		-45.5459	-10387.5	197.013	-24857.8	-18471.5	-45.5459	5891.73
		-45.4507	-14339.7	196.823	-17732.2	-18476.3	-45.4507	-4515.66
		-45.3556	-15169.2	196.633	-11245.8	-18480.9	-45.3556	-12237.5
		-45.2605	-19243.7	196.443	-9880.21	-18485.5	-45.2605	-16483.6
		-45.1654	-21398.6	196.252	-14721.4	-18490	-45.1654	-23273.5
		-45.0703	-13626.3	196.062	-21055.9	-18494.5	-45.0703	-27353
		-44.9751	3340.84	195.872	-22457.3	-18498.8	-44.9751	-14023.4
		-44.88	19418.3	195.681	-18124.2	-18503.1	-44.88	6018.81
		-44.7849	23521.7	195.491	-13770.2	-18507.3	-44.7849	20623.1
		-44.6898	20415.3	195.301	-13623.6	-18511.4	-44.6898	24925.7
		-44.5947	19871.5	195.111	-14067.3	-18515.4	-44.5947	6071.78
		-44.4995	16337.8	194.92	-8753.75	-18519.3	-44.4995	-14345.6
		-44.4044	1094.09	194.73	946.401	-18523.2	-44.4044	-13872
		-44.3093	-19615.1	194.54	5463.28	-18526.9	-44.3093	-15431.8
		-44.2142	-32608.8	194.35	-941.055	-18530.6	-44.2142	-20982.9
		-44.1191	-42161.2	194.159	-11523	-18534.1	-44.1191	-21171.4
		-44.0239	-57543.2	193.969	-14888.3	-18537.5	-44.0239	-31584.6
		-43.9288	-56355.4	193.779	-10058.4	-18540.9	-43.9288	-44410.6
		-43.8337	-24576.5	193.588	-8319.01	-18544.1	-43.8337	-46019.6
		-43.7386	3358.54	193.398	-18366.5	-18547.2	-43.7386	-30821.1
		-43.6434	16310	193.208	-34115.4	-18550.2	-43.6434	9770.51
		-43.5483	37093	193.018	-41518.4	-18553	-43.5483	38249.2
		-43.4532	40095.5	192.828	-35486.9	-18555.8	-43.4532	29583.6
		-43.3581	4921.64	192.637	-24987.8	-18558.4	-43.3581	24206
		-43.263	-10731.3	192.447	-20896.4	-18560.9	-43.263	29051.7
		-43.1678	18082.2	192.257	-23666.6	-18563.2	-43.1678	23774.7
		-43.0727	34225	192.067	-25955.1	-18565.4	-43.0727	12886.9
		-42.9776	19491.2	191.876	-23909.9	-18567.5	-42.9776	-7605.63
		-42.8825	10304.4	191.686	-20822.1	-18569.3	-42.8825	-22457.5
		-42.7874	9743.67	191.496	-20248.5	-18571.1	-42.7874	-18771.8
		-42.6922	1165.16	191.306	-20754.8	-18572.7	-42.6922	-27296.5
		-42.5971	-7981.22	191.116	-19712.6	-18574.1	-42.5971	-40046.9
		-42.502	-10600.7	190.925	-18650.8	-18575.3	-42.502	-37869.7
		-42.4069	-14781	190.735	-20997.9	-18576.4	-42.4069	-48435.2
		-42.3118	-22323.6	190.545	-25974.1	-18577.2	-42.3118	-60430.1
		-42.2166	-26659.9	190.355	-28748.3	-18577.9	-42.2166	-45807.5
		-42.1215	-33977.9	190.164	-26919.9	-18578.4	-42.1215	-12805.5
		-42.0264	-47476.3	189.974	-23235.4	-18578.6	-42.0264	37135
		-41.9313	-40039.7	189.784	-20436.1	-18578.7	-41.9313	71377.6
		-41.8361	-7802.46	189.594	-16816.7	-18578.5	-41.8361	55282.9
		-41.741	7153.22	189.404	-10137.1	-18578.1	-41.741	31170.4
		-41.6459	6059.45	189.213	-3906.06	-18577.4	-41.6459	16969.4
		-41.5508	21480.7	189.023	-5091.19	-18576.5	-41.5508	-12361.9
		-41.4557	33589.1	188.833	-14780.3	-18575.3	-41.4557	-26542.4
		-41.3605	30516.5	188.643	-24948.3	-18573.9	-41.3605	-1576.14
		-41.2654	36443.1	188.452	-27084.8	-18572.2	-41.2654	27777.8
		-41.1703	35286.3	188.262	-21859.8	-18570.1	-41.1703	28507
		-41.0752	11534.7	188.072	-17248.4	-18567.8	-41.0752	5399.88
		-40.9801	-2523.07	187.882	-18295.8	-18565.1	-40.9801	-3519.68
		-40.8849	5153.07	187.692	-22364.4	-18562.1	-40.8849	3962.66
		-40.7898	13486.5	187.501	-24717.3	-18558.7	-40.7898	-12524
		-40.6947	8058.81	187.311	-24834.1	-18555	-40.6947	-34929.4
		-40.5996	-6618.89	187.121	-24815	-18550.8	-40.5996	-29095.4
		-40.5045	-8635.34	186.931	-24381.7	-18546.3	-40.5045	-16476.6
		-40.4093	6962.32	186.74	-21486.2	-18541.3	-40.4093	-2666.96
		-40.3142	22902.4	186.55	-17276.1	-18535.9	-40.3142	10956
		-40.2191	30268.8	186.36	-16275.6	-18530	-40.2191	-3167.29
		-40.124	21576.4	186.17	-20053	-18523.6	-40.124	-24526.3
		-40.0288	4756.53	185.979	-23797.7	-18516.7	-40.0288	-20808.8
		-39.9337	3202.86	185.789	-22073.4	-18509.3	-39.9337	-11019.3
		-39.8386	6128.26	185.599	-16404.7	-18501.2	-39.8386	-8237.96
		-39.7435	-572.878	185.408	-13789.9	-18492.6	-39.7435	-6556.29
		-39.6484	-3090.33	185.218	-17751.3	-18483.3	-39.6484	-1342.22
		-39.5532	-4424.38	185.028	-24101.3	-18473.4	-39.5532	12757.6
		-39.4581	-7791.08	184.838	-26826	-18462.7	-39.4581	16381.4
		-39.363	196.699	184.647	-25405.4	-18451.3	-39.363	1445.29
		-39.2679	18052.5	184.457	-23825.7	-18439.1	-39.2679	-2323.37
		-39.1728	40771.1	184.267	-24112	-18426.1	-39.1728	-3364.75
		-39.0776	53473.2	184.076	-24367.3	-18412.1	-39.0776	-23726.8
		-38.9825	41805.4	183.886	-23247.6	-18397.2	-38.9825	-30101.5
		-38.8874	32825.7	183.696	-22820.7	-18381.3	-38.8874	-15742.6
		-38.7923	31276.1	183.506	-25033	-18364.3	-38.7923	-17011.1
		-38.6972	11429.5	183.315	-27693	-18346.2	-38.6972	-22935.1
		-38.602	2791.24	183.125	-26945.8	-18326.9	-38.602	-16080.4
		-38.5069	23305.1	182.935	-22983.5	-18306.2	-38.5069	-15369.4
		-38.4118	32961.6	182.745	-20248.7	-18284.2	-38.4118	-19244.8
		-38.3167	28244.9	182.554	-21393.5	-18260.7	-38.3167	-21794.7
		-38.2215	24291.8	182.364	-23721.7	-18235.6	-38.2215	-31211.7
		-38.1264	14217.1	182.174	-23304.2	-18208.7	-38.1264	-36223.5
		-38.0313	13688.7	181.984	-20642.2	-18180.1	-38.0313	-39336.5
		-37.9362	24734.5	181.794	-19616.9	-18149.4	-37.9362	-53575.5
		-37.8411	19683.4	181.603	-21594.7	-18116.7	-37.8411	-62524.4
		-37.7459	8655.53	181.413	-23639.9	-18081.6	-37.7459	-69404.2
		-37.6508	10200.6	181.223	-23321.7	-18044	-37.6508	-86208.8
		-37.5557	2335.57	181.033	-22546.7	-18003.8	-37.5557	-90586.2
		-37.4606	-21368.4	180.842	-24407.3	-17960.6	-37.4606	-90490.2
		-37.3655	-30946.4	180.652	-27816.8	-17914.2	-37.3655	-101329
		-37.2703	-25459.2	180.462	-28387.6	-17864.4	-37.2703	-85963.8
		-37.1752	-32074.7	180.272	-24848.8	-17810.8	-37.1752	-41570.3
		-37.0801	-37005.3	180.082	-21698.8	-17753	-37.0801	-7997.43
		-36.985	-17804.3	179.891	-23597.8	-17628.4	-36.985	5839.63
		-36.8899	-2717.69	179.701	-28711.2	-17493.8	-36.8899	-6706.29
		-36.7947	-3670.11	179.511	-30261.8	-17348	-36.7947	-40243.3
		-36.6996	7403.56	179.321	-24843.9	-17190.2	-36.6996	-53094.7
		-36.6045	27139.3	179.13	-17065.7	-17018.8	-36.6045	-33178.2
		-36.5094	35022	178.94	-14648.8	-16832.2	-36.5094	-6147.85
		-36.4142	28870.1	178.75	-19914	-16628.8	-36.4142	445.771
		-36.3191	13588.6	178.56	-27578.3	-16406.8	-36.3191	-17700.2
		-36.224	6517.13	178.37	-30859.6	-16163.4	-36.224	-18597.7
		-36.1289	13923.9	178.179	-28527.6	-15896	-36.1289	7042.35
		-36.0338	21364.8	177.989	-25384.5	-15601.8	-36.0338	8360.55
		-35.9386	21694.1	177.799	-26455.5	-15276.4	-35.9386	-8701.46
		-35.8435	5342.45	177.609	-31534.9	-14916	-35.8435	-660.107
		-35.7484	-10990.1	177.418	-35587.7	-14515	-35.7484	18790
		-35.6533	13080	177.228	-34134.5	-14067	-35.6533	21405.6
		-35.5582	43650.2	177.038	-27820.6	-13564.8	-35.5582	4588.18
		-35.463	30379.3	176.848	-21481.8	-12999	-35.463	-15073.7
		-35.3679	8492.18	176.658	-18933	-12358.4	-35.3679	-19043.6
		-35.2728	539.251	176.467	-19346.3	-11629.6	-35.2728	-20167.7
		-35.1777	-15495.5	176.277	-19147.8	-10796	-35.1777	-20786.7
		-35.0826	-29857.2	176.087	-16698.8	-9836.6	-35.0826	-2481.75
		-34.9874	-29832.4	175.896	-13664.7	-8726.6	-34.9874	10218.2
		-34.8923	-14342	175.706	-11581.9	-7434.6	-34.8923	2353.15
		-34.7972	15478.5	175.516	-8930.14	-5922.4	-34.7972	2202.5
		-34.7021	30926.7	175.326	-3485.24	-4144.6	-34.7021	4244.82
		-34.6069	29195.1	175.135	3068.46	-2048.6	-34.6069	-9196.88
		-34.5118	40578.4	174.945	5494.44	422.52	-34.5118	-29627.4
		-34.4167	49625.1	174.755	1277.08	3320.86	-34.4167	-53044.5
		-34.3216	36341.7	174.565	-5092.16	6675.34	-34.3216	-67892
		-34.2265	26752.3	174.374	-6348.78	10457	-34.2265	-67142.2
		-34.1313	31177.3	174.184	-800.514	14526.8	-34.1313	-61745.1
		-34.0362	31796.1	173.994	5616.41	18580.9	-34.0362	-47611.5
		-33.9411	26255.5	173.803	6335.69	22141.8	-33.9411	-35948.6
		-33.846	27346.2	173.613	1509.23	24666.3	-33.846	-45179.6
		-33.7509	38713.2	173.423	-3067.93	25779.1	-33.7509	-51250.9
		-33.6557	48659.4	173.233	-3154.26	25488.1	-33.6557	-52910.2
		-33.5606	49998.8	173.042	26.6264	24185.3	-33.5606	-74378.3
		-33.4655	45950.2	172.852	2908.3	22430.5	-33.4655	-87714.2
		-33.3704	37730.6	172.662	4082.28	20715.2	-33.3704	-70148.7
		-33.2752	29134.3	172.472	4324.08	19349.9	-33.2752	-46331.1
		-33.1801	22497.8	172.281	3931.39	18468.6	-33.1801	-31760.4
		-33.085	14417.5	172.091	2501.35	18079.4	-33.085	-26703.9
		-32.9899	7151.94	171.901	1078.32	18112.9	-32.9899	-25668.8
		-32.8948	1254.03	171.711	2031.82	18453.6	-32.8948	-21872.4
		-32.7996	-1255.57	171.52	5649.4	18958.9	-32.7996	-20809.4
		-32.7045	10380.6	171.33	8426.47	19471.7	-32.7045	-28829
		-32.6094	31836.5	171.14	6499.14	19834.5	-32.6094	-53793.8
		-32.5143	48401.6	170.95	290.515	19905.9	-32.5143	-75329.8
		-32.4192	53089.9	170.76	-5756.58	19579.1	-32.4192	-51159.2
		-32.324	41097.5	170.569	-7956.38	18797.5	-32.324	-27439
		-32.2289	23307.9	170.379	-6451.95	17561.1	-32.2289	-60764.1
		-32.1338	14350.6	170.189	-3496.4	15921.5	-32.1338	-74521.8
		-32.0387	3468.69	169.999	-686.458	13966.9	-32.0387	-30876
		-31.9436	-11491.8	169.808	888.92	11802.7	-31.9436	-7476.45
		-31.8484	-10759	169.618	-504.042	9533.34	-31.8484	-7657.53
		-31.7533	4297.35	169.428	-5633.79	7249.58	-31.7533	4039.21
		-31.6582	9859.28	169.238	-11635.2	5021.98	-31.6582	3201.79
		-31.5631	-3696.13	169.048	-13570.8	2899.94	-31.5631	-9253.9
		-31.4679	-16586.5	168.857	-10044.4	914.02	-31.4679	-17678
		-31.3728	-12265.7	168.667	-5555.15	-920.28	-31.3728	-21908.7
		-31.2777	-5190.91	168.477	-5252.11	-2598.6	-31.2777	-9875.55
		-31.1826	-322.813	168.287	-8286.3	-4123.8	-31.1826	-6476.15
		-31.0875	13520.4	168.096	-9017.03	-5503.6	-31.0875	-23004.2
		-30.9923	21925.7	167.906	-5105.5	-6748.4	-30.9923	-15626.1
		-30.8972	17513.8	167.716	-1537.25	-7869.6	-30.8972	-4385.46
		-30.8021	17817.6	167.526	-4482.34	-8878.6	-30.8021	-21417.6
		-30.707	20132	167.336	-12833.4	-9787	-30.707	-24800.7
		-30.6119	15469.1	167.145	-18986	-10605.4	-30.6119	-17091
		-30.5167	8171.85	166.955	-18185.7	-11343.2	-30.5167	-23585.5
		-30.4216	710.293	166.765	-14130.7	-12009.2	-30.4216	-16764.5
		-30.3265	1290.13	166.575	-13585.2	-12611.4	-30.3265	-6839.69
		-30.2314	2715.69	166.384	-17559.3	-13156.8	-30.2314	-13169.4
		-30.1363	-18187.4	166.194	-20786.9	-13651.6	-30.1363	-9874.07
		-30.0411	-41445.7	166.004	-19450.2	-14101.2	-30.0411	-1721.97
		-29.946	-34795.1	165.814	-16107	-14510.2	-29.946	-170.057
		-29.8509	-18140.2	165.623	-15488.1	-14883.2	-29.8509	-2463.08
		-29.7558	-15885.6	165.433	-17788.4	-15223.8	-29.7558	-24035.2
		-29.6606	-17252	165.243	-18905.2	-15535.2	-29.6606	-35628.4
		-29.5655	-11584.3	165.053	-16633.6	-15820.6	-29.5655	-8464.93
		-29.4704	-1835.39	164.862	-13678.2	-16082.2	-29.4704	8691.84
		-29.3753	6560.1	164.672	-13679	-16322.4	-29.3753	-1886.76
		-29.2802	6169.65	164.482	-16593.1	-16543.2	-29.2802	-12757.8
		-29.185	-3506	164.291	-19868.3	-16746.6	-29.185	-24734.6
		-29.0899	-5118.99	164.101	-22610.6	-16933.8	-29.0899	-25453.2
		-28.9948	14722.9	163.911	-25776.2	-17106.4	-28.9948	-10315.5
		-28.8997	37338.6	163.721	-28385.8	-17265.6	-28.8997	-6196.41
		-28.8046	35426.9	163.53	-26780.3	-17412.6	-28.8046	-5329.26
		-28.7094	14458.2	163.34	-19690.5	-17548.4	-28.7094	-72.9131
		-28.6143	7406.62	163.15	-12253.6	-17673.8	-28.6143	-7914.43
		-28.5192	26444.9	162.959	-11859.7	-17789.6	-28.5192	-21035.4
		-28.4241	34671.1	162.769	-19534.3	-17896.4	-28.4241	-34732.9
		-28.329	8269.79	162.579	-27701.1	-17995	-28.329	-44169.2
		-28.2338	-13567.3	162.389	-27983.6	-18086	-28.2338	-26645.3
		-28.1387	-7515.36	162.198	-20119.4	-18170	-28.1387	-3363.04
		-28.0436	4673.34	162.008	-11617.9	-18247.2	-28.0436	-2285.49
		-27.9485	22777.6	161.818	-9228.72	-18318	-27.9485	-6981.33
		-27.8533	40433	161.628	-12654.6	-18383	-27.8533	-18920.8
		-27.7582	33950.6	161.438	-16901	-18442.6	-27.7582	-40884.1
		-27.6631	25360.6	161.247	-18754	-18496.8	-27.6631	-42814.4
		-27.568	25321.3	161.057	-19216.8	-18546.2	-27.568	-24198.7
		-27.4729	4204.29	160.867	-20362	-18171.9	-27.4729	-12843.9
		-27.3777	-18414.7	160.677	-21925.6	-18191.9	-27.3777	-17808.7
		-27.2826	-18042.4	160.486	-21865.3	-18209.8	-27.2826	-29166.9
		-27.1875	-23685.9	160.296	-19286.5	-18225.7	-27.1875	-31180.1
		-27.0924	-31339	160.106	-15718.2	-18239.6	-27.0924	-26470.7
		-26.9973	-12092	159.916	-13551.6	-18251.5	-26.9973	-25278.9
		-26.9021	18044.3	159.726	-13769.2	-18261.6	-26.9021	-20680
		-26.807	38783.1	159.535	-15246.6	-18270	-26.807	-14846.2
		-26.7119	40703.2	159.345	-15964.4	-18276.6	-26.7119	-10602.7
		-26.6168	14535.8	159.155	-14877.5	-18281.4	-26.6168	-178.473
		-26.5217	-10482.2	158.965	-12755.9	-18284.6	-26.5217	-2091.92
		-26.4265	-1340	158.774	-11123.8	-18286.2	-26.4265	-19197.6
		-26.3314	23886.8	158.584	-10377.9	-18286.1	-26.3314	-14056.3
		-26.2363	37816.6	158.394	-9508.25	-18284.5	-26.2363	2363.72
		-26.1412	34048.1	158.204	-8150.31	-18281.2	-26.1412	-10170.6
		-26.046	21074.6	158.014	-8195.02	-18276.4	-26.046	-27273.7
		-25.9509	23637.3	157.823	-11879.1	-18269.9	-25.9509	-17219.8
		-25.8558	37680.5	157.633	-17987.9	-18261.9	-25.8558	-11242.4
		-25.7607	24854.6	157.443	-21563	-18252.2	-25.7607	-32583
		-25.6656	-4035.52	157.253	-18867.1	-18241	-25.6656	-46545.9
		-25.5704	-6878.4	157.062	-11918.2	-18228.1	-25.5704	-28124.4
		-25.4753	2807.54	156.872	-6291.44	-18213.5	-25.4753	-3170.37
		-25.3802	-1788.02	156.682	-4543.66	-18197.2	-25.3802	2333.19
		-25.2851	-7206.52	156.492	-4142.03	-18179.2	-25.2851	-8388.81
		-25.19	-1280.56	156.302	-2979.99	-18159.4	-25.19	-17650.3
		-25.0948	13117.5	156.111	-4386.79	-18137.8	-25.0948	-8383.1
		-24.9997	27347.2	155.921	-13183.6	-18114.3	-24.9997	3922.09
		-24.9046	28456.7	155.731	-26969.4	-18088.8	-24.9046	-6084.61
		-24.8095	24343.4	155.541	-35264.6	-18061.3	-24.8095	-7951.07
		-24.7144	25343.2	155.35	-30073.5	-18031.8	-24.7144	25173.5
		-24.6192	22451.8	155.16	-15631.3	-18000	-24.6192	41433.8
		-24.5241	20592.6	154.97	-4433.54	-17965.9	-24.5241	2376.57
		-24.429	22229.1	154.78	-3560.26	-17929.5	-24.429	-41741.2
		-24.3339	11861.6	154.589	-7927.83	-17890.6	-24.3339	-36421.5
		-24.2387	-1061.61	154.399	-8337.83	-17849	-24.2387	-4703.06
		-24.1436	-2304.96	154.209	-3434.94	-17804.6	-24.1436	-447.304
		-24.0485	2246.57	154.018	-543.994	-17757.4	-24.0485	-21413
		-23.9534	8996.83	153.828	-5483.84	-17707	-23.9534	-29868.8
		-23.8583	1449.99	153.638	-15120.7	-17653.3	-23.8583	-26520.7
		-23.7631	-22720.3	153.448	-21399.8	-17596.2	-23.7631	-31742
		-23.668	-27803.8	153.257	-20434.7	-17535.4	-23.668	-43109.3
		-23.5729	-17271.2	153.067	-15377.4	-17470.6	-23.5729	-47402.7
		-23.4778	-17609.6	152.877	-11472.2	-17401.5	-23.4778	-29949.3
		-23.3827	-14800.6	152.686	-10940.5	-17328	-23.3827	7255.22
		-23.2875	-13634.5	152.496	-12880.4	-17249.5	-23.2875	31888.8
		-23.1924	-28503.3	152.306	-15645.3	-17165.9	-23.1924	25309.1
		-23.0973	-31777.8	152.116	-17739.3	-17076.6	-23.0973	8730.33
		-23.0022	-17288.2	151.925	-17765.1	-16981.3	-23.0022	4144.29
		-22.9071	927.914	151.735	-15528.8	-16879.4	-22.9071	-929.692
		-22.8119	25192.6	151.545	-13097.6	-16770.3	-22.8119	-26055.8
		-22.7168	32978.5	151.355	-13305.6	-16653.5	-22.7168	-42819.8
		-22.6217	19858.9	151.164	-16902.6	-16528.3	-22.6217	-12826
		-22.5266	24075.1	150.974	-22082	-16393.9	-22.5266	31295.1
		-22.4314	35378.6	150.784	-26804.6	-16249.4	-22.4314	39949
		-22.3363	23035.8	150.594	-30265.4	-16093.9	-22.3363	24417.2
		-22.2412	3095.2	150.404	-31720	-15926.3	-22.2412	6826.35
		-22.1461	-14843.3	150.213	-29658.6	-15745.3	-22.1461	-9684.01
		-22.051	-31308.3	150.023	-23831.6	-15549.7	-22.051	-8577.53
		-21.9558	-32368.4	149.833	-17265	-15337.7	-21.9558	8529.67
		-21.8607	-28198.1	149.643	-14165.3	-15107.6	-21.8607	1295.6
		-21.7656	-32316.2	149.452	-15530.6	-14857.5	-21.7656	-35215.1
		-21.6705	-33513.8	149.262	-18470	-14584.9	-21.6705	-49747.1
		-21.5754	-34795.4	149.072	-20407.5	-14287.3	-21.5754	-29400.3
		-21.4802	-40508.1	148.882	-22128.6	-13961.6	-21.4802	-17448.9
		-21.3851	-31461.2	148.692	-25230	-13604.3	-21.3851	-14549.7
		-21.29	-8343.74	148.501	-28102.6	-13211.5	-21.29	12301.8
		-21.1949	3818.45	148.311	-27092	-12778.5	-21.1949	40145.1
		-21.0997	1315.74	148.121	-21610.3	-12300	-21.0997	33161.1
		-21.0046	1149.91	147.931	-15519.5	-11769.9	-21.0046	3345.46
		-20.9095	11527.3	147.74	-12322.1	-11181	-20.9095	-28895
		-20.8144	22184.7	147.55	-11048.3	-10525.3	-20.8144	-43149.1
		-20.7193	16020.8	147.36	-8824.71	-9793.2	-20.7193	-29484.7
		-20.6241	-8240.59	147.17	-5934.02	-8973.92	-20.6241	-20062
		-20.529	-32390.1	146.98	-5302.1	-8055.08	-20.529	-19776.4
		-20.4339	-39130.3	146.789	-7121.62	-7022.68	-20.4339	2144.56
		-20.3388	-25302.1	146.599	-7426.22	-5861.09	-20.3388	14208.3
		-20.2437	-2309.23	146.409	-3806.33	-4553.28	-20.2437	-6045.43
		-20.1485	14708.2	146.219	18.94	-3081.28	-20.1485	-858.488
		-20.0534	18445	146.028	-1419.86	-1427.16	-20.0534	24528.9
		-19.9583	1323.98	145.838	-7165.42	425.123	-19.9583	7724.36
		-19.8632	-32728.3	145.648	-9605.32	2486.93	-19.8632	-20545.4
		-19.7681	-47151	145.458	-3559.62	4760.45	-19.7681	-17161.3
		-19.6729	-24771	145.268	7149.52	7232.41	-19.6729	-10986.4
		-19.5778	-3184.36	145.077	14516.4	9865.96	-19.5778	-11015.4
		-19.4827	-3180.67	144.887	16128.6	12591.5	-19.4827	-12555.4
		-19.3876	-1185.99	144.697	17135.1	15299	-19.3876	-25333.7
		-19.2924	17162	144.506	22567.7	17835.3	-19.2924	-24110.1
		-19.1973	46151.2	144.316	30614.1	20013.6	-19.1973	-8242.21
		-19.1022	67546.7	144.126	34884.7	21636.8	-19.1022	-17528.9
		-19.0071	63111.8	143.936	31533.3	22535.5	-19.0071	-31912.6
		-18.912	49313.4	143.745	22469.7	22608.8	-18.912	-23937.3
		-18.8168	48080	143.555	12815.7	21852.5	-18.8168	-23117.7
		-18.7217	47829.8	143.365	7199.43	20360	-18.7217	-25639.2
		-18.6266	38689.6	143.174	7692.5	18296.4	-18.6266	-4468.63
		-18.5315	23778.3	142.984	12559.6	15858.1	-18.5315	14553.1
		-18.4364	8254.51	142.794	16418.5	13234.1	-18.4364	9988.03
		-18.3412	10077.2	142.604	14164.1	10581	-18.3412	3129.55
		-18.2461	26868.1	142.413	6574.15	8012.52	-18.2461	5745.14
		-18.151	26962.1	142.223	546.354	5601.61	-18.151	11491.1
		-18.0559	9609.02	142.033	1626.94	3387.58	-18.0559	21134.4
		-17.9608	-204.838	141.843	7102.65	1385.44	-17.9608	31637.8
		-17.8656	-3794.05	141.652	8963.07	-405.91	-17.8656	27091.8
		-17.7705	-11804.1	141.462	3633.07	-1997.14	-17.7705	7515.41
		-17.6754	-13675.2	141.272	-4086.21	-3404	-17.6754	-9883.52
		-17.5803	-3318.66	141.082	-7856.45	-4644.25	-17.5803	-21398.2
		-17.4851	2436.16	140.891	-7733	-5735.83	-17.4851	-22579.9
		-17.39	473.542	140.701	-8538.21	-6695.83	-17.39	-12383.3
		-17.2949	6218.93	140.511	-12064.2	-7539.92	-17.2949	-18006.5
		-17.1998	10019.3	140.321	-14928.6	-8282.16	-17.1998	-36720.5
		-17.1047	5429.8	140.13	-14621.3	-8935.01	-17.1047	-33095.6
		-17.0095	15277.6	139.94	-13679.3	-9509.35	-17.0095	-18028.2
		-16.9144	24334	139.75	-15180.8	-10014.6	-16.9144	-13593.9
		-16.8193	860.543	139.56	-16737	-10459.1	-16.8193	-19327.4
		-16.7242	-25745.8	139.37	-13140.4	-10849.9	-16.7242	-44281.5
		-16.6291	-28341.5	139.179	-4667.95	-11193	-16.6291	-63638.4
		-16.5339	-24483.4	138.989	1449.53	-11493.9	-16.5339	-47544.4
		-16.4388	-16375.8	138.799	-316.928	-11757.1	-16.4388	-32957.3
		-16.3437	-478.214	138.609	-6646.01	-11986.6	-16.3437	-31514.2
		-16.2486	11143.4	138.418	-9838.82	-12185.7	-16.2486	-14955.3
		-16.1535	17621.3	138.228	-7766.81	-12357.5	-16.1535	-12176.4
		-16.0583	19093	138.038	-5579.04	-12504.6	-16.0583	-39476
		-15.9632	14593.5	137.848	-7392.26	-12629.1	-15.9632	-52590.8
		-15.8681	7966.58	137.658	-10193.8	-12733.2	-15.8681	-40220.1
		-15.773	-9924.74	137.467	-8369.19	-12818.4	-15.773	-22618.9
		-15.6778	-33229	137.277	-1907.15	-12886.2	-15.6778	-6530.21
		-15.5827	-33385	137.087	3316.07	-12938	-15.5827	-3686.22
		-15.4876	-11996.6	136.897	3039.1	-12974.9	-15.4876	-22805.7
		-15.3925	6981.22	136.706	-662.566	-12998	-15.3925	-48950.6
		-15.2974	17934.7	136.516	-2994.9	-13008	-15.2974	-57172.2
		-15.2022	26291.2	136.326	-2339.59	-13005.8	-15.2022	-44484.8
		-15.1071	29421.7	136.136	-805.08	-12992	-15.1071	-34064.4
		-15.012	15279.6	135.946	-511.139	-12967.3	-15.012	-30247.6
		-14.9169	-8541.7	135.755	-1670.69	-12932.1	-14.9169	-20903.2
		-14.8218	-14285.4	135.565	-3914.74	-12886.9	-14.8218	-19584.7
		-14.7266	-6301.02	135.375	-7204.11	-12832.2	-14.7266	-38875.1
		-14.6315	-1694.09	135.185	-10846.2	-12768.3	-14.6315	-60937
		-14.5364	6808.25	134.994	-13341.1	-12695.4	-14.5364	-62527
		-14.4413	5050.03	134.804	-14241.9	-12614	-14.4413	-41155.9
		-14.3462	-20917.3	134.614	-15006.2	-12524.2	-14.3462	-19663.7
		-14.251	-35731.9	134.424	-16907.1	-12426.3	-14.251	-15048
		-14.1559	-28360	134.233	-19067.4	-12320.5	-14.1559	-22198.8
		-14.0608	-28255.9	134.043	-19861.4	-12206.9	-14.0608	-35770.8
		-13.9657	-26506.1	133.853	-19377.4	-12085.7	-13.9657	-43698
		-13.8705	-4451.92	133.663	-18641	-11957.2	-13.8705	-36745.1
		-13.7754	12778.1	133.472	-16884.4	-11821.4	-13.7754	-28320.7
		-13.6803	5263.95	133.282	-12243.4	-11678.5	-13.6803	-18988.2
		-13.5852	-4410.28	133.092	-6011.96	-11528.6	-13.5852	-5170.97
		-13.4901	6577.47	132.901	-3513.75	-11372	-13.4901	-2293.45
		-13.3949	18546.4	132.711	-8156.23	-11208.7	-13.3949	-5607.19
		-13.2998	3759.71	132.521	-15926.6	-11038.9	-13.2998	-10021.8
		-13.2047	-21505.1	132.331	-19068.3	-10862.8	-13.2047	-25868.8
		-13.1096	-26648.7	132.14	-15483.2	-10680.5	-13.1096	-34160
		-13.0145	-9802.06	131.95	-11273.7	-10492.4	-13.0145	-27523.1
		-12.9193	10270.3	131.76	-12250.8	-10298.5	-12.9193	-25867.8
		-12.8242	11963.8	131.57	-15631.9	-10099.2	-12.8242	-20475.7
		-12.7291	-915.519	131.379	-13499.4	-9894.75	-12.7291	-12370.8
		-12.634	-2482.72	131.189	-3498.06	-9685.38	-12.634	-16969.8
		-12.5389	7032.66	130.999	7787.33	-9471.46	-12.5389	-13581.1
		-12.4437	10645.4	130.808	13000.3	-9253.35	-12.4437	90.3465
		-12.3486	5522.32	130.618	12079.3	-9031.45	-12.3486	194.422
		-12.2535	-5032.69	130.428	9713.79	-8806.17	-12.2535	-9000.9
		-12.1584	-5178.33	130.238	7452.23	-8578	-12.1584	-21423.5
		-12.0632	12813.7	130.048	2750.83	-8347.43	-12.0632	-28747.5
		-11.9681	25407	129.857	-4265.91	-8115.01	-11.9681	-20862.1
		-11.873	26184.6	129.667	-7819.89	-7881.31	-11.873	-25388
		-11.7779	24680.5	129.477	-3223.25	-7646.95	-11.7779	-47597.4
		-11.6828	11969.1	129.287	5790.61	-7412.56	-11.6828	-53672.6
		-11.5876	-1019.72	129.096	10334.6	-7178.84	-11.5876	-52383.8
		-11.4925	3248.48	128.906	6881.55	-6946.46	-11.4925	-55318.5
		-11.3974	10673.8	128.716	1258.38	-6716.16	-11.3974	-36888.9
		-11.3023	19052.9	128.526	902.525	-6488.66	-11.3023	-10657.2
		-11.2072	31731.9	128.336	5631.58	-6264.69	-11.2072	-14136.6
		-11.112	32982.7	128.145	8457.13	-6045	-11.112	-34045.3
		-11.0169	28984.6	127.955	4390.26	-5830.3	-11.0169	-33373.6
		-10.9218	23116.8	127.765	-4222.45	-5621.28	-10.9218	-4701.14
		-10.8267	-1650.34	127.575	-11231.5	-5418.61	-10.8267	28420.1
		-10.7315	-20915.1	127.384	-13199	-5222.9	-10.7315	40217.2
		-10.6364	-7224.56	127.194	-11386.4	-5034.71	-10.6364	29078.9
		-10.5413	10191.3	127.004	-9089.2	-4854.5	-10.5413	15334.4
		-10.4462	9644.65	126.814	-8835.05	-4682.68	-10.4462	15318.8
		-10.3511	5686.25	126.624	-11379.4	-4519.55	-10.3511	21532.6
		-10.2559	8845.94	126.433	-15316.9	-4365.28	-10.2559	20360.7
		-10.1608	21917.7	126.243	-17349.7	-4219.95	-10.1608	14248.2
		-10.0657	37935.9	126.053	-14682.4	-4083.47	-10.0657	8187.55
		-9.97058	39994.3	125.863	-8329.29	-3955.65	-9.97058	10710.3
		-9.87546	27944.6	125.672	-3216.39	-3836.11	-9.87546	29991.5
		-9.78034	19059	125.482	-3695.57	-3724.34	-9.78034	38755.2
		-9.68522	24556	125.292	-8932.94	-3619.65	-9.68522	14557.1
		-9.5901	38445	125.102	-13489	-3521.18	-9.5901	-8374.94
		-9.49498	42634.1	124.912	-12567.7	-3427.92	-9.49498	-4303.65
		-9.39985	30979	124.721	-6295.24	-3338.65	-9.39985	9093.27
		-9.30473	22153.1	124.531	904.397	-3252.01	-9.30473	18878.9
		-9.20961	25418.4	124.341	4293.89	-3166.43	-9.20961	18519.1
		-9.11449	17588.9	124.151	2133.47	-3080.17	-9.11449	9510.59
		-9.01937	-5707.9	123.96	-3795.48	-2991.29	-9.01937	11650.3
		-8.92425	-9223.31	123.77	-9962.24	-2897.69	-8.92425	14991.5
		-8.82913	6399.26	123.58	-13641.8	-2797.04	-8.82913	-2337.08
		-8.73401	3525.6	123.389	-14483.7	-2686.82	-8.73401	-11044.4
		-8.63889	-7678.28	123.199	-13717.9	-2564.3	-8.63889	2996.16
		-8.54376	922.678	123.009	-11763.8	-2426.52	-8.54376	833.205
		-8.44864	13732.9	122.819	-7332.85	-2270.25	-8.44864	-9297.17
		-8.35352	20657.1	122.628	169.358	-2092.03	-8.35352	9367.91
		-8.2584	36278.7	122.438	7758.43	-1888.1	-8.2584	23690.5
		-8.16328	52621.1	122.248	10119.3	-1654.38	-8.16328	6826.88
		-8.06816	47139.7	122.058	4857.59	-1386.45	-8.06816	-3391.65
		-7.97304	25546.4	121.867	-4160.59	-1079.55	-7.97304	-1716.13
		-7.87792	20162.5	121.677	-9880.29	-728.512	-7.87792	-13682.4
		-7.7828	38827.1	121.487	-8455.38	-327.754	-7.7828	-24213.6
		-7.68767	51012.6	121.296	-1943.56	128.695	-7.68767	-19260.6
		-7.59255	46615.6	121.106	4913.47	647.209	-7.59255	-9891.24
		-7.49743	44335.3	120.916	9212.09	1234.5	-7.49743	8.81958
		-7.40231	48658.1	120.726	11049.1	1897.5	-7.40231	6513.94
		-7.30719	56731.9	120.535	11966.7	2643.21	-7.30719	9470.92
		-7.21207	63225.3	120.345	13689.9	3478.4	-7.21207	15577.7
		-7.11695	57329.8	120.155	17418.8	4409.14	-7.11695	19200.4
		-7.02183	43795.4	119.965	22296.4	5440.23	-7.02183	19772.8
		-6.92671	29144.3	119.774	24478.8	6574.28	-6.92671	19913.3
		-6.83159	17807.4	119.584	19898.2	7810.54	-6.83159	8063.7
		-6.73646	21639.2	119.394	9395.71	9143.43	-6.73646	-8706.03
		-6.64134	24938.5	119.204	-104.11	10560.7	-6.64134	-10292.2
		-6.54622	13476.4	119.014	-1518.29	12041.7	-6.54622	-2981.54
		-6.4511	19534.7	118.823	5276.17	13555	-6.4511	-618.995
		-6.35598	49136.1	118.633	13656.2	15057.9	-6.35598	-2499.38
		-6.26086	62001.7	118.443	17696.4	16495.3	-6.26086	1687.16
		-6.16574	50065.2	118.253	17743.6	17802.5	-6.16574	17109.5
		-6.07062	38059	118.062	17845.5	18908.9	-6.07062	24408
		-5.9755	38657	117.872	19549.8	19744.8	-5.9755	9657.62
		-5.88037	42351.4	117.682	20608.1	20250.6	-5.88037	-8657.06
		-5.78525	33155.2	117.492	19379.3	20385.2	-5.78525	-19246.6
		-5.69013	15317.7	117.302	17719.9	20133.1	-5.69013	-28406.4
		-5.59501	1213.07	117.111	18054.6	19506.9	-5.59501	-33547.8
		-5.49989	-6227.04	116.921	19291.1	18545.1	-5.49989	-32102.6
		-5.40477	-6403.19	116.731	18024.1	17306	-5.40477	-33003.6
		-5.30965	-9081.74	116.541	13671.1	15858.8	-5.30965	-42850.5
		-5.21453	-14025.6	116.35	10236.8	14274.7	-5.21453	-49308.1
		-5.11941	-4917.39	116.16	11816.2	12619.8	-5.11941	-39846.1
		-5.02428	4586.51	115.97	17445.8	10950.6	-5.02428	-30166.3
		-4.92916	174.888	115.78	21812.5	9311.8	-4.92916	-27110.1
		-4.83404	-2270.31	115.59	20778.7	7736.46	-4.83404	-17568.8
		-4.73892	-2938.42	115.399	14990.4	6246.91	-4.73892	-17484.8
		-4.6438	-1354.78	115.209	7954.37	4856.78	-4.6438	-33687.9
		-4.54868	12852.2	115.019	1923.37	3572.92	-4.54868	-39675.3
		-4.45356	20672.3	114.829	-3263.87	2397.17	-4.45356	-40634.3
		-4.35844	16893.6	114.638	-7871.37	1327.97	-4.35844	-38897.5
		-4.26332	18560.6	114.448	-10377.6	361.494	-4.26332	-13963.1
		-4.16819	18967.9	114.258	-8871.76	-507.361	-4.16819	-4030.27
		-4.07307	14739.4	114.068	-4090.93	-1284.36	-4.07307	-33388.7
		-3.97795	5941.34	113.878	-81.0472	-1975.43	-3.97795	-39506.9
		-3.88283	-6868.26	113.687	-863.238	-2586.4	-3.88283	-6123.78
		-3.78771	1851.94	113.497	-6093.53	-3122.75	-3.78771	15957.5
		-3.69259	16916.6	113.307	-10578.4	-3589.5	-3.69259	16423
		-3.59747	-466.392	113.116	-9084.47	-3991.17	-3.59747	7240.84
		-3.50235	-17529.9	112.926	-2013.17	-4331.71	-3.50235	274.548
		-3.40723	-9440.25	112.736	4370.94	-4614.54	-3.40723	11723.7
		-3.3121	-2468.55	112.546	4147.94	-4842.49	-3.3121	16794.5
		-3.21698	8852.09	112.355	-2058.93	-5017.86	-3.21698	-1998.35
		-3.12186	25910.4	112.165	-7979.21	-5142.4	-3.12186	-8590.63
		-3.02674	23863.1	111.975	-8832.2	-5217.34	-3.02674	-3637.21
		-2.93162	12049.8	111.784	-6388.4	-5243.35	-2.93162	-17025.8
		-2.8365	5304.36	111.594	-6074.73	-5220.59	-2.8365	-21439.9
		-2.74138	195.517	111.404	-9949.98	-5148.65	-2.74138	-2392.74
		-2.64626	-1324.17	111.214	-14269.7	-5026.54	-2.64626	-3666.25
		-2.55114	71.1557	111.023	-14344.3	-4852.65	-2.55114	-25926.5
		-2.45601	772.313	110.833	-10343.5	-4624.7	-2.45601	-28582.2
		-2.36089	-1990.82	110.643	-7025.24	-4339.62	-2.36089	-20780.5
		-2.26577	5174.96	110.453	-8219.95	-3993.52	-2.26577	-29224
		-2.17065	34397.6	110.262	-12872.5	-3581.48	-2.17065	-41047.6
		-2.07553	36374.7	110.072	-16704.3	-3097.44	-2.07553	-39237.9
		-1.98041	-10735.7	109.882	-16816.1	-2533.92	-1.98041	-28158.3
		-1.88529	-36867.4	109.692	-14190.4	-1881.75	-1.88529	-18880.2
		-1.79017	-33648.7	109.501	-12339.6	-1129.69	-1.79017	-17950.9
		-1.69505	-41716.7	109.311	-14046.8	-263.896	-1.69505	-18131.1
		-1.59992	-29789.5	109.121	-18868.7	732.734	-1.59992	-15775.5
		-1.5048	1659.69	108.931	-23084.3	1881.5	-1.5048	-19720
		-1.40968	17054.9	108.74	-22483	3209.15	-1.40968	-13308.2
		-1.31456	37631.9	108.55	-16265.3	4749.61	-1.31456	22292.1
		-1.21944	45623.7	108.36	-8351.85	6546.48	-1.21944	50770.5
		-1.12432	11153.3	108.17	-3927.95	8656.56	-1.12432	41730.9
		-1.0292	-13883.7	107.98	-4199.98	11155.1	-1.0292	22949.9
		-0.93408	-14693.6	107.789	-5184.29	14143.7	-0.93408	10190.2
		-0.83896	-16228.2	107.599	-2130.86	17762.5	-0.83896	-6287.74
		-0.74384	3338.3	107.409	5682.35	22209.7	-0.74384	-14648.1
		-0.64871	29579.2	107.219	15529.9	27772.7	-0.64871	-8919.59
		-0.55359	27209.7	107.028	25961.2	34880.6	-0.55359	103.923
		-0.45847	20703.4	106.838	39226.7	44189.8	-0.45847	11302.6
		-0.36335	20741.2	106.648	58482.7	56719.4	-0.36335	12198.8
		-0.26823	9178.17	106.458	83868.9	74017.9	-0.26823	-5175.14
		-0.17311	-8836.73	106.268	112296	98138.7	-0.17311	-10833.6
		-0.07799	-22827	106.077	140014	130374	-0.07799	4333.32
		0.01713	-20253.5	105.887	163823	166255	0.01713	6908.77
		0.11226	-4628.14	105.697	180472	190110	0.11226	-7119.12
		0.20738	-5022.88	105.507	187620	190846	0.20738	-8191.12
		0.3025	-9339.54	105.316	186947	181327	0.3025	6979.79
		0.39762	14369.2	105.126	184809	177014	0.39762	12651.8
		0.49274	48017.5	104.936	187401	181215	0.49274	-198.218
		0.58786	66156.3	104.746	194793	190407	0.58786	-11517.1
		0.68298	62308.4	104.556	200853	198861	0.68298	-13391.7
		0.7781	35381	104.365	199290	200969	0.7781	-20605.3
		0.87322	18765.8	104.175	188697	193637	0.87322	-35610.1
		0.96835	39663.9	103.985	171622	177717	0.96835	-49913.4
		1.06347	58469.4	103.795	150876	156869	1.06347	-51787.9
		1.15859	41752.8	103.604	128772	135054	1.15859	-29491
		1.25371	21670.4	103.414	108898	114922	1.25371	-6725.26
		1.34883	28540.4	103.224	95492.2	97651.6	1.34883	-10303.7
		1.44395	50078.6	103.034	89559.4	83440	1.44395	-17240.9
		1.53907	64535.2	102.843	87033.3	72012	1.53907	-14578
		1.63419	54937.2	102.653	82521.6	62932	1.63419	-17911.5
		1.72931	20167.4	102.463	74425	55756.8	1.72931	-17410.7
		1.82443	-8329.82	102.273	65108	50093.7	1.82443	-9918.24
		1.91956	-7467.36	102.082	56667.8	45614.4	1.91956	-10096.5
		2.01468	4115.65	101.892	48682.1	42050.2	2.01468	-7677.98
		2.1098	10092.5	101.702	40571.9	39182.4	2.1098	-3786.11
		2.20492	15720.2	101.511	33874.1	36833.2	2.20492	-19490.4
		2.30004	19191.8	101.321	30151.7	34857.2	2.30004	-42480.3
		2.39516	21437.8	101.131	27806.1	33136.4	2.39516	-45303.3
		2.49028	32337.5	100.941	23664.6	31576.2	2.49028	-20973.1
		2.5854	43072.1	100.75	18046	30102.7	2.5854	15074.6
		2.68052	38937.4	100.56	15620.4	28661.2	2.68052	27232.6
		2.77565	26680.1	100.37	19404.4	27214.2	2.77565	3451.5
		2.87077	16974.9	100.18	25553.4	25739.8	2.87077	-17949.6
		2.96589	10864.6	99.9894	26967.2	24228.9	2.96589	-11875.9
		3.06101	11143.8	99.7993	22064.7	22683.3	3.06101	-7178.25
		3.15613	17030.3	99.6092	17100.4	21112.1	3.15613	-16068.4
		3.25125	19382.8	99.4185	18123.1	19529.5	3.25125	-392.992
		3.34637	20545.5	99.2284	22682.4	17952.2	3.34637	29607.3
		3.44149	28263.1	99.0383	22550.8	16397	3.44149	19590.7
		3.53661	28384.6	98.8482	14537.7	14879.9	3.53661	2526.54
		3.63174	12172.8	98.6581	5401.92	13414.9	3.63174	24744.3
		3.72686	3366.6	98.4673	3990.27	12013.3	3.72686	34348.3
		3.82198	11777	98.2772	10221.4	10684.1	3.82198	15564.4
		3.9171	20931.5	98.0871	14930.9	9433.44	3.9171	16746.4
		4.01222	32907	97.897	11023.3	8265.42	4.01222	25721.8
		4.10734	49801.8	97.7063	2181.43	7182.17	4.10734	19397.9
		4.20246	48181.7	97.5162	-1469.36	6184.35	4.20246	6577.77
		4.29758	24856.7	97.3261	4772.63	5271.42	4.29758	-14613.4
		4.3927	5007.23	97.136	15026.2	4442.03	4.3927	-22172.2
		4.48783	-2170.07	96.9459	19762.9	3694.27	4.48783	-6205.8
		4.58295	-3882.05	96.7552	15797.9	3025.92	4.58295	-5551.66
		4.67807	-2007.47	96.5651	7997.42	2434.62	4.67807	-20740.7
		4.77319	4661.81	96.375	2471.37	1918.05	4.77319	-31677.4
		4.86831	10497.3	96.1849	562.192	1474.04	4.86831	-43367.9
		4.96343	5712.49	95.9941	-104.462	1100.65	4.96343	-39103.1
		5.05855	-5552.53	95.804	-964.706	796.303	5.05855	-20243
		5.15367	-10495.4	95.6139	-1035.02	559.781	5.15367	-19370.3
		5.24879	-11467.5	95.4238	497.23	390.334	5.24879	-23964.9
		5.34392	-12060.4	95.2337	2356.81	287.717	5.34392	-9789.2
		5.43904	-8901.16	95.043	2668.55	252.246	5.43904	10242
		5.53416	-9207.33	94.8529	1140.59	284.854	5.53416	14066.3
		5.62928	-8400.46	94.6628	-1258.09	387.18	5.62928	-4346.15
		5.7244	7746.19	94.4727	-3865.04	561.619	5.7244	-18823.8
		5.81952	17638.6	94.2819	-6046.49	811.457	5.81952	-15593.7
		5.91464	4294.49	94.0918	-5777.53	1140.96	5.91464	-14413.9
		6.00976	-5231.53	93.9018	-745.47	1555.56	6.00976	-6416.43
		6.10488	-4263.2	93.7117	7969.51	2062.01	6.10488	2610.85
		6.2	-6396.78	93.5216	14933.4	2668.63	6.2	-23654.8
		6.29513	1687.16	93.3308	15407.9	3385.62	6.29513	-41060.9
		6.39025	13102.2	93.1407	11322.8	4225.39	6.39025	-4937.37
		6.48537	6056.87	92.9506	10007.4	5203.06	6.48537	22171.5
		6.58049	4721.81	92.7605	15831	6337	6.58049	8273.9
		6.67561	19586.2	92.5698	24686.7	7649.58	6.67561	-8768.36
		6.77073	23031.5	92.3797	28699.7	9168.06	6.77073	-25752.8
		6.86585	29237.7	92.1896	25664.2	10925.8	6.86585	-44474.1
		6.96097	56379	91.9995	21283.9	12963.5	6.96097	-38876
		7.05609	70225.1	91.8094	21486.6	15331.2	7.05609	-7526.62
		7.15122	60845.1	91.6187	25070.1	18090.1	7.15122	18240.8
		7.24634	51518.7	91.4286	26240.2	21315.4	7.24634	12756.1
		7.34146	37449.3	91.2385	23105.4	25098.4	7.34146	-4712.71
		7.43658	18080.2	91.0484	20349.1	29549.3	7.43658	2749.47
		7.5317	9479.71	90.8576	22759.2	34798.7	7.5317	17028.2
		7.62682	4674.47	90.6675	29099.5	40995.5	7.62682	508.204
		7.72194	-2281.98	90.4774	35052.5	48299.1	7.72194	-26866.5
		7.81706	-3324.91	90.2873	40847.5	56857.9	7.81706	-33747.4
		7.91218	1880.96	90.0966	52291.1	66765.6	7.91218	-36547.3
		8.00731	14611.8	89.9065	73014	77981.1	8.00731	-45790.2
		8.10243	22104.7	89.7164	98142.8	90204.6	8.10243	-38274.6
		8.19755	5839.32	89.5263	118031	102727	8.19755	-24772.1
		8.29267	-8037.57	89.3362	127416	114331	8.29267	-30156.7
		8.38779	-312.583	89.1454	128681	123389	8.38779	-20750.7
		8.48291	438.888	88.9553	126446	128301	8.48291	18084.2
		8.57803	-5099.26	88.7652	121952	128159	8.57803	36852.9
		8.67315	-1713.89	88.5752	114424	123213	8.67315	23585.3
		8.76827	-8792.36	88.3844	105673	114738	8.76827	3023.96
		8.8634	-15709.6	88.1943	99822.5	104436	8.8634	-15861.3
		8.95852	-2181.88	88.0042	97940.3	93821.8	8.95852	-18685.9
		9.05364	5321.77	87.8141	95519.8	83928.1	9.05364	-12504.8
		9.14876	6172.73	87.624	87242.8	75304.3	9.14876	-14521.3
		9.24388	17549.3	87.4333	73340.9	68151.5	9.24388	-6092.61
		9.339	14118.1	87.2432	59510.8	62467.9	9.339	2186.39
		9.43412	-1817.97	87.0531	50820.2	58155.1	9.43412	-14628.9
		9.52924	2281.03	86.863	47447.1	55081.6	9.52924	-21992.4
		9.62436	18098.4	86.6722	46723.4	53116.1	9.62436	-4604.33
		9.71949	33227.8	86.4821	47388.4	52141.2	9.71949	8726.02
		9.81461	45785.9	86.292	50119.3	52056.7	9.81461	11395.4
		9.90973	40586.2	86.102	54738.7	52776.4	9.90973	-62.3189
		10.0048	23976	85.9119	59133.7	54222.1	10.0048	-19084.6
		10.1	12859.3	85.7211	61635.7	56315.2	10.1	-21537.5
		10.1951	10367.1	85.531	63099.7	58966.3	10.1951	-14156.4
		10.2902	22918.5	85.3409	65476.9	62064.2	10.2902	-2800.21
		10.3853	33240.2	85.1508	68995.2	65465.7	10.3853	16284.4
		10.4805	17991.2	84.9601	71972.1	68987.9	10.4805	19181.9
		10.5756	7350.9	84.77	73204	72407.6	10.5756	5521.58
		10.6707	26602.9	84.5799	73246.5	75472.5	10.6707	-6826.8
		10.7658	44985.9	84.3898	73043	77925.2	10.7658	-25104.8
		10.8609	40413.6	84.1997	72581.7	79539.9	10.8609	-30470.4
		10.9561	28568.9	84.0089	71870.5	80163.6	10.9561	-3724.83
		11.0512	26298.2	83.8188	72277.7	79748	11.0512	19851.9
		11.1463	31574.6	83.6287	75198.5	78361.8	11.1463	19675.1
		11.2414	33061.6	83.4386	79309.7	76177.9	11.2414	12378.4
		11.3365	28168.9	83.2479	80820.4	73442.8	11.3365	7887.34
		11.4317	19295.9	83.0578	77542.4	70439.5	11.4317	7094.08
		11.5268	9869.8	82.8677	71769.3	67457.1	11.5268	-1412.97
		11.6219	8953.82	82.6776	67687.8	64772.9	11.6219	-20907
		11.717	12855.8	82.4875	66302.8	62636.9	11.717	-27528.7
		11.8121	10726.3	82.2968	64675.4	61218.6	11.8121	-10398.2
		11.9073	7540.79	82.1067	60626.8	60435.5	11.9073	19663.3
		12.0024	3141.03	81.9166	56295.1	59674.8	12.0024	41861.9
		12.0975	-7980.73	81.7265	55200.9	57989.3	12.0975	29536.1
		12.1926	-13790.4	81.5357	56680.7	55208.7	12.1926	-2172
		12.2878	-13321.3	81.3456	55874.5	52200.1	12.2878	-12887.1
		12.3829	-22437.7	81.1555	50120.4	49756.8	12.3829	-11434.6
		12.478	-29489.3	80.9654	43259.5	48134	12.478	-19884.7
		12.5731	-11172.7	80.7747	41398.2	47297.8	12.5731	-26320.6
		12.6682	15266.4	80.5846	45160.2	47149.5	12.6682	-30812
		12.7634	15900.9	80.3945	48774.9	47606.1	12.7634	-43989.6
		12.8585	-5273.09	80.2044	47557.6	48613.2	12.8585	-43777.2
		12.9536	-25449.3	80.0143	43957.4	50142.4	12.9536	-19132.6
		13.0487	-37473.6	79.8235	44070.6	52185.7	13.0487	-11637.3
		13.1438	-32073	79.6335	49363.9	54751	13.1438	-40850.1
		13.239	-5911.61	79.4434	54851.8	57860.6	13.239	-58638.8
		13.3341	16878.6	79.2533	56135.5	61549.4	13.3341	-37078.1
		13.4292	19036.3	79.0625	55622.3	65864.8	13.4292	-9716.33
		13.5243	4320.83	78.8724	59469.6	70867.3	13.5243	331.243
		13.6195	-16880.9	78.6823	69496.4	76631.3	13.6195	2126.79
		13.7146	-23914.8	78.4922	80967.9	83246.1	13.7146	3236.29
		13.8097	-13005.8	78.3021	88986	90817.5	13.8097	4169.89
		13.9048	-5785.57	78.1114	94814.8	99469.1	13.9048	-1689.76
		13.9999	-7876.87	77.9213	104171	109343	13.9999	-19284.9
		14.0951	-7731.6	77.7312	120403	120600	14.0951	-35048.7
		14.1902	6587.12	77.5411	141340	133419	14.1902	-28762.4
		14.2853	31650.7	77.3503	162630	147987	14.2853	211.736
		14.3804	36976	77.1603	182185	164497	14.3804	26786.3
		14.4755	18503.6	76.9702	200776	183120	14.4755	36823
		14.5707	2608.02	76.7801	220012	203982	14.5707	43180.4
		14.6658	-12374.7	76.59	241061	227111	14.6658	40025.7
		14.7609	-19892.6	76.3992	264263	252369	14.7609	20106.6
		14.856	-5271.18	76.2091	288280	279368	14.856	10092.3
		14.9511	1130.75	76.019	310224	307367	14.9511	7427.33
		15.0463	-4505.89	75.8289	328613	335201	15.0463	-2918.65
		15.1414	8165.59	75.6382	346200	361271	15.1414	8488.75
		15.2365	21667.6	75.4481	367334	383666	15.2365	26207.5
		15.3316	23574	75.258	391065	400460	15.3316	6210.37
		15.4268	26832.9	75.0679	409004	410136	15.4268	-11078.4
		15.5219	19373	74.8778	412975	412020	15.5219	-714.33
		15.617	10564	74.687	404384	406519	15.617	-2168.37
		15.7121	20209.5	74.4969	392873	395063	15.7121	3279.53
		15.8072	31928.7	74.3068	384812	379780	15.8072	36448.3
		15.9024	40831.7	74.1168	376305	363076	15.9024	44820.5
		15.9975	44079.2	73.926	360544	347290	15.9975	15343.1
		16.0926	31716.4	73.7359	340287	334522	16.0926	-8325.97
		16.1877	26311.5	73.5458	328500	326609	16.1877	-10846.5
		16.2828	24968.3	73.3557	335179	325166	16.2828	-3909.94
		16.378	3529.17	73.1656	356415	331542	16.378	877.951
		16.4731	-6971.9	72.9749	378760	346492	16.4731	-2550.73
		16.5682	9622.67	72.7848	392419	369214	16.5682	-24289.7
		16.6633	21862.1	72.5947	397144	395646	16.6633	-60822.7
		16.7584	26431.8	72.4046	396541	417004	16.7584	-63210.5
		16.8536	30726.4	72.2138	391449	421733	16.8536	-24873.7
		16.9487	31374.4	72.0237	380760	402743	16.9487	-12015.6
		17.0438	30899.4	71.8336	364879	363474	17.0438	-15101.5
		17.1389	13881.9	71.6436	344034	314605	17.1389	15737
		17.2341	-22434.7	71.4535	314478	266054	17.2341	32988.6
		17.3292	-40631.6	71.2627	271469	223143	17.3292	7494.06
		17.4243	-26328.2	71.0726	217769	187369	17.4243	-6177.91
		17.5194	-2092.25	70.8825	165438	158287	17.5194	11058.9
		17.6145	17905.9	70.6924	125412	134812	17.6145	39419.9
		17.7097	29732	70.5017	96571.3	115818	17.7097	55278.8
		17.8048	26133.7	70.3116	68874.6	100340	17.8048	41346.8
		17.8999	11344.9	70.1215	37443.4	87617.6	17.8999	27283.4
		17.995	7035.7	69.9314	9712.37	77064.9	17.995	20979.7
		18.0901	13322.4	69.7406	-3497.64	68238.9	18.0901	-8773.63
		18.1853	9271.26	69.5505	-1229.01	60804.3	18.1853	-27092
		18.2804	8000.32	69.3604	6688.78	54507.3	18.2804	-7125.2
		18.3755	22513.8	69.1703	10820.1	49155.4	18.3755	4232.27
		18.4706	28069.1	68.9802	10268.7	44602.5	18.4706	6992.55
		18.5657	29119.3	68.7895	9019.23	40739	18.5657	26389.7
		18.6609	41234.9	68.5994	8372.25	37484.1	18.6609	42085.5
		18.756	32781.8	68.4093	6613.44	34781.2	18.756	50755.5
		18.8511	-2116.31	68.2192	4363.39	32594.9	18.8511	47350.3
		18.9462	-20156.9	68.0285	5532.19	30910.6	18.9462	15961.5
		19.0414	-8380.15	67.8384	11558	29734.6	19.0414	-6452.13
		19.1365	4946.11	67.6483	17882.9	29097.3	19.1365	3524.9
		19.2316	-2066.83	67.4582	19031.4	29058.6	19.2316	21146.7
		19.3267	-13323.1	67.2681	16020.3	29716.5	19.3267	39094.6
		19.4218	-10803.7	67.0773	15855.3	31221	19.4218	45791.5
		19.517	-17773.6	66.8872	23459.1	33793.1	19.517	34513.3
		19.6121	-32000	66.6971	36485.3	37751.8	19.6121	33778.5
		19.7072	-18575.3	66.507	49230.7	43542.8	19.7072	32531.7
		19.8023	-129.353	66.3163	59812	51751.3	19.8023	7199.23
		19.8974	-2637.45	66.1263	71397.4	63031.4	19.8974	1059.26
		19.9926	900.35	65.9361	86875	77780.3	19.9926	30028.4
		20.0877	11608.3	65.7459	104233	95244	20.0877	40761.1
		20.1828	12328.9	65.5556	117575	112008	20.1828	27158.1
		20.2779	7373.65	65.3654	121405	121588	20.2779	30342
		20.373	-4700.87	65.1751	113690	118498	20.373	37633.6
		20.4682	-10715.2	64.9849	96540.5	104031	20.4682	22243.6
		20.5633	686.296	64.7947	75565.6	84750.1	20.5633	18802.9
		20.6584	3909.72	64.6044	57723.6	66275.5	20.6584	33270.7
		20.7535	-3470.95	64.4142	47566.7	50947.8	20.7535	11589.2
		20.8487	-7277.52	64.2239	44458.1	38975	20.8487	-18503.3
		20.9438	-16438.3	64.0337	43917.5	29797.2	20.9438	4560.25
		21.0389	-15575.1	63.8434	41991	22751.7	21.0389	24972.8
		21.134	5533.12	63.6532	37843.8	17284.4	21.134	-2581.03
		21.2291	16994.3	63.4629	32352.4	12978.7	21.2291	-24472.9
		21.3243	20356	63.2727	25913.4	9533.64	21.3243	-27623.7
		21.4194	32571.1	63.0824	18929.6	6733.63	21.4194	-28171.4
		21.5145	41094	62.8922	13312.7	4423.96	21.5145	-11340.4
		21.6096	45734.3	62.702	11205.4	2492.58	21.6096	-3343.39
		21.7047	44548.1	62.5118	11853.4	857.295	21.7047	-22576.1
		21.7999	26520.4	62.3215	11735.6	-542.934	21.7999	-26477.4
		21.895	16909.1	62.1312	9092.34	-1754.06	21.895	-14157.9
		21.9901	28646.2	61.941	6847.62	-2811.13	21.9901	-14922.3
		22.0852	32512.5	61.7508	8877.32	-3741.22	22.0852	-8342.9
		22.1803	23223.1	61.5605	13874.4	-4565.5	22.1803	18965.7
		22.2755	19795.5	61.3703	15666.9	-5300.69	22.2755	41948.7
		22.3706	25523.7	61.18	10819.1	-5960.16	22.3706	44790.6
		22.4657	27721.1	60.9898	3775.64	-6554.71	22.4657	31291.7
		22.5608	9859.38	60.7995	1928.27	-7093.12	22.5608	26510.5
		22.656	-17906.2	60.6093	6195.23	-7582.62	22.656	50062.9
		22.7511	-26841.1	60.4191	9349.47	-8029.2	22.7511	59920.3
		22.8462	-15007.7	60.2288	4698.7	-8437.86	22.8462	18636.8
		22.9413	8533.58	60.0386	-5779.53	-8812.81	22.9413	-13442.1
		23.0364	36105.1	59.8483	-14025	-9157.6	23.0364	13414.8
		23.1316	46109.2	59.6581	-15421.9	-9475.28	23.1316	42531.3
		23.2267	39001.3	59.4679	-13009.8	-9768.45	23.2267	35980.1
		23.3218	34506.7	59.2776	-11967.2	-10039.4	23.3218	25291.7
		23.4169	24677	59.0874	-12757.3	-10289.9	23.4169	15476.7
		23.512	5493.65	58.8971	-11888.8	-10521.9	23.512	1013.6
		23.6072	377.589	58.7069	-8015.16	-10736.7	23.6072	-4132.79
		23.7023	18426.5	58.5167	-4254.36	-10935.7	23.7023	-11357.4
		23.7974	46513.8	58.3264	-3895.95	-11120	23.7974	-28828.1
		23.8925	60618.1	58.1362	-6123.31	-11290.6	23.8925	-42901.8
		23.9876	41004.6	57.9459	-7714.3	-11448.4	23.9876	-46335
		24.0828	9048.74	57.7557	-7855.53	-11594.3	24.0828	-30759.9
		24.1779	1660.13	57.5654	-9230.87	-11728.9	24.1779	-16229.4
		24.273	11159.7	57.3752	-14308	-11852.9	24.273	-29321.6
		24.3681	10233.9	57.185	-22138.4	-11966.9	24.3681	-32530.6
		24.4633	6115.51	56.9947	-29312	-12071.3	24.4633	-6814.69
		24.5584	22311.2	56.8044	-32781.9	-12166.7	24.5584	17098.7
		24.6535	46709.9	56.6142	-31095.6	-12253.5	24.6535	47429.1
		24.7486	41802.1	56.424	-24413.5	-12332	24.7486	73291
		24.8437	8559.43	56.2338	-15141.7	-12402.6	24.8437	56514.4
		24.9389	-16886.6	56.0435	-7891.53	-12465.5	24.9389	30743
		25.034	-25928.7	55.8532	-6378.62	-12521.2	25.034	21066.9
		25.1291	-31265.2	55.663	-9433.34	-12569.7	25.1291	3897.46
		25.2242	-31711.4	55.4728	-11720.6	-12611.4	25.2242	-6162.43
		25.3193	-27605.5	55.2825	-9898.66	-12646.4	25.3193	-353.938
		25.4145	-22912.4	55.0923	-7047.1	-12674.8	25.4145	7123.61
		25.5096	-14335.5	54.902	-9086.35	-12697	25.5096	19498.2
		25.6047	-10119.6	54.7118	-17137.5	-12712.9	25.6047	11597.6
		25.6998	-18638.8	54.5215	-25720.8	-12722.7	25.6998	-23904.8
		25.795	-22443.5	54.3313	-29296.4	-12726.5	25.795	-38074.4
		25.8901	-12825.6	54.1411	-28423.6	-12724.4	25.8901	-28859.9
		25.9852	-8912.38	53.9508	-27442.1	-12716.4	25.9852	-26172.3
		26.0803	-8596.25	53.7606	-27473.3	-12702.6	26.0803	-26248.3
		26.1754	10972.9	53.5703	-24997.2	-12682.9	26.1754	-28442.5
		26.2706	36631.4	53.3801	-18043.8	-12657.5	26.2706	-26482.3
		26.3657	40986.1	53.1899	-10855.8	-12626.3	26.3657	-12544.2
		26.4608	33568.2	52.9996	-9789.07	-12589.2	26.4608	-14431.6
		26.5559	28091	52.8094	-15543.5	-12546.2	26.5559	-42824.6
		26.651	17175	52.6191	-22052.8	-12497.3	26.651	-71880.5
		26.7462	2343.03	52.4289	-23292.4	-12442.3	26.7462	-82842.1
		26.8413	-9334.3	52.2387	-19002.6	-12381.1	26.8413	-71243.7
		26.9364	-16687.8	52.0484	-12957	-12313.6	26.9364	-51075.7
		27.0315	-12785.5	51.8582	-8006.12	-12239.6	27.0315	-38185.7
		27.1266	-1015.8	51.6679	-5060.49	-12159	27.1266	-32148.4
		27.2218	2729.51	51.4777	-5432.23	-12071.4	27.2218	-32550.8
		27.3169	-1373.89	51.2874	-10539.6	-11976.7	27.3169	-30502.5
		27.412	-5596.2	51.0972	-18313.6	-11874.4	27.412	-27946.5
		27.5071	-8772.44	50.907	-22674.8	-11764.2	27.5071	-45685.7
		27.6023	-5268.13	50.7167	-19137.4	-11645.8	27.6023	-55167.2
		27.6974	6797.55	50.5264	-10152.8	-11518.6	27.6974	-24324.8
		27.7925	17790.8	50.3362	-2791.1	-11382.1	27.7925	5174.41
		27.8876	20697.7	50.146	-1313.54	-11235.6	27.8876	10942.2
		27.9827	18020.1	49.9558	-3987.61	-11078.5	27.9827	16672.4
		28.0779	19784.1	49.7655	-7214.24	-10909.9	28.0779	13150.1
		28.173	32835.9	49.5752	-9984.93	-10728.9	28.173	-3972.31
		28.2681	48626.7	49.385	-12595	-10534.4	28.2681	-2762.35
		28.3632	53440.1	49.1948	-13387.9	-10325.1	28.3632	20030.2
		28.4583	45374.3	49.0045	-10480.3	-10099.6	28.4583	24574.3
		28.5535	37210.5	48.8143	-6707.93	-9856.13	28.5535	-7223.44
		28.6486	41578.5	48.624	-9069.44	-9592.85	28.6486	-28708
		28.7437	49423	48.4338	-20652	-9307.42	28.7437	-3337.33
		28.8388	44931.7	48.2435	-34720.8	-8997.17	28.8388	26728.3
		28.9339	34630.9	48.0533	-39845.1	-8658.94	28.9339	27769.3
		29.0291	26921.8	47.8631	-31229.6	-8288.99	29.0291	19953.3
		29.1242	15689.2	47.6728	-15158.4	-7882.86	29.1242	12428.6
		29.2193	7108.36	47.4826	-1953.37	-7435.21	29.2193	6981.03
		29.3144	11004.8	47.2923	3451.94	-6939.59	29.3144	10127.9
		29.4096	14262.5	47.1021	3155.86	-6388.14	29.4096	15548.8
		29.5047	7793.03	46.9119	1097.19	-5771.17	29.5047	23099.8
		29.5998	636.68	46.7216	-877.05	-5076.64	29.5998	22283.4
		29.6949	-4727.12	46.5314	-2395.97	-4289.32	29.6949	-690.63
		29.79	-6613.72	46.3411	-3192.64	-3389.7	29.79	-12426
		29.8852	-527.095	46.1509	-3642.31	-2352.32	29.8852	10305.3
		29.9803	7962.44	45.9607	-4749.07	-1143.22	29.9803	35141.7
		30.0754	21150.8	45.7704	-5935.3	283.857	30.0754	41780
		30.1705	35869.6	45.5802	-4225.52	1993.28	30.1705	38713.3
		30.2656	26060.2	45.3899	2157.95	4075.97	30.2656	37965.5
		30.3608	4792.65	45.1997	10060.7	6659.78	30.3608	50268.8
		30.4559	10821.2	45.0094	14082.4	9914.3	30.4559	60667.1
		30.551	22886	44.8192	13683.9	14017.7	30.551	45547
		30.6461	17524.8	44.629	14846.5	18987.6	30.6461	17450.8
		30.7412	19194.6	44.4387	22350.2	24234.9	30.7412	2509.95
		30.8364	22141.9	44.2484	32129.4	28179.6	30.8364	773.341
		30.9315	10554.2	44.0582	34863.2	29357.3	30.9315	-2475.26
		31.0266	9131.55	43.868	27584.2	28317.8	31.0266	-7271.98
		31.1217	21431.3	43.6778	18425	26710.4	31.1217	-6775.55
		31.2169	30383	43.4875	17514.1	25419.8	31.2169	-4762.15
		31.312	35177.4	43.2972	24999.3	24485	31.312	3425.19
		31.4071	25106.7	43.107	31272.9	23649.4	31.4071	19497.3
		31.5022	4793.95	42.9168	28884.3	22666	31.5022	19565.7
		31.5973	7815.39	42.7265	20933.5	21390.9	31.5973	4329.23
		31.6925	34946.6	42.5363	16014.7	19789.4	31.6925	4160.55
		31.7876	53378.1	42.346	17255.4	17909.2	31.7876	9353.35
		31.8827	44013.1	42.1558	19504.2	15843.7	31.8827	-16375.5
		31.9778	21115.2	41.9655	16963.2	13698.3	31.9778	-63329.6
		32.0729	13131.7	41.7753	10346.7	11566.8	32.0729	-76592.8
		32.1681	13740.3	41.5851	4872.1	9520.24	32.1681	-43996.3
		32.2632	3867.88	41.3948	3177.63	7604.87	32.2632	-23067.4
		32.3583	-2148.56	41.2045	2885.67	5845.48	32.3583	-24971.7
		32.4534	2509.7	41.0143	924.414	4250.64	32.4534	-8172.24
		32.5485	10864.9	40.8241	-2268.35	2817.94	32.5485	5161.23
		32.6437	28562.4	40.6339	-4084.72	1538.34	32.6437	1502.82
		32.7388	42664.6	40.4436	-3756.91	399.289	32.7388	26844.4
		32.8339	41613.7	40.2533	-3046.45	-613.145	32.8339	57475.5
		32.929	42142.1	40.0631	-3086.83	-1512.94	32.929	55568.9
		33.0242	47150.1	39.8729	-2389.48	-2313.38	33.0242	58132.3
		33.1193	53339.4	39.6827	945.539	-3026.6	33.1193	57930.4
		33.2144	64446	39.4924	5910.81	-3663.51	33.2144	27303.1
		33.3095	72484.4	39.3021	8927.57	-4233.68	33.3095	10966.6
		33.4046	81825.9	39.1119	7745.77	-4745.48	33.4046	24191.4
		33.4998	91959.9	38.9217	4088.14	-5206.1	33.4998	34550.6
		33.5949	81729.5	38.7314	1719.31	-5621.71	33.5949	43242.6
		33.69	65519.1	38.5412	2243.83	-5997.51	33.69	52614.9
		33.7851	62364.8	38.3509	3585.1	-6337.85	33.7851	48092.2
		33.8802	53418.6	38.1607	2725.51	-6646.28	33.8802	31499.2
		33.9754	40455.3	37.9704	-725.314	-6925.62	33.9754	18194.6
		34.0705	34596.1	37.7802	-4218.78	-7177.96	34.0705	18970.4
		34.1656	26829.3	37.59	-5215.41	-7404.65	34.1656	25433.1
		34.2607	30162	37.3997	-3788.39	-7606.25	34.2607	32574.2
		34.3558	48929.7	37.2095	-2213.72	-7782.41	34.3558	40123
		34.451	55902.3	37.0192	-2566.92	-7931.66	34.451	21173.1
		34.5461	54863.1	36.829	-5070.37	-8051.05	34.5461	-16271.6
		34.6412	66130.2	36.6388	-8269.27	-8135.65	34.6412	-20202.1
		34.7363	79563.6	36.4485	-10076.7	-8177.55	34.7363	2468.52
		34.8315	80818.2	36.2583	-8865.91	-8164.43	34.8315	18945.6
		34.9266	68331.4	36.068	-4701.93	-8076.91	34.9266	25565.5
		35.0217	50351.5	35.8778	-152.114	-7884.06	35.0217	8093.33
		35.1168	47816.4	35.6875	964.654	-7535.06	35.1168	-13436.2
		35.2119	65630.9	35.4973	-2959.23	-6943.81	35.2119	-3408.81
		35.3071	73552.6	35.3071	-8810.54	-5959.69	35.3071	-3706.13
		35.4022	52753.7	35.1168	-10722	-4314.74	35.4022	-36413.6
		35.4973	32078	34.9265	-5484.35	-1553.37	35.4973	-52919.1
		35.5924	38148.9	34.7363	4070.12	2890.27	35.5924	-46068.1
		35.6875	55895.9	34.5461	11485.9	8594.47	35.6875	-32481.5
		35.7827	61317.4	34.3559	12352.5	11473.1	35.7827	-15142.6
		35.8778	39783.4	34.1656	7414.48	7807.71	35.8778	-17729.8
		35.9729	2979.95	33.9753	801.026	1786.57	35.9729	-30254.4
		36.068	-5044.08	33.7851	-3708.39	-2836.63	36.068	-18540.8
		36.1631	15267.3	33.5949	-4766.32	-5815.93	36.1631	-1800.36
		36.2583	23187.9	33.4047	-3383.49	-7725.64	36.2583	2083.94
		36.3534	29293.5	33.2144	-1934.71	-9004.8	36.3534	7845.35
		36.4485	44805.8	33.0241	-2623.89	-9909.65	36.4485	17235.7
		36.5436	41636.2	32.8339	-5714.06	-10584.5	36.5436	31250.8
		36.6388	31489.2	32.6437	-9325.32	-11112.4	36.6388	39314.6
		36.7339	34322	32.4534	-11913.8	-11542.9	36.7339	21892.6
		36.829	29669.4	32.2632	-14727.9	-11906.4	36.829	7972.99
		36.9241	13722.5	32.0729	-20255	-12222.6	36.9241	17726.6
		37.0192	-2304.38	31.8827	-27774.9	-12504.4	37.0192	15025.4
		37.1144	-9212.94	31.6924	-32405.6	-12760.6	37.1144	600.286
		37.2095	10007.1	31.5022	-30564.1	-12997.4	37.2095	3721.4
		37.3046	39154.3	31.312	-25453.3	-13219.2	37.3046	5310.2
		37.3997	43815.8	31.1217	-24323.1	-13429	37.3997	-7961.46
		37.4948	24729.8	30.9315	-29563.5	-13629.3	37.4948	-16513
		37.59	4266.04	30.7412	-35014.2	-13821.8	37.59	-16945.9
		37.6851	6033.28	30.551	-33189.8	-14007.8	37.6851	-12630.9
		37.7802	25794.2	30.3608	-24661.2	-14188.4	37.7802	-4604.36
		37.8753	35879.4	30.1705	-17367.4	-14364.5	37.8753	3387.37
		37.9705	42159.2	29.9803	-16794.4	-14536.5	37.9705	14787
		38.0656	48733.4	29.79	-20017	-14705	38.0656	14352.5
		38.1607	39002.1	29.5998	-20888.2	-14870.4	38.1607	-9711.6
		38.2558	35364	29.4095	-18370.5	-15033	38.2558	-24810.2
		38.3509	40028.1	29.2193	-16669.4	-15193.1	38.3509	-20768.8
		38.4461	19817.5	29.0291	-18345.7	-15350.8	38.4461	-18288.3
		38.5412	5464.88	28.8388	-21131.8	-15506.4	38.5412	-4998.56
		38.6363	19111	28.6485	-22327.8	-15659.9	38.6363	15717.1
		38.7314	15386.3	28.4583	-22815.5	-15811.5	38.7314	17184
		38.8265	-2217.6	28.2681	-24170.9	-15961.3	38.8265	13645.1
		38.9217	688.534	28.0779	-24206.6	-16109.4	38.9217	12385.5
		39.0168	11194.6	27.8876	-19335.1	-16255.7	39.0168	4149.82
		39.1119	17842.5	27.6974	-11052.3	-16400.4	39.1119	10135.1
		39.207	17725.7	27.5071	-6003.51	-16543.5	39.207	22037.9
		39.3021	7820.6	27.3169	-7876.88	-16685	39.3021	8132.18
		39.3973	12465.7	27.1267	-12319.7	-16825	39.3973	-12635.2
		39.4924	33339	26.9364	-12877.3	-16963.4	39.4924	-16344.3
		39.5875	35063.5	26.7462	-9984.83	-17100.4	39.5875	-5535.54
		39.6826	17797.5	26.5559	-9902.04	-17235.9	39.6826	12622.5
		39.7778	13751.3	26.3657	-14847.4	-17369.9	39.7778	18906.4
		39.8729	25193	26.1754	-18886.6	-17502.4	39.8729	14302.2
		39.968	25046.7	25.9852	-16208.7	-17633.6	39.968	21014
		40.0631	14782.8	25.795	-10097.3	-17763.2	40.0631	37046.1
		40.1582	23885.8	25.6047	-9107.5	-17891.5	40.1582	50580.8
		40.2534	33500.2	25.4144	-15143.1	-18018.3	40.2534	42855.7
		40.3485	4722.4	25.2242	-20276.9	-18143.8	40.3485	10590.3
		40.4436	-30255.9	25.034	-17336	-18267.8	40.4436	1508.01
		40.5387	-27954.2	24.8438	-9936.33	-18390.4	40.5387	20010.8
		40.6338	-4635.45	24.6535	-8210.12	-18511.7	40.6338	20467
		40.729	11875.5	24.4632	-16030.8	-18631.6	40.729	24303.1
		40.8241	4502.09	24.273	-26639.9	-18750.1	40.8241	47562.4
		40.9192	-20889.6	24.0828	-31535.6	-18867.2	40.9192	43003.2
		41.0143	-19997.7	23.8925	-30088.5	-18983	41.0143	10744.5
		41.1094	12358.4	23.7023	-28173.7	-19097.4	41.1094	-19802.3
		41.2046	23911.3	23.512	-29783.7	-19210.5	41.2046	-44595.8
		41.2997	8677.15	23.3218	-33368.6	-19322.3	41.2997	-49224.7
		41.3948	9034.05	23.1315	-35789.2	-19432.8	41.3948	-36953.6
		41.4899	28052.3	22.9413	-36392.5	-19541.9	41.4899	-28754.3
		41.5851	37027.5	22.7511	-36065.7	-19649.7	41.5851	-31738.5
		41.6802	35936.1	22.5608	-34866.1	-19756.3	41.6802	-58652.6
		41.7753	42949.5	22.3705	-32763.7	-19861.6	41.7753	-83420.3
		41.8704	45294.4	22.1803	-31387.9	-19965.6	41.8704	-60384.9
		41.9655	22535.4	21.9901	-32520.1	-20068.3	41.9655	-17020.3
		42.0607	-2681.37	21.7999	-34920.5	-20169.8	42.0607	15743.7
		42.1558	-7750.82	21.6096	-34805.7	-20270.1	42.1558	38009.8
		42.2509	-7851.15	21.4194	-30265.5	-20369.1	42.2509	25648.7
		42.346	-6265.7	21.2291	-23778.1	-20466.9	42.346	4670.01
		42.4411	5085.46	21.0389	-19375.6	-20563.6	42.4411	20191.6
		42.5363	12388.8	20.8487	-18367.2	-20659	42.5363	28770.3
		42.6314	11110.5	20.6584	-18977	-20753.3	42.6314	13402.7
		42.7265	7318.08	20.4682	-19348.1	-20846.4	42.7265	13770.7
		42.8216	-1718.5	20.2779	-19385.2	-20938.3	42.8216	8648.39
		42.9167	-2934.71	20.0877	-19881	-21029.2	42.9167	-17515.2
		43.0119	9906.49	19.8974	-21314.2	-21118.8	43.0119	-27428.5
		43.107	15085.7	19.7072	-23662.8	-21207.4	43.107	-13350.2
		43.2021	12823.6	19.517	-25999.8	-21294.9	43.2021	6219.47
		43.2972	16173.4	19.3267	-25982.4	-21381.3	43.2972	2075.39
		43.3924	15928.9	19.1364	-21629.4	-21466.7	43.3924	-35844.8
		43.4875	14512.9	18.9462	-14951.3	-21550.9	43.4875	-51454.8
		43.5826	24533	18.756	-12197.4	-21634.2	43.5826	-26145.6
		43.6777	41364.2	18.5658	-17869.8	-21716.4	43.6777	-15260.2
		43.7728	54557.7	18.3755	-28539.6	-21797.6	43.7728	-27484.4
		43.868	47119	18.1852	-35118.7	-21877.8	43.868	-47872.9
		43.9631	17162	17.995	-32392.2	-21957	43.9631	-80583.5
		44.0582	-7471.72	17.8048	-24493.3	-22035.2	44.0582	-90957.7
		44.1533	-22146.5	17.6145	-19428.5	-22112.4	44.1533	-65647.4
		44.2484	-32325.1	17.4243	-19831	-22188.7	44.2484	-46434.6
		44.3436	-19805.2	17.234	-21586.9	-22264.1	44.3436	-40359.8
		44.4387	-2082.57	17.0438	-20677.8	-22338.6	44.4387	-32177.2
		44.5338	-7003.96	16.8535	-17797.4	-22412.1	44.5338	-17832.6
		44.6289	-9332.04	16.6633	-15127.5	-22484.7	44.6289	13528
		44.724	-2229.96	16.4731	-11966.4	-22556.5	44.724	41446.2
		44.8192	-4618.46	16.2828	-6836.21	-22627.4	44.8192	37847.7
		44.9143	1428.36	16.0925	-2292.71	-22697.4	44.9143	24983.7
		45.0094	15275.7	15.9023	-3252.57	-22766.6	45.0094	23129.2
		45.1045	11210.5	15.7121	-9552.96	-22834.9	45.1045	24427.4
		45.1997	5454.46	15.5219	-13892.2	-22902.4	45.1997	20016
		45.2948	13860.1	15.3316	-10245	-22969.1	45.2948	2232.36
		45.3899	23701.7	15.1413	-2559.63	-23035	45.3899	-10399.9
		45.485	33492.4	14.9511	-1333.5	-23100.2	45.485	2418.31
		45.5801	40407	14.7609	-11224	-23164.5	45.5801	12590
		45.6753	37334.9	14.5707	-25233.3	-23228.1	45.6753	968.861
		45.7704	28932	14.3804	-32834.2	-23290.9	45.7704	-14320.2
		45.8655	19549.3	14.1901	-31555.1	-23353	45.8655	-27942.5
		45.9606	24949.6	13.9999	-27923.2	-23414.4	45.9606	-42033.3
		46.0557	49644.3	13.8097	-28177.5	-23475	46.0557	-55684.1
		46.1509	53329.2	13.6194	-31523.4	-23535	46.1509	-70191.3
		46.246	27819.2	13.4292	-33358.7	-23594.2	46.246	-74380
		46.3411	16946.2	13.239	-32150.2	-23652.8	46.3411	-63926.9
		46.4362	14905.2	13.0487	-30424.3	-23710.7	46.4362	-50214.2
		46.5313	-5533.94	12.8584	-30000.8	-23767.9	46.5313	-41270.7
		46.6265	-9741.29	12.6682	-29235.4	-23824.5	46.6265	-39170.1
		46.7216	18299.6	12.478	-25955.6	-23880.4	46.7216	-28634.7
		46.8167	32164.3	12.2878	-21415.7	-23935.7	46.8167	-8414.73
		46.9118	26041.4	12.0975	-19725	-23990.4	46.9118	-14367.7
		47.007	38708	11.9072	-23606	-24044.4	47.007	-39515.9
		47.1021	60264.9	11.717	-31567.7	-24097.9	47.1021	-39037.8
		47.1972	53063	11.5268	-39081.5	-24150.8	47.1972	-16797.2
		47.2923	24538.9	11.3365	-41893.6	-24203	47.2923	4642.26
		47.3874	10550.1	11.1463	-38600.7	-24254.8	47.3874	13384.5
		47.4826	18851.2	10.956	-31322.3	-24305.9	47.4826	2605.16
		47.5777	22291	10.7658	-24508.8	-24356.5	47.5777	-3002.94
		47.6728	10666.9	10.5755	-22290	-24406.5	47.6728	3178.28
		47.7679	11168.2	10.3853	-25707.8	-24456	47.7679	-2029.75
		47.863	30140.9	10.1951	-31969.3	-24504.9	47.863	-5067.21
		47.9582	40578	10.0048	-36628.2	-24553.4	47.9582	-3402.31
		48.0533	33483.5	9.81454	-36941.5	-24601.3	48.0533	-17824.5
		48.1484	15059.4	9.62432	-33494.9	-24648.7	48.1484	-24532.1
		48.2435	-185.295	9.43409	-28891.6	-24695.6	48.2435	-10365.9
		48.3386	12968.2	9.24386	-25030	-24742	48.3386	4409.52
		48.4338	32995.4	9.05357	-21647.1	-24788	48.4338	19462.6
		48.5289	19540.2	8.86334	-17512.8	-24833.4	48.5289	26157.4
		48.624	6411.83	8.67312	-12980.9	-24878.4	48.624	14371.5
		48.7191	26398.9	8.48289	-10828.9	-24922.9	48.7191	608.474
		48.8143	40529.4	8.29267	-13700.3	-24967	48.8143	681.322
		48.9094	40333.1	8.10237	-20509.5	-25010.7	48.9094	27501.4
		49.0045	54638.7	7.91215	-26419.8	-25053.8	49.0045	53321.6
		49.0996	64374.2	7.72192	-27507.8	-25096.6	49.0996	32698.3
		49.1947	54323	7.53169	-25082.5	-25138.9	49.1947	12051.5
		49.2899	48970.6	7.3414	-24017.6	-25180.8	49.2899	26638.8
		49.385	46540.9	7.15117	-26649.6	-25222.3	49.385	14260.8
		49.4801	33846	6.96095	-29947.8	-25263.4	49.4801	-15875.6
		49.5752	23723.2	6.77072	-29749.9	-25304.1	49.5752	2473.69
		49.6703	18637.9	6.58045	-26302.9	-25344.4	49.6703	41158.5
		49.7655	16934	6.39021	-23488.5	-25384.3	49.7655	52086.6
		49.8606	30083.6	6.19996	-23141.1	-25423.9	49.8606	35641
		49.9557	42868.3	6.00972	-22951.8	-25463	49.9557	4150.26
		50.0508	36427.5	5.81948	-20857.7	-25501.8	50.0508	-12547.9
		50.146	32210.1	5.62924	-18637.9	-25540.2	50.146	6802.74
		50.2411	40023.2	5.439	-18498.7	-25578.3	50.2411	39373.4
		50.3362	41089.5	5.24875	-17922.2	-25616	50.3362	43030.9
		50.4313	33141.7	5.05851	-12168.7	-25653.3	50.4313	10749.7
		50.5264	15346.2	4.86827	-2546.33	-25690.3	50.5264	-6749
		50.6216	-10733.1	4.67803	2027.96	-25727	50.6216	13920.3
		50.7167	-18246.3	4.48779	-5000.14	-25763.4	50.7167	34301.9
		50.8118	-8468.59	4.29754	-18516.3	-25799.4	50.8118	39128.1
		50.9069	-12825.1	4.1073	-26640.7	-25835.1	50.9069	29565.7
		51.002	-27292.9	3.91705	-24725.5	-25870.5	51.002	3151.37
		51.0972	-33071.6	3.72681	-20105.1	-25905.5	51.0972	-18171.1
		51.1923	-24677.3	3.53657	-21238.5	-25940.3	51.1923	-36813
		51.2874	355.791	3.34633	-26298.2	-25974.7	51.2874	-55664.2
		51.3825	20422.4	3.15609	-26839.5	-26008.9	51.3825	-47581.6
		51.4776	17468.4	2.96584	-20782.4	-26042.8	51.4776	-38308.6
		51.5728	8763.74	2.7756	-15981.6	-26076.3	51.5728	-39177
		51.6679	849.083	2.58536	-19495.2	-26109.6	51.6679	-5204.06
		51.763	-3554.34	2.39512	-28021.1	-26142.6	51.763	26983.2
		51.8581	11154.8	2.20487	-32645.3	-26175.4	51.8581	15234.6
		51.9533	24942.9	2.01463	-30317.2	-26207.8	51.9533	6757.21
		52.0484	16183.5	1.82439	-25890.9	-26240	52.0484	6113.62
		52.1435	5327.72	1.63415	-23585.1	-26271.9	52.1435	-3224.13
		52.2386	3811.17	1.44391	-21789.6	-26303.6	52.2386	2112.57
		52.3337	13505.8	1.25366	-18202.7	-26335	52.3337	3671.69
		52.4289	34265.9	1.06342	-15474.4	-26366.1	52.4289	-6570.46
		52.524	32979.6	0.87317	-17387.6	-26397.1	52.524	6797.58
		52.6191	5937	0.68293	-21739.4	-26427.7	52.6191	27575.2
		52.7142	-1365.88	0.49269	-22327.8	-26458.1	52.7142	22199.1
		52.8093	8525.81	0.30245	-18194.9	-26488.3	52.8093	1880.36
		52.9045	2344.35	0.11221	-15728.4	-26518.2	52.9045	-1022.14
		52.9996	-10094	-0.07804	-19145.7	-26548	52.9996	29057.5
		53.0947	-17847	-0.26828	-23218.2	-26577.4	53.0947	52191.1
		53.1898	-30162.7	-0.45852	-20188.9	-26606.7	53.1898	32826.5
		53.2849	-34556.8	-0.64876	-11803.1	-26635.7	53.2849	-2272.23
		53.3801	-14093.6	-0.839	-8399.38	-26664.6	53.3801	-31423
		53.4752	14991.2	-1.02925	-14953.5	-26693.2	53.4752	-47233.5
		53.5703	25822.4	-1.21949	-23541.1	-26721.5	53.5703	-37338.4
		53.6654	18964.9	-1.40974	-23640.4	-26749.7	53.6654	-12741.3
		53.7606	13586.7	-1.59997	-16519.7	-26777.7	53.7606	15476.2
		53.8557	20074.9	-1.79022	-13709.1	-26805.5	53.8557	28476.1
		53.9508	37287.1	-1.98046	-21564.5	-26833	53.9508	8713.74
		54.0459	50986.2	-2.1707	-33040.9	-26860.4	54.0459	-5837.69
		54.141	46848.9	-2.36095	-37293.2	-26887.6	54.141	-3086.29
		54.2362	37559.9	-2.55119	-33241.2	-26914.6	54.2362	-9431.8
		54.3313	34116.2	-2.74143	-29164.8	-26941.4	54.3313	4404.45
		54.4264	27735	-2.93167	-30713	-26968	54.4264	39134.9
		54.5215	28085.8	-3.12192	-34530.1	-26994.4	54.5215	51290.4
		54.6166	39204.5	-3.31216	-34622.2	-27020.7	54.6166	51233.6
		54.7118	39111.1	-3.5024	-30591.7	-27046.7	54.7118	35675.9
		54.8069	34406.4	-3.69264	-26614.4	-27072.6	54.8069	2451.74
		54.902	37003.6	-3.88288	-24893.6	-27098.3	54.902	-673.828
		54.9971	31760.5	-4.07313	-23963.7	-27123.9	54.9971	1172.73
		55.0922	28186.4	-4.26337	-22738.9	-27149.2	55.0922	-21631.3
		55.1874	31771.6	-4.45362	-22429.5	-27174.4	55.1874	-11983.4
		55.2825	24671.8	-4.64386	-23508.6	-27199.5	55.2825	11563.3
		55.3776	33422.5	-4.8341	-23886.2	-27224.4	55.3776	-2662.48
		55.4727	64091.5	-5.02434	-22205.5	-27249.1	55.4727	-12507.4
		55.5679	62588.4	-5.21458	-20922.9	-27273.6	55.5679	-10039.9
		55.663	42029.6	-5.40483	-23331.5	-27298	55.663	-18866.3
		55.7581	48239.4	-5.59507	-28290.9	-27322.3	55.7581	-4452.7
		55.8532	58023.3	-5.78531	-30789.8	-27346.4	55.8532	28330
		55.9483	61021.8	-5.97555	-28160.7	-27370.3	55.9483	36274.5
		56.0435	65480	-6.16579	-23295.8	-27394.1	56.0435	22818.5
		56.1386	50122.3	-6.35604	-20548.4	-27417.8	56.1386	-706.336
		56.2337	34253.4	-6.54628	-20473	-27441.3	56.2337	-26419.2
		56.3288	38045.5	-6.73654	-20464.5	-27464.7	56.3288	-36513.8
		56.4239	27667.5	-6.92677	-19163.2	-27487.9	56.4239	-35221.1
		56.5191	10927.1	-7.117	-17712.2	-27511	56.5191	-33607.8
		56.6142	11404.5	-7.30722	-17090.6	-27533.9	56.6142	-29938.3
		56.7093	7002.57	-7.49752	-16918.4	-27556.8	56.7093	-21954.4
		56.8044	10026.4	-7.68774	-17524.2	-27579.4	56.8044	-6389.44
		56.8995	35319.1	-7.87797	-20609.8	-27602	56.8995	8459.56
		56.9947	42206.1	-8.0682	-26116.8	-27624.4	56.9947	5473.04
		57.0898	23862.1	-8.25849	-30366	-27646.7	57.0898	-2332.83
		57.1849	9076.06	-8.44871	-29949.6	-27668.9	57.1849	15468.7
		57.28	9588.65	-8.63894	-26647.4	-27690.9	57.28	48361.6
		57.3752	34252	-8.82917	-25485.1	-27712.9	57.3752	58082.4
		57.4703	55753.8	-9.01946	-27657.6	-27734.7	57.4703	44276.2
		57.5654	43747.6	-9.20969	-28627.3	-27756.4	57.5654	31431.2
		57.6605	38674.7	-9.39991	-25056.3	-27777.9	57.6605	18120.2
		57.7556	56471.1	-9.59014	-20835.4	-27799.4	57.7556	-1361.47
		57.8508	55918.7	-9.78043	-22574.5	-27820.7	57.8508	-12959.6
		57.9459	47339.1	-9.97066	-29901.9	-27841.9	57.9459	-6040.85
		58.041	53830.3	-10.1609	-34412.6	-27863	58.041	9621.95
		58.1361	49631.3	-10.3511	-29822.4	-27884	58.1361	12276.1
		58.2312	31391.5	-10.5414	-20132.2	-27904.9	58.2312	9951
		58.3264	21850	-10.7316	-14873.2	-27925.7	58.3264	32120.3
		58.4215	24919.1	-10.9219	-17848.2	-27946.4	58.4215	53775.5
		58.5166	38996	-11.1121	-23915.9	-27966.9	58.5166	36237.8
		58.6117	47638.5	-11.3023	-26606.6	-27987.4	58.6117	7893.59
		58.7068	34299.5	-11.4926	-25198.2	-28007.8	58.7068	701.671
		58.802	29717.1	-11.6828	-22752.8	-28028	58.802	11511.2
		58.8971	52269.7	-11.873	-20371	-28048.2	58.8971	36534.2
		58.9922	62991.8	-12.0633	-16877.1	-28068.2	58.9922	57727.1
		59.0873	61044.3	-12.2536	-13084.9	-28088.2	59.0873	64888.5
		59.1825	84784.6	-12.4438	-12487.6	-28108.1	59.1825	78005.4
		59.2776	105746	-12.634	-16578.9	-28127.8	59.2776	97326.2
		59.3727	94187.9	-12.8242	-22123	-28147.5	59.3727	110582
		59.4678	96871.8	-13.0145	-24929.1	-28167.1	59.4678	123431
		59.5629	121032	-13.2048	-24598.1	-28186.6	59.5629	134095
		59.6581	122595	-13.395	-23349.3	-28206	59.6581	132429
		59.7532	117997	-13.5852	-21484.1	-28225.3	59.7532	121472
		59.8483	130503	-13.7755	-17288.5	-28244.5	59.8483	121406
		59.9434	139235	-13.9657	-11732.9	-28263.7	59.9434	137521
		60.0385	143048	-14.156	-9846	-28282.7	60.0385	138099
		60.1337	142400	-14.3462	-14943	-28301.7	60.1337	127519
		60.2288	132339	-14.5365	-23181.5	-28320.6	60.2288	148773
		60.3239	139558	-14.7267	-26900.6	-28339.4	60.3239	177786
		60.419	159141	-14.9169	-23340	-28358.1	60.419	177761
		60.5142	157342	-15.1072	-17441.1	-28376.7	60.5142	183146
		60.6093	156081	-15.2975	-15157.4	-28395.2	60.6093	215232
		60.7044	181454	-15.4877	-16345.5	-28413.7	60.7044	252412
		60.7995	207175	-15.6779	-16234.1	-28432.1	60.7995	274954
		60.8946	211747	-15.8681	-12435.4	-28450.4	60.8946	276718
		60.9898	205961	-16.0584	-7712.91	-28468.7	60.9898	285845
		61.0849	204474	-16.2487	-5830.18	-28486.8	61.0849	314398
		61.18	204355	-16.4389	-7361.44	-28504.9	61.18	327492
		61.2751	204941	-16.6291	-10839.7	-28522.9	61.2751	330805
		61.3702	222547	-16.8194	-15847.8	-28540.9	61.3702	348317
		61.4654	242930	-17.0096	-22468	-28558.7	61.4654	362973
		61.5605	241728	-17.1999	-28498	-28576.5	61.5605	379599
		61.6556	245819	-17.3901	-30246.1	-28594.2	61.6556	404984
		61.7507	267205	-17.5803	-27159	-28611.9	61.7507	410790
		61.8458	280548	-17.7706	-23512.7	-28629.5	61.8458	405650
		61.941	289124	-17.9608	-23407.1	-28647	61.941	417466
		62.0361	289983	-18.1511	-25003.4	-28664.4	62.0361	442841
		62.1312	275746	-18.3413	-22297	-28681.8	62.1312	479958
		62.2263	280190	-18.5316	-13247.3	-28699.1	62.2263	521399
		62.3215	303155	-18.7218	-4056.13	-28716.4	62.3215	548812
		62.4166	315696	-18.912	-3344.65	-28733.6	62.4166	561794
		62.5117	332085	-19.1023	-12491.4	-28750.7	62.5117	560563
		62.6068	349604	-19.2925	-23572.5	-28767.7	62.6068	545112
		62.7019	354450	-19.4828	-27500.5	-28784.7	62.7019	534472
		62.7971	371175	-19.673	-23033.2	-28801.7	62.7971	545932
		62.8922	385976	-19.8632	-16752.1	-28818.5	62.8922	572820
		62.9873	375632	-20.0535	-15022	-28835.4	62.9873	594651
		63.0824	384014	-20.2437	-17795.4	-28852.1	63.0824	614693
		63.1775	419950	-20.434	-20739.2	-28868.8	63.1775	647133
		63.2727	434603	-20.6242	-21601.4	-28885.4	63.2727	669193
		63.3678	426817	-20.8145	-22254.5	-28902	63.3678	669659
		63.4629	419191	-21.0047	-24451.8	-28918.5	63.4629	668806
		63.558	407084	-21.1949	-26001.3	-28935	63.558	656116
		63.6531	393011	-21.3852	-23392.7	-28951.4	63.6531	639806
		63.7483	394677	-21.5755	-17708.7	-28967.7	63.7483	659833
		63.8434	421363	-21.7657	-15211.8	-28984	63.8434	688666
		63.9385	458317	-21.9559	-20313.9	-29000.3	63.9385	693727
		64.0336	475139	-22.1461	-29192.6	-29016.5	64.0336	708956
		64.1288	466433	-22.3364	-32890.6	-29032.6	64.1288	739839
		64.2239	458774	-22.5267	-27255.8	-29048.7	64.2239	763079
		64.319	471209	-22.7169	-17791.4	-29064.7	64.319	786540
		64.4141	493053	-22.9071	-13130	-29080.7	64.4141	813452
		64.5092	504404	-23.0974	-15071.8	-29096.6	64.5092	835363
		64.6044	512651	-23.2876	-17602.8	-29112.5	64.6044	851227
		64.6995	539080	-23.4779	-15754.7	-29128.3	64.6995	869478
		64.7946	577616	-23.6681	-12476.9	-29144.1	64.7946	907800
		64.8897	613594	-23.8584	-14601.5	-29159.8	64.8897	956609
		64.9848	647975	-24.0486	-23526.9	-29175.5	64.9848	1001440
		65.08	676637	-24.2388	-32944	-29191.2	65.08	1063860
		65.1751	691947	-24.4291	-36150.3	-29206.8	65.1751	1130190
		65.2702	693102	-24.6193	-32995	-29222.3	65.2702	1151430
		65.3653	676089	-24.8096	-28062.2	-29237.8	65.3653	1129200
		65.4604	643120	-24.9998	-24152.2	-29253.2	65.4604	1088890
		65.5556	608951	-25.19	-20592	-29268.6	65.5556	1045620
		65.6507	581817	-25.3803	-17455.2	-29284	65.6507	1010910
		65.7458	555793	-25.5706	-17651	-29299.3	65.7458	971451
		65.8409	523603	-25.7608	-22610.9	-29314.6	65.8409	921031
		65.9361	490751	-25.951	-28042.2	-29329.8	65.9361	870457
		66.0312	465505	-26.1412	-27429.1	-29345	66.0312	806469
		66.1263	442003	-26.3315	-20039.2	-29360.1	66.1263	733650
		66.2214	415214	-26.5217	-12741.4	-29375.2	66.2214	674809
		66.3165	385740	-26.712	-12342.9	-29390.3	66.3165	612057
		66.4117	346219	-26.9022	-17814.6	-29405.3	66.4117	540201
		66.5068	299610	-27.0925	-22213.6	-29420.3	66.5068	483945
		66.6019	262043	-27.2827	-21497.6	-29435.2	66.6019	433653
		66.697	235200	-27.4729	-18776.9	-29450.1	66.697	383355
		66.7921	212416	-27.6632	-19170.1	-29465	66.7921	353454
		66.8873	192350	-27.8535	-22796.4	-29479.8	66.8873	329535
		66.9824	178073	-28.0437	-25020	-29494.6	66.9824	284055
		67.0775	176026	-28.2339	-22791.3	-29509.3	67.0775	230189
		67.1726	176265	-28.4241	-18352.1	-29524	67.1726	198325
		67.2677	162446	-28.6144	-16128.4	-29538.7	67.2677	191321
		67.3629	147137	-28.8047	-17756.6	-29553.3	67.3629	179774
		67.458	143950	-28.9949	-21406.3	-29567.9	67.458	153168
		67.5531	142013	-29.1851	-24728.7	-29582.4	67.5531	141224
		67.6482	134128	-29.3754	-26483.7	-29596.9	67.6482	150939
		67.7434	120317	-29.5656	-25498.3	-29611.4	67.7434	155296
		67.8385	104301	-29.7559	-20432.8	-29625.9	67.8385	149889
		67.9336	95084.9	-29.9461	-12194.4	-29640.3	67.9336	141538
		68.0287	88530.2	-30.1364	-5518.81	-29654.6	68.0287	125789
		68.1238	82317.7	-30.3266	-5870.81	-29669	68.1238	120893
		68.219	84246.3	-30.5168	-13874.3	-29683.3	68.219	142654
		68.3141	87324.8	-30.7071	-23772.1	-29697.6	68.3141	154593
		68.4092	89197.7	-30.8973	-28498.8	-29711.8	68.4092	132370
		68.5043	95884.9	-31.0876	-26220.4	-29726	68.5043	111759
		68.5994	102158	-31.2778	-21295.6	-29740.2	68.5994	112139
		68.6946	115443	-31.468	-18981	-29754.3	68.6946	120933
		68.7897	128504	-31.6582	-20134.9	-29768.4	68.7897	147743
		68.8848	113167	-31.8485	-21603.7	-29782.5	68.8848	187350
		68.9799	100845	-32.0388	-21036.3	-29796.5	68.9799	206074
		69.075	121208	-32.229	-19947.2	-29810.5	69.075	206412
		69.1702	129982	-32.4192	-21391.6	-29824.5	69.1702	210441
		69.2653	126310	-32.6095	-25241.5	-29838.5	69.2653	222289
		69.3604	146317	-32.7998	-26989	-29852.4	69.3604	242994
		69.4555	166992	-32.99	-22017.6	-29866.3	69.4555	256662
		69.5507	183979	-33.1802	-10978.4	-29880.1	69.5507	251765
		69.6458	214291	-33.3705	-358.472	-29894	69.6458	260246
		69.7409	231285	-33.5607	2726.67	-29907.8	69.7409	296865
		69.836	242881	-33.7509	-3534.85	-29921.5	69.836	332252
		69.9311	272523	-33.9412	-14645.3	-29935.3	69.9311	353387
		70.0263	291146	-34.1315	-24124	-29949	70.0263	368634
		70.1214	305610	-34.3217	-28422.8	-29962.7	70.1214	388570
		70.2165	342006	-34.5119	-28038.4	-29976.3	70.2165	427396
		70.3116	367859	-34.7021	-25142.7	-29990	70.3116	484760
		70.4067	380449	-34.8924	-21325.8	-30003.6	70.4067	548196
		70.5019	417018	-35.0827	-17571.3	-30017.1	70.5019	611110
		70.597	470310	-35.2729	-15131.4	-30030.7	70.597	682113
		70.6921	532059	-35.4631	-15157.4	-30044.2	70.6921	789554
		70.7872	617773	-35.6534	-17303.8	-30057.7	70.7872	932876
		70.8823	714861	-35.8436	-19370.6	-30071.2	70.8823	1064960
		70.9775	806772	-36.0339	-18878.4	-30084.6	70.9775	1182700
		71.0726	907384	-36.2241	-15092.4	-30098	71.0726	1336810
		71.1677	1024320	-36.4144	-9616.84	-30111.4	71.1677	1525080
		71.2628	1136890	-36.6046	-5387.11	-30124.8	71.2628	1694780
		71.358	1229370	-36.7948	-5143.81	-30138.1	71.358	1835060
		71.4531	1307360	-36.9851	-10046.1	-30151.4	71.4531	1971000
		71.5482	1371420	-37.1753	-18574.3	-30164.7	71.5482	2106170
		71.6433	1420980	-37.3656	-26532.1	-30178	71.6433	2235810
		71.7384	1469240	-37.5558	-29270	-30191.2	71.7384	2358470
		71.8336	1516660	-37.746	-25330.2	-30204.4	71.8336	2445870
		71.9287	1551900	-37.9363	-18185.2	-30217.6	71.9287	2486050
		72.0238	1575510	-38.1266	-13503.6	-30230.8	72.0238	2526320
		72.1189	1595860	-38.3168	-13941.4	-30243.9	72.1189	2586820
		72.214	1625350	-38.507	-16848.6	-30257.1	72.214	2636840
		72.3092	1657340	-38.6972	-17656.8	-30270.2	72.3092	2687810
		72.4043	1672050	-38.8875	-15279.8	-30283.2	72.4043	2760080
		72.4994	1689680	-39.0778	-13220.2	-30296.3	72.4994	2809780
		72.5945	1720590	-39.268	-15000.4	-30309.3	72.5945	2812100
		72.6897	1719960	-39.4582	-19457.5	-30322.3	72.6897	2810500
		72.7848	1683180	-39.6485	-21790.2	-30335.3	72.7848	2821990
		72.8799	1647060	-39.8387	-19243.5	-30348.3	72.8799	2801190
		72.975	1608840	-40.0289	-14492.7	-30361.2	72.975	2727960
		73.0701	1563050	-40.2192	-12518.8	-30374.1	73.0701	2643280
		73.1653	1518400	-40.4095	-14762.7	-30387	73.1653	2573380
		73.2604	1470290	-40.5997	-17624	-30399.9	73.2604	2505360
		73.3555	1430550	-40.7899	-16879.8	-30412.8	73.3555	2443300
		73.4506	1405700	-40.9801	-12394.2	-30425.6	73.4506	2398830
		73.5457	1373850	-41.1704	-7607.63	-30438.4	73.5457	2364760
		73.6409	1341040	-41.3607	-5142.78	-30451.2	73.6409	2342990
		73.736	1333180	-41.5509	-4391.25	-30464	73.736	2333920
		73.8311	1348850	-41.7411	-3645.23	-30476.8	73.8311	2326390
		73.9262	1377230	-41.9314	-3197.44	-30489.5	73.9262	2331160
		74.0213	1414110	-42.1216	-5064.61	-30502.2	74.0213	2363350
		74.1165	1450020	-42.3119	-10019.8	-30514.9	74.1165	2414740
		74.2116	1469170	-42.5021	-16149.9	-30527.6	74.2116	2467670
		74.3067	1474700	-42.6924	-20648.6	-30540.3	74.3067	2505180
		74.4018	1495450	-42.8826	-22138.4	-30552.9	74.4018	2530770
		74.497	1528560	-43.0728	-20760.5	-30565.5	74.497	2565530
		74.5921	1535790	-43.2631	-16982.1	-30578.1	74.5921	2611910
		74.6872	1519960	-43.4533	-11578.7	-30590.7	74.6872	2659790
		74.7823	1517420	-43.6436	-6491.92	-30603.3	74.7823	2696990
		74.8774	1540860	-43.8338	-4065.6	-30615.8	74.8774	2714680
		74.9726	1578230	-44.024	-4543.03	-30628.3	74.9726	2733630
		75.0677	1605050	-44.2143	-5237.57	-30640.8	75.0677	2764420
		75.1628	1608420	-44.4046	-3495.89	-30653.3	75.1628	2779120
		75.2579	1599230	-44.5948	-342.238	-30665.8	75.2579	2773450
		75.353	1582150	-44.785	111.45	-30678.3	75.353	2758020
		75.4482	1551900	-44.9752	-4567.79	-30690.7	75.4482	2717340
		75.5433	1505550	-45.1655	-11822.5	-30703.1	75.5433	2654540
		75.6384	1446930	-45.3558	-16430.6	-30715.5	75.6384	2586600
		75.7335	1395390	-45.546	-15779.2	-30727.9	75.7335	2501750
		75.8286	1352880	-45.7362	-11990.9	-30740.3	75.8286	2388190
		75.9238	1299120	-45.9265	-9013.37	-30752.7	75.9238	2255760
		76.0189	1245980	-46.1167	-8703.47	-30765	76.0189	2132190
		76.114	1210030	-46.307	-10138.5	-30777.3	76.114	2045440
		76.2091	1169140	-46.4972	-11719	-30789.6	76.2091	1973660
		76.3043	1109880	-46.6875	-12860	-30801.9	76.3043	1871820
		76.3994	1041470	-46.8777	-13940.3	-30814.2	76.3994	1756050
		76.4945	967799	-47.0679	-15657.4	-30826.4	76.4945	1675270
		76.5896	892050	-47.2581	-18513.5	-30838.7	76.5896	1619450
		76.6847	818247	-47.4484	-21964.1	-30850.9	76.6847	1534500
		76.7799	756523	-47.6387	-23805.1	-30863.1	76.7799	1417880
		76.875	718222	-47.8289	-21659	-30875.3	76.875	1313730
		76.9701	682579	-48.0191	-16216.6	-30887.5	76.9701	1219700
		77.0652	621562	-48.2094	-12231.2	-30899.7	77.0652	1115070
		77.1603	553366	-48.3996	-14380.3	-30911.8	77.1603	1032760
		77.2555	511688	-48.5899	-21560.8	-30923.9	77.2555	990114
		77.3506	485981	-48.7801	-26743.9	-30936.1	77.3506	948836
		77.4457	440571	-48.9704	-23914.3	-30948.2	77.4457	882673
		77.5408	378400	-49.1606	-14711.6	-30960.3	77.5408	793738
		77.6359	337510	-49.3508	-6862.72	-30972.3	77.6359	706127
		77.7311	326308	-49.5411	-5991.6	-30984.4	77.7311	652153
		77.8262	310344	-49.7313	-10256.2	-30996.4	77.8262	615002
		77.9213	268371	-49.9216	-13525.3	-31008.5	77.9213	558804
		78.0164	228604	-50.1118	-12482.3	-31020.5	78.0164	496765
		78.1116	218687	-50.302	-9263.74	-31032.5	78.1116	449406
		78.2067	212266	-50.4923	-7810.79	-31044.5	78.2067	408155
		78.3018	190523	-50.6825	-9479.01	-31056.5	78.3018	365607
		78.3969	176161	-50.8728	-12613.4	-31068.4	78.3969	329435
		78.492	158775	-51.063	-14844.1	-31080.4	78.492	315512
		78.5872	122781	-51.2532	-14637.8	-31092.3	78.5872	324814
		78.6823	105719	-51.4435	-11640.2	-31104.2	78.6823	336183
		78.7774	115638	-51.6337	-7229.35	-31116.2	78.7774	329759
		78.8725	116652	-51.824	-4586.36	-31128.1	78.8725	292409
		78.9676	104768	-52.0142	-6382	-31139.9	78.9676	244135
		79.0628	94246	-52.2045	-11529.6	-31151.8	79.0628	235899
		79.1579	91376.2	-52.3947	-15487.6	-31163.7	79.1579	256338
		79.253	89999.1	-52.5849	-15129.8	-31175.5	79.253	254148
		79.3481	79585	-52.7752	-12684.9	-31187.3	79.3481	241878
		79.4432	80805.4	-52.9655	-13291	-31199.2	79.4432	235150
		79.5384	94958	-53.1557	-18687.1	-31211	79.5384	218911
		79.6335	86833.8	-53.3459	-25007.7	-31222.8	79.6335	215650
		79.7286	78634.7	-53.5361	-27510.3	-31234.6	79.7286	220864
		79.8237	96935.1	-53.7264	-25898	-31246.3	79.8237	191822
		79.9189	105367	-53.9167	-23385.9	-31258.1	79.9189	158789
		80.014	104587	-54.1069	-21542.7	-31269.8	80.014	156670
		80.1091	117310	-54.2971	-18669.3	-31281.6	80.1091	162088
		80.2042	121698	-54.4874	-13938.2	-31293.3	80.2042	187392
		80.2993	118293	-54.6776	-10768.9	-31305	80.2993	234609
		80.3945	120558	-54.8679	-13639.7	-31316.7	80.3945	250191
		80.4896	115488	-55.0581	-21874.5	-31328.4	80.4896	244950
		80.5847	109273	-55.2484	-28736.5	-31340.1	80.5847	264716
		80.6798	107779	-55.4386	-27695.4	-31351.7	80.6798	287333
		80.7749	102368	-55.6288	-18849	-31363.4	80.7749	283777
		80.8701	107492	-55.8191	-8717	-31375	80.8701	263036
		80.9652	122284	-56.0093	-4567.38	-31386.7	80.9652	258482
		81.0603	118557	-56.1996	-9282.8	-31398.3	81.0603	303597
		81.1554	105397	-56.3898	-20052.3	-31409.9	81.1554	361269
		81.2505	118184	-56.58	-30049	-31421.5	81.2505	379090
		81.3457	148029	-56.7703	-32043.9	-31433.1	81.3457	387868
		81.4408	161867	-56.9605	-23446.2	-31444.7	81.4408	403430
		81.5359	177320	-57.1508	-9616.52	-31456.2	81.5359	386505
		81.631	210622	-57.341	-686.622	-31467.8	81.631	355940
		81.7262	217141	-57.5312	-2555.01	-31479.3	81.7262	359223
		81.8213	197816	-57.7215	-10797.4	-31490.9	81.8213	385792
		81.9164	199378	-57.9117	-15244.9	-31502.4	81.9164	410206
		82.0115	206155	-58.102	-11175.3	-31513.9	82.0115	439979
		82.1066	216398	-58.2922	-4366.88	-31525.4	82.1066	490720
		82.2018	257353	-58.4825	-3907.17	-31536.9	82.2018	540515
		82.2969	287467	-58.6727	-11425.9	-31548.4	82.2969	549773
		82.392	286616	-58.8629	-19636.4	-31559.9	82.392	531517
		82.4871	286417	-59.0532	-21295.3	-31571.3	82.4871	523502
		82.5822	280579	-59.2435	-17167.8	-31582.8	82.5822	527117
		82.6774	280142	-59.4337	-13944.1	-31594.2	82.6774	532469
		82.7725	297359	-59.6239	-15981.1	-31605.7	82.7725	530276
		82.8676	293107	-59.8141	-21157.6	-31617.1	82.8676	515524
		82.9627	283230	-60.0044	-24366.7	-31628.5	82.9627	510220
		83.0578	298586	-60.1947	-22954.2	-31639.9	83.0578	524893
		83.153	297678	-60.3849	-18221.5	-31651.3	83.153	541492
		83.2481	279286	-60.5751	-13405.8	-31662.7	83.2481	549951
		83.3432	280623	-60.7654	-11506.1	-31674.1	83.3432	552585
		83.4383	286256	-60.9556	-13873.7	-31685.5	83.4383	564071
		83.5335	279978	-61.1459	-18957.1	-31696.8	83.5335	582500
		83.6286	270450	-61.3361	-22549.7	-31708.2	83.6286	571014
		83.7237	266927	-61.5264	-21191	-31719.5	83.7237	536761
		83.8188	275346	-61.7166	-16203	-31730.8	83.8188	521084
		83.9139	282865	-61.9068	-13124.5	-31742.2	83.9139	512776
		84.0091	283208	-62.0971	-15863.8	-31753.5	84.0091	500789
		84.1042	281706	-62.2874	-21951	-31764.8	84.1042	499775
		84.1993	273694	-62.4776	-24866.3	-31776.1	84.1993	496693
		84.2944	269752	-62.6678	-21060.5	-31787.4	84.2944	495186
		84.3895	270721	-62.858	-13608.1	-31798.7	84.3895	509556
		84.4847	259415	-63.0483	-8739.26	-31809.9	84.4847	505204
		84.5798	253061	-63.2385	-9778.9	-31821.2	84.5798	471966
		84.6749	256847	-63.4288	-14850.3	-31832.4	84.6749	452677
		84.77	249154	-63.619	-19322.5	-31843.7	84.77	456142
		84.8652	244508	-63.8092	-19511.1	-31854.9	84.8652	456934
		84.9603	251137	-63.9995	-14976.8	-31866.2	84.9603	453273
		85.0554	254913	-64.1898	-8977.86	-31877.4	85.0554	460747
		85.1505	259163	-64.38	-6599.61	-31888.6	85.1505	466765
		85.2456	254552	-64.5702	-10480.4	-31899.8	85.2456	445266
		85.3408	238549	-64.7605	-17337.9	-31911	85.3408	420851
		85.4359	231631	-64.9507	-20094.9	-31922.2	85.4359	422512
		85.531	226536	-65.141	-15174.3	-31933.4	85.531	419946
		85.6261	218305	-65.3312	-7252.56	-31944.5	85.6261	404091
		85.7212	216595	-65.5215	-4980.88	-31955.7	85.7212	400190
		85.8164	208122	-65.7117	-11605.2	-31966.9	85.8164	393060
		85.9115	193431	-65.9019	-21297.6	-31978	85.9115	376404
		86.0066	186195	-66.0922	-25602.8	-31989.1	86.0066	374215
		86.1017	184576	-66.2825	-22282.1	-32000.3	86.1017	372523
		86.1968	188407	-66.4726	-16491.4	-32011.4	86.1968	353875
		86.292	184959	-66.6627	-14180.2	-32022.5	86.292	339453
		86.3871	172038	-66.8534	-16356.6	-32033.6	86.3871	337940
		86.4822	172255	-67.0435	-19878.4	-32044.7	86.4822	330801
		86.5773	168416	-67.2336	-21632.4	-32055.8	86.5773	312765
		86.6725	145878	-67.4237	-20555.9	-32066.9	86.6725	303693
		86.7676	136114	-67.6138	-17025.6	-32078	86.7676	312052
		86.8627	138719	-67.8046	-12440.5	-32089.1	86.8627	322801
		86.9578	138197	-67.9947	-9234.41	-32100.2	86.9578	334883
		87.0529	140563	-68.1848	-9314.68	-32111.2	87.0529	348765
		87.1481	140057	-68.3749	-11783.4	-32122.3	87.1481	348711
		87.2432	152587	-68.5656	-13562	-32133.3	87.2432	346756
		87.3383	194892	-68.7557	-13128	-32144.4	87.3383	366237
		87.4334	234470	-68.9458	-12365.4	-32155.4	87.4334	403926
		87.5285	258790	-69.1359	-13407.8	-32166.4	87.5285	453794
		87.6237	278168	-69.326	-14810.3	-32177.4	87.6237	498802
		87.7188	282917	-69.5168	-13188	-32188.4	87.7188	518738
		87.8139	283584	-69.7068	-8708.32	-32199.4	87.8139	524818
		87.909	294039	-69.8969	-6403.83	-32210.4	87.909	528784
		88.0041	311496	-70.087	-10410.7	-32221.4	88.0041	551486
		88.0993	345941	-70.2778	-18423.7	-32232.4	88.0993	622736
		88.1944	386372	-70.4679	-24102.1	-32243.4	88.1944	696696
		88.2895	409556	-70.658	-24521.7	-32254.4	88.2895	716403
		88.3846	424974	-70.8481	-22891.3	-32265.3	88.3846	718838
		88.4798	439152	-71.0382	-23399	-32276.3	88.4798	736760
		88.5749	450026	-71.2289	-25687.2	-32287.2	88.5749	755251
		88.67	462410	-71.419	-26159.6	-32298.2	88.67	781070
		88.7651	470042	-71.6091	-23303.5	-32309.1	88.7651	814663
		88.8602	478785	-71.7992	-19232.6	-32320.1	88.8602	843518
		88.9554	502242	-71.99	-16086.5	-32331	88.9554	876060
		89.0505	529871	-72.18	-13306.1	-32341.9	89.0505	900399
		89.1456	551287	-72.3701	-9506.3	-32352.8	89.1456	895304
		89.2407	556863	-72.5602	-5382.92	-32363.7	89.2407	879543
		89.3358	533062	-72.7503	-3234.68	-32374.6	89.3358	865347
		89.431	494930	-72.9411	-4483.26	-32385.5	89.431	826279
		89.5261	463065	-73.1312	-9053.46	-32396.4	89.5261	754329
		89.6212	429844	-73.3213	-16264.9	-32407.3	89.6212	682177
		89.7163	385465	-73.5114	-24246.1	-32418.2	89.7163	625752
		89.8114	346412	-73.7021	-28909.1	-32429.1	89.8114	571470
		89.9066	334758	-73.8922	-26647	-32439.9	89.9066	527703
		90.0017	327175	-74.0823	-19580.1	-32450.8	90.0017	498899
		90.0968	291913	-74.2724	-15535.4	-32461.6	90.0968	454450
		90.1919	255194	-74.4632	-19597.8	-32472.5	90.1919	398175
		90.2871	224810	-74.6533	-26558.2	-32483.3	90.2871	355830
		90.3822	170699	-74.8434	-25622.8	-32494.2	90.3822	311291
		90.4773	126863	-75.0335	-13849	-32505	90.4773	264507
		90.5724	121153	-75.2235	-1538.7	-32515.8	90.5724	236901
		90.6675	102490	-75.4143	-1126.96	-32526.6	90.6675	212555
		90.7627	66280.4	-75.6044	-12380.3	-32537.4	90.7627	186362
		90.8578	56080.2	-75.7945	-22675.9	-32548.3	90.8578	170163
		90.9529	60344.6	-75.9846	-22333.5	-32559.1	90.9529	148843
		91.048	60939.3	-76.1753	-15579.9	-32569.9	91.048	126598
		91.1431	63948	-76.3654	-13644.3	-32580.6	91.1431	118636
		91.2383	58142	-76.5555	-19837.8	-32591.4	91.2383	106970
		91.3334	43956.7	-76.7456	-26100.4	-32602.2	91.3334	89655.1
		91.4285	36199.2	-76.9357	-24346.8	-32613	91.4285	80162.1
		91.5236	29004.2	-77.1265	-16644.8	-32623.8	91.5236	70517.7
		91.6187	23550.2	-77.3166	-11337.6	-32634.5	91.6187	61253.1
		91.7139	29588.2	-77.5067	-11785.7	-32645.3	91.7139	53945
		91.809	32490.9	-77.6967	-13216.9	-32656	91.809	41844.3
		91.9041	21524.7	-77.8875	-10657.7	-32666.8	91.9041	39778
		91.9992	8058.77	-78.0776	-5895.28	-32677.5	91.9992	47456
		92.0944	104.763	-78.2677	-4196.9	-32688.3	92.0944	42552.9
		92.1895	3649.16	-78.4578	-6475.05	-32699	92.1895	40454
		92.2846	14652.1	-78.6479	-8276.34	-32709.7	92.2846	56953.2
		92.3797	10769.1	-78.8386	-6560.2	-32720.5	92.3797	63777.5
		92.4748	-3898.79	-79.0287	-4327.35	-32731.2	92.4748	50329.2
		92.57	-4690.96	-79.2188	-6610.02	-32741.9	92.57	39764.4
		92.6651	1552.6	-79.4089	-13380.2	-32752.6	92.6651	43325.6
		92.7602	3164.55	-79.5997	-18852.3	-32763.3	92.7602	58019
		92.8553	7095.27	-79.7898	-17958.3	-32774	92.8553	67427.9
		92.9504	13751.6	-79.9799	-11778.4	-32784.7	92.9504	51383.6
		93.0456	22594.5	-80.17	-5784.75	-32795.4	93.0456	28150.6
		93.1407	24768.3	-80.3601	-3951.61	-32806.1	93.1407	25029.1
		93.2358	7575.89	-80.5508	-5878.16	-32816.7	93.2358	26074.5
		93.3309	-8743.49	-80.7409	-8992.32	-32827.4	93.3309	21786.4
		93.426	-10875.2	-80.931	-11584.4	-32838.1	93.426	29051.9
		93.5212	-8712.09	-81.1211	-12926.8	-32848.8	93.5212	38803.7
		93.6163	9186.39	-81.3119	-12007.3	-32859.4	93.6163	44898
		93.7114	29076.4	-81.5019	-8284.29	-32870.1	93.7114	60714.2
		93.8065	17698.8	-81.692	-3824.25	-32880.7	93.8065	66120.8
		93.9017	1869.7	-81.8821	-2637.42	-32891.4	93.9017	49150
		93.9968	1161.09	-82.0722	-6188.93	-32902	93.9968	33201.6
		94.0919	-7939.89	-82.263	-10419.1	-32912.6	94.0919	13777.1
		94.187	-14608.9	-82.4531	-9622.49	-32923.3	94.187	-4269.52
		94.2821	-8506.31	-82.6432	-4023.85	-32933.9	94.2821	11685.6
		94.3773	-4297.86	-82.8333	-1259	-32944.5	94.3773	40894.4
		94.4724	7019.06	-83.024	-7794.99	-32955.2	94.4724	57994.2
		94.5675	19956.2	-83.2141	-19574.3	-32965.8	94.5675	76715.4
		94.6626	10875.8	-83.4042	-24587.5	-32976.4	94.6626	73432.4
		94.7577	-8685.61	-83.5943	-16479	-32987	94.7577	35697.6
		94.8529	-14261.8	-83.7844	-3191.59	-32997.6	94.8529	11348.7
		94.948	6189.85	-83.9751	1266.63	-33008.2	94.948	13964.1
		95.0431	37622.1	-84.1652	-6850.04	-33018.8	95.0431	23093.8
		95.1382	43384	-84.3553	-16762.4	-33029.4	95.1382	35126.5
		95.2333	24868.6	-84.5454	-16792.6	-33040	95.2333	42286.4
		95.3285	3158.54	-84.7362	-8726.27	-33050.5	95.3285	45407.5
		95.4236	-18585.9	-84.9263	-4452.15	-33061.1	95.4236	48320.2
[truncated: 2,098 more rows]

## Sheet: Fig. 2i
		Samples		Binding energy
	Before UV	CNF-DA@Fe3+		-122.715
		CNF@Fe3+		-81.278
		PAA@Fe3+		-75.453
	After UV	CNF-DA@Fe2+		-49.773
		CNF@Fe2+		-49.579
		PAA@Fe2+		-43.258

## Sheet: Fig. 3d, 3g
			CNF-DA/PAA@Fe3+		CNF/PAA@Fe3+		PAA@Fe3+		PAA					CNF-DA/PAA@Fe3+		CNF/PAA@Fe3+		PAA@Fe3+		PAA
		Fig. 3d	strain	stress	strain	stress	strain	stress	strain	stress			Fig. 3g	strain	stress	strain	stress	strain	stress	strain	stress
			0	4e-05	0	-1e-05	0	0	0	-1e-05				0	3e-05	0	3e-05	0	6e-05	0	0.0001
			5e-05	3e-05	5e-05	1e-05	6e-05	2e-05	1e-05	0				3e-05	0	4e-05	-6e-05	3e-05	3e-05	0	7e-05
			0.00029	0.00014	0.00025	0.00022	0.00033	0.00013	0.0001	2e-05				6e-05	-3e-05	7e-05	-6e-05	7e-05	3e-05	1e-05	3e-05
			0.00086	0.00034	0.00075	0.00079	0.00099	0.00044	0.00037	0.00048				0.0001	3e-05	0.00012	-6e-05	0.00012	0	5e-05	0.00018
			0.00166	0.00041	0.00142	0.0009	0.00193	0.00055	0.00076	0.00066				0.00016	6e-05	0.00018	0	0.00018	0	0.00012	0.00021
			0.00261	0.0003	0.00219	0.00031	0.00305	0.00027	0.00123	0.00023				0.00024	0	0.00026	0	0.00026	0	0.0002	0.00014
			0.00367	0.00037	0.00303	0.00035	0.0043	0.00027	0.00172	0.00024				0.00032	-3e-05	0.00035	3e-05	0.00035	6e-05	0.0003	0.00014
			0.00478	0.00031	0.00391	0.00011	0.0056	0.00011	0.00224	0.0001				0.0004	0	0.00044	-3e-05	0.00043	3e-05	0.00039	0.0001
			0.00588	0.00034	0.00476	6e-05	0.0069	0.0001	0.00274	-1e-05				0.00048	-6e-05	0.00053	-3e-05	0.00052	3e-05	0.00048	0.00021
			0.00702	0.00038	0.00564	5e-05	0.00825	7e-05	0.00327	2e-05				0.00056	-6e-05	0.00062	-3e-05	0.00061	0	0.00058	0.00021
			0.00815	0.00042	0.0065	-6e-05	0.00957	7e-05	0.00379	2e-05				0.00064	-3e-05	0.0007	-3e-05	0.0007	0	0.00066	7e-05
			0.00927	0.00051	0.00737	0.0001	0.01091	9e-05	0.0043	6e-05				0.00071	-0.0001	0.00079	0	0.00079	3e-05	0.00075	7e-05
			0.01041	0.00051	0.00826	4e-05	0.01225	9e-05	0.00482	0				0.00079	0	0.00087	3e-05	0.00088	0	0.00083	0.00014
			0.01152	0.0006	0.00912	6e-05	0.01355	8e-05	0.00533	2e-05				0.00087	0	0.00096	-3e-05	0.00097	3e-05	0.00091	0.00014
			0.01265	0.00064	0.00999	5e-05	0.01488	0.0001	0.00583	5e-05				0.00095	0	0.00104	3e-05	0.00106	3e-05	0.00099	0.0001
			0.01377	0.00066	0.01087	1e-05	0.01619	7e-05	0.00635	1e-05				0.00103	-3e-05	0.00113	-3e-05	0.00114	0	0.00108	0.00021
			0.01488	0.00075	0.01173	0.00014	0.01749	0.00015	0.00685	6e-05				0.0011	-3e-05	0.00121	3e-05	0.00123	3e-05	0.00117	0.00018
			0.01601	0.00077	0.01261	0	0.01884	0.00013	0.00736	3e-05				0.00118	3e-05	0.0013	0	0.00131	6e-05	0.00126	0
			0.01713	0.00082	0.01348	2e-05	0.02015	0.00014	0.00788	1e-05				0.00125	6e-05	0.00138	-6e-05	0.0014	-3e-05	0.00135	0.00018
			0.01826	0.00086	0.01434	0.00012	0.02146	0.00015	0.00838	8e-05				0.00133	6e-05	0.00146	-3e-05	0.00148	-6e-05	0.00144	0.00018
			0.01942	0.00083	0.01523	3e-05	0.0228	0.00012	0.0089	5e-05				0.00141	3e-05	0.00154	0	0.00157	0	0.00153	0.00014
			0.02054	0.00092	0.01609	0.00012	0.02409	0.00019	0.00941	5e-05				0.00149	3e-05	0.00163	3e-05	0.00165	-3e-05	0.00162	0.0001
			0.02168	0.00096	0.01697	5e-05	0.02541	0.00015	0.00992	3e-05				0.00157	3e-05	0.00172	-0.0001	0.00174	3e-05	0.00171	0.00014
			0.0228	0.00097	0.01785	5e-05	0.02672	0.00015	0.01043	7e-05				0.00164	3e-05	0.00181	-3e-05	0.00182	0	0.0018	0.00018
			0.02391	0.00106	0.01871	0.00014	0.02802	0.00023	0.01094	9e-05				0.00172	6e-05	0.00189	3e-05	0.0019	-9e-05	0.00189	0.00014
			0.02505	0.00111	0.01959	4e-05	0.02937	0.00018	0.01145	4e-05				0.0018	3e-05	0.00197	3e-05	0.00199	-3e-05	0.00197	7e-05
			0.02616	0.00113	0.02045	9e-05	0.03068	0.00023	0.01196	7e-05				0.00188	3e-05	0.00205	3e-05	0.00208	0	0.00205	3e-05
			0.02729	0.00116	0.02132	0.00014	0.032	0.0002	0.01246	0.00011				0.00196	0	0.00214	7e-05	0.00216	6e-05	0.00214	7e-05
			0.02843	0.00114	0.02221	5e-05	0.03333	0.00017	0.01298	6e-05				0.00204	3e-05	0.00223	7e-05	0.00225	-3e-05	0.00222	7e-05
			0.02954	0.00116	0.02307	0.00015	0.03462	0.00027	0.01349	0.0001				0.00212	0.0001	0.00232	0	0.00233	-6e-05	0.00231	0.00018
			0.03067	0.00122	0.02395	0.0001	0.03595	0.00023	0.014	8e-05				0.0022	6e-05	0.0024	-6e-05	0.00242	3e-05	0.00239	0.00014
			0.03179	0.00129	0.02482	5e-05	0.03725	0.00021	0.01452	5e-05				0.00229	6e-05	0.00248	-6e-05	0.0025	3e-05	0.00248	0.00018
			0.03289	0.00136	0.02568	0.00018	0.03856	0.00031	0.01502	0.00012				0.00237	3e-05	0.00257	-0.0001	0.00258	-3e-05	0.00256	0.00018
			0.03403	0.00138	0.02657	8e-05	0.0399	0.00028	0.01553	9e-05				0.00245	6e-05	0.00265	-0.0001	0.00267	-3e-05	0.00265	0.00021
			0.03515	0.0014	0.02743	0.00011	0.04121	0.00027	0.01604	6e-05				0.00253	3e-05	0.00274	-0.0001	0.00275	0	0.00273	0.00014
			0.03627	0.00142	0.0283	0.00016	0.04253	0.0003	0.01655	0.00015				0.00261	0.0001	0.00283	-6e-05	0.00284	-3e-05	0.00282	0.00014
			0.03741	0.00136	0.02918	0.0001	0.04386	0.00026	0.01707	0.00011				0.00268	6e-05	0.00291	0	0.00292	-3e-05	0.00291	0.00014
			0.03852	0.00143	0.03004	0.00017	0.04515	0.0003	0.01757	0.00013				0.00276	0	0.00301	0	0.00301	0	0.003	0.00014
			0.03966	0.00149	0.03092	0.00011	0.04648	0.00032	0.01808	0.0001				0.00283	0	0.0031	-0.0001	0.00309	0	0.00309	0.0001
			0.04077	0.00152	0.0318	9e-05	0.04778	0.00028	0.0186	9e-05				0.00291	0	0.00319	-0.0001	0.00318	0	0.00317	0.00014
			0.04188	0.0016	0.03266	0.00021	0.04909	0.00035	0.0191	0.00016				0.00299	3e-05	0.00328	0	0.00327	0	0.00325	0.00018
			0.04302	0.00161	0.03354	0.00012	0.05043	0.00033	0.01962	0.00011				0.00307	0	0.00336	0	0.00335	6e-05	0.00334	0.00014
			0.04413	0.00163	0.0344	0.00012	0.05174	0.00035	0.02013	0.00011				0.00314	0	0.00345	3e-05	0.00344	0	0.00342	0.00018
			0.04526	0.00164	0.03527	0.00021	0.05306	0.00035	0.02063	0.00015				0.00322	-6e-05	0.00354	3e-05	0.00353	3e-05	0.00351	0.0001
			0.0464	0.00162	0.03616	0.00013	0.05439	0.00035	0.02115	0.00013				0.00329	-3e-05	0.00362	-6e-05	0.00362	0	0.00359	0.00014
			0.04751	0.00168	0.03702	0.00021	0.05568	0.00039	0.02166	0.00015				0.00337	0	0.00371	-0.0001	0.00371	-3e-05	0.00368	0.00018
			0.04864	0.00173	0.0379	0.00017	0.05701	0.00035	0.02217	0.00015				0.00345	0	0.00379	0	0.0038	0	0.00376	0.00018
			0.04976	0.00177	0.03877	0.00011	0.05831	0.00037	0.02268	0.0001				0.00353	3e-05	0.00388	-3e-05	0.00389	3e-05	0.00385	0.00014
			0.05086	0.00184	0.03964	0.00023	0.05962	0.00038	0.02319	0.00018				0.00361	0	0.00397	-3e-05	0.00398	-3e-05	0.00394	0.00014
			0.052	0.00181	0.04052	0.00014	0.06096	0.00039	0.0237	0.00015				0.00369	0	0.00405	-6e-05	0.00406	0	0.00403	0.00014
			0.05311	0.00182	0.04138	0.00017	0.06227	0.00045	0.02421	0.00012				0.00376	3e-05	0.00413	-3e-05	0.00415	3e-05	0.00412	0.00018
			0.05425	0.00185	0.04225	0.00021	0.06359	0.00039	0.02472	0.00019				0.00383	0.0001	0.00421	-3e-05	0.00423	3e-05	0.00421	0.00018
			0.05538	0.00183	0.04313	0.00016	0.06492	0.00042	0.02524	0.00016				0.00391	3e-05	0.00429	0	0.00432	-6e-05	0.0043	0.00018
			0.05649	0.00191	0.04399	0.00027	0.06621	0.00043	0.02574	0.00017				0.00399	3e-05	0.00438	-3e-05	0.0044	-6e-05	0.00439	0.0001
			0.05763	0.00194	0.04488	0.00016	0.06754	0.00042	0.02625	0.00015				0.00407	0.0001	0.00447	0	0.00448	-3e-05	0.00447	0.00014
			0.05874	0.00196	0.04575	0.00015	0.06884	0.00044	0.02677	0.00017				0.00415	3e-05	0.00456	-3e-05	0.00457	-6e-05	0.00456	0.00014
			0.05985	0.00201	0.04661	0.00027	0.07015	0.00045	0.02727	0.00019				0.00423	0	0.00465	0	0.00465	-6e-05	0.00465	0.00018
			0.06099	0.00199	0.0475	0.00019	0.07149	0.00045	0.02779	0.00015				0.00431	6e-05	0.00473	-3e-05	0.00473	3e-05	0.00474	7e-05
			0.0621	0.00206	0.04835	0.00022	0.0728	0.0005	0.02829	0.00018				0.00439	0.00013	0.00481	-3e-05	0.00482	-6e-05	0.00482	7e-05
			0.06324	0.00208	0.04923	0.00021	0.07412	0.00048	0.0288	0.00019				0.00447	0.00016	0.00489	0	0.00491	-3e-05	0.00491	0.00014
			0.06437	0.00207	0.05011	0.0002	0.07544	0.00043	0.02932	0.00017				0.00455	0.00013	0.00498	-6e-05	0.00499	-3e-05	0.00499	0.00014
			0.06548	0.00214	0.05097	0.00032	0.07674	0.00051	0.02982	0.00024				0.00463	0.0002	0.00506	-0.0001	0.00508	0	0.00508	0.00014
			0.06662	0.00213	0.05186	0.00018	0.07807	0.00048	0.03034	0.00017				0.00471	0.00013	0.00515	-3e-05	0.00516	-3e-05	0.00516	0
			0.06773	0.00214	0.05272	0.00021	0.07936	0.00048	0.03085	0.00017				0.00479	6e-05	0.00524	0	0.00525	0	0.00525	7e-05
			0.06884	0.00217	0.05359	0.00028	0.08068	0.00055	0.03135	0.00024				0.00487	0	0.00532	0.0001	0.00533	0	0.00534	0.0001
			0.06998	0.00216	0.05447	0.00022	0.08202	0.00052	0.03187	0.00017				0.00495	0	0.00541	7e-05	0.00542	6e-05	0.00542	0.00014
			0.07109	0.00225	0.05533	0.00025	0.08333	0.00055	0.03237	0.00019				0.00503	3e-05	0.00549	0	0.0055	3e-05	0.0055	0.0001
			0.07222	0.00226	0.05621	0.00025	0.08465	0.00052	0.03288	0.00022				0.00511	6e-05	0.00558	-6e-05	0.00559	0	0.00559	0.00018
			0.07335	0.00227	0.05709	0.00025	0.08597	0.00053	0.0334	0.00021				0.00519	3e-05	0.00567	-0.0001	0.00567	3e-05	0.00568	0.00014
			0.07446	0.00232	0.05795	0.00033	0.08727	0.00059	0.03391	0.00023				0.00527	3e-05	0.00576	-0.0001	0.00575	3e-05	0.00576	0.00018
			0.0756	0.00231	0.05883	0.00022	0.0886	0.00054	0.03442	0.00019				0.00534	0.0001	0.00585	-3e-05	0.00584	3e-05	0.00585	0.00018
			0.07671	0.00231	0.0597	0.00024	0.08989	0.00057	0.03493	0.0002				0.00542	0.0001	0.00594	-6e-05	0.00592	-3e-05	0.00594	0.00025
			0.07782	0.00235	0.06057	0.00034	0.09121	0.00056	0.03544	0.00024				0.0055	6e-05	0.00603	-3e-05	0.00601	0	0.00602	0.00014
			0.07896	0.00236	0.06145	0.00025	0.09255	0.0006	0.03595	0.00022				0.00558	6e-05	0.00611	0	0.0061	-3e-05	0.00611	0.00014
			0.08007	0.00243	0.0623	0.00029	0.09386	0.00063	0.03646	0.00022				0.00565	6e-05	0.0062	3e-05	0.00619	3e-05	0.00619	0.00014
			0.08121	0.00244	0.06318	0.00028	0.09519	0.00058	0.03697	0.00025				0.00573	0.0001	0.00629	0	0.00628	6e-05	0.00628	0.00021
			0.08234	0.00246	0.06406	0.00024	0.0965	0.00058	0.03749	0.00023				0.00581	6e-05	0.00637	0	0.00637	9e-05	0.00637	0.00018
			0.08345	0.0025	0.06492	0.00038	0.0978	0.00063	0.03799	0.00027				0.00588	0.0001	0.00646	3e-05	0.00646	-3e-05	0.00645	3e-05
			0.08459	0.00248	0.06581	0.00022	0.09913	0.0006	0.03851	0.00022				0.00596	0.00016	0.00654	-6e-05	0.00655	-9e-05	0.00654	0.00018
			0.08569	0.0025	0.06667	0.00026	0.10041	0.00063	0.03902	0.00022				0.00604	0.0001	0.00663	-3e-05	0.00664	-3e-05	0.00662	0.00018
			0.08681	0.00253	0.06754	0.00036	0.10173	0.00063	0.03952	0.00029				0.00612	0.0001	0.00671	3e-05	0.00673	0	0.00671	0.00014
			0.08795	0.00249	0.06843	0.00027	0.10306	0.00065	0.04004	0.00024				0.00619	3e-05	0.0068	0	0.00681	3e-05	0.0068	0.00018
			0.08905	0.00258	0.06928	0.00034	0.10436	0.00067	0.04054	0.00024				0.00627	3e-05	0.00688	-3e-05	0.00689	0	0.00688	0.00021
			0.09019	0.00261	0.07016	0.00029	0.10569	0.00064	0.04105	0.00029				0.00635	0.0001	0.00697	-6e-05	0.00698	6e-05	0.00697	0.00021
			0.09132	0.00261	0.07103	0.00033	0.107	0.00064	0.04157	0.00026				0.00642	0.0001	0.00705	-3e-05	0.00706	6e-05	0.00707	0.0001
			0.09243	0.00267	0.0719	0.00038	0.10831	0.00071	0.04207	0.0003				0.0065	0.00013	0.00714	-3e-05	0.00715	6e-05	0.00716	7e-05
			0.09357	0.00266	0.07279	0.00028	0.10964	0.00067	0.04259	0.00024				0.00658	6e-05	0.00722	-0.0001	0.00723	3e-05	0.00724	0.0001
			0.09468	0.00268	0.07365	0.00033	0.11093	0.00067	0.0431	0.00027				0.00666	0.00013	0.0073	-0.0001	0.00731	3e-05	0.00733	0.00025
			0.0958	0.00267	0.07452	0.00032	0.11225	0.00072	0.04361	0.00029				0.00674	0.00016	0.00739	0	0.0074	6e-05	0.00742	0.00021
			0.09693	0.00267	0.0754	0.00031	0.11358	0.00074	0.04412	0.00026				0.00681	0.00016	0.00748	3e-05	0.00748	3e-05	0.00751	0.00018
			0.09804	0.00274	0.07625	0.00037	0.11489	0.00073	0.04462	0.00031				0.00689	0.0001	0.00756	-3e-05	0.00757	-3e-05	0.0076	0.00018
			0.09918	0.00274	0.07714	0.00031	0.11622	0.0007	0.04514	0.00028				0.00697	0	0.00765	-6e-05	0.00765	-9e-05	0.00768	7e-05
			0.1003	0.00278	0.07801	0.00037	0.11753	0.00071	0.04565	0.00029				0.00705	0.0001	0.00773	-6e-05	0.00774	-3e-05	0.00776	7e-05
			0.10142	0.00282	0.07888	0.0004	0.11884	0.00075	0.04616	0.00035				0.00713	0.0001	0.00781	-6e-05	0.00783	3e-05	0.00785	0.00018
			0.10256	0.0028	0.07976	0.00032	0.12017	0.00071	0.04667	0.00027				0.00722	0.00013	0.0079	0	0.00791	3e-05	0.00793	0.00014
			0.10366	0.00285	0.08062	0.00034	0.12146	0.00074	0.04718	0.00028				0.0073	0.00013	0.00799	3e-05	0.008	0	0.00801	0.00014
			0.10478	0.00282	0.0815	0.00037	0.12278	0.00075	0.04769	0.00034				0.00738	6e-05	0.00807	7e-05	0.00808	0	0.0081	0.0001
			0.10591	0.00281	0.08238	0.00038	0.12412	0.00078	0.04821	0.00028				0.00746	0.0001	0.00816	0	0.00816	0	0.00818	0.0001
			0.10701	0.00288	0.08323	0.00037	0.12542	0.0008	0.04871	0.00031				0.00754	0.0001	0.00824	-0.0001	0.00824	3e-05	0.00827	0.0001
			0.10815	0.00288	0.08411	0.00034	0.12675	0.00075	0.04922	0.00032				0.00762	0.00016	0.00833	-6e-05	0.00833	-3e-05	0.00836	0.00021
			0.10927	0.00291	0.08499	0.0004	0.12806	0.00077	0.04974	0.0003				0.0077	0.0001	0.00842	0	0.00842	0	0.00844	0.00025
			0.11038	0.00295	0.08585	0.00041	0.12937	0.00081	0.05024	0.00035				0.00778	0	0.0085	0	0.0085	6e-05	0.00853	0.00018
			0.11152	0.00297	0.08674	0.00031	0.1307	0.00079	0.05076	0.0003				0.00785	6e-05	0.00859	0	0.00859	6e-05	0.00862	7e-05
			0.11262	0.003	0.0876	0.00038	0.13199	0.0008	0.05127	0.00031				0.00793	0.0001	0.00868	-6e-05	0.00867	0	0.00871	7e-05
			0.11375	0.003	0.08848	0.00041	0.13331	0.00079	0.05177	0.00035				0.008	0.0001	0.00877	-6e-05	0.00876	-3e-05	0.00879	0.00018
			0.11487	0.00297	0.08935	0.00038	0.13464	0.00083	0.05229	0.0003				0.00808	0.00013	0.00886	-3e-05	0.00885	-3e-05	0.00888	0.00014
			0.11598	0.003	0.09021	0.00043	0.13595	0.00086	0.05279	0.00035				0.00816	6e-05	0.00895	3e-05	0.00894	0	0.00896	0.00018
			0.11713	0.003	0.09109	0.00037	0.13729	0.00081	0.0533	0.00034				0.00823	0.00013	0.00904	0	0.00903	6e-05	0.00905	0.00018
			0.11825	0.00304	0.09196	0.00038	0.13859	0.00082	0.05382	0.00033				0.00831	0.00016	0.00912	-3e-05	0.00912	0	0.00913	0.0001
			0.11937	0.00307	0.09283	0.00048	0.1399	0.00088	0.05432	0.00039				0.00839	0.00013	0.00921	0	0.00921	3e-05	0.00922	0.00014
			0.12051	0.00308	0.09371	0.00034	0.14123	0.00083	0.05484	0.00032				0.00847	0.00013	0.0093	3e-05	0.00929	-3e-05	0.0093	0.00018
			0.12161	0.00315	0.09457	0.00041	0.14252	0.00087	0.05535	0.00034				0.00854	0.0001	0.00938	-3e-05	0.00938	3e-05	0.00939	0.00021
			0.12273	0.00313	0.09545	0.00047	0.14385	0.00084	0.05586	0.00037				0.00862	3e-05	0.00946	-3e-05	0.00947	3e-05	0.00948	0.00018
			0.12386	0.00313	0.09633	0.00039	0.14517	0.00089	0.05637	0.00033				0.0087	0.00016	0.00954	-3e-05	0.00956	3e-05	0.00956	0
			0.12497	0.00316	0.09718	0.00045	0.14648	0.00094	0.05687	0.00037				0.00878	0.00016	0.00963	0	0.00964	6e-05	0.00965	3e-05
			0.12611	0.00312	0.09807	0.00039	0.14782	0.00085	0.05739	0.00035				0.00885	0.0002	0.00971	-0.0001	0.00972	6e-05	0.00974	0.00018
			0.12723	0.00316	0.09894	0.00043	0.14912	0.00089	0.0579	0.00038				0.00893	0.00016	0.0098	-0.00013	0.00981	0	0.00984	0.00025
			0.12835	0.00319	0.09981	0.00051	0.15044	0.00091	0.05841	0.00041				0.00901	0.0001	0.00988	0	0.00989	-6e-05	0.00993	0.00021
			0.12949	0.00322	0.10069	0.00039	0.15176	0.00087	0.05893	0.00032				0.00908	0.00016	0.00997	7e-05	0.00998	-3e-05	0.01001	0.00018
			0.13059	0.00327	0.10155	0.00045	0.15305	0.00094	0.05943	0.00038				0.00916	0.0002	0.01005	0	0.01006	-3e-05	0.0101	0.00014
			0.13172	0.00328	0.10243	0.00045	0.15438	0.00091	0.05994	0.00042				0.00924	0.0002	0.01014	0	0.01015	-6e-05	0.01018	0.00018
			0.13284	0.00327	0.1033	0.00045	0.1557	0.00094	0.06046	0.00036				0.00932	0.00023	0.01023	0	0.01023	0	0.01027	0.00018
			0.13396	0.0033	0.10416	0.00047	0.15701	0.00097	0.06096	0.00041				0.00939	0.0001	0.01031	-6e-05	0.01032	9e-05	0.01036	0.0001
			0.1351	0.00327	0.10504	0.00043	0.15835	0.00091	0.06147	0.00036				0.00947	0.00016	0.0104	0	0.0104	0	0.01045	0.00018
			0.13622	0.00329	0.10591	0.00046	0.15965	0.00093	0.06198	0.00038				0.00956	0.00013	0.01048	-3e-05	0.01048	3e-05	0.01053	0.00018
			0.13734	0.00331	0.10678	0.00053	0.16097	0.00098	0.06249	0.00044				0.00964	0.00016	0.01056	-3e-05	0.01057	3e-05	0.01061	0.00021
			0.13848	0.00332	0.10767	0.00041	0.16229	0.00093	0.06301	0.00037				0.00972	0.0002	0.01065	-3e-05	0.01066	0	0.0107	0.00025
			0.13957	0.00339	0.10853	0.00048	0.16358	0.00099	0.06351	0.00039				0.00981	0.0002	0.01073	-3e-05	0.01074	-3e-05	0.01078	0.00018
			0.14071	0.00339	0.10941	0.00048	0.16491	0.00096	0.06403	0.00042				0.00989	0.0002	0.01082	-3e-05	0.01082	0	0.01087	0.0001
			0.14183	0.0034	0.11028	0.00047	0.16623	0.001	0.06454	0.00038				0.00996	0.00013	0.0109	3e-05	0.01091	3e-05	0.01096	0.0001
			0.14294	0.00343	0.11114	0.0005	0.16754	0.00102	0.06504	0.00042				0.01004	0.00016	0.01099	3e-05	0.01099	-6e-05	0.01104	0.00014
			0.14409	0.00339	0.11202	0.00044	0.16888	0.00096	0.06556	0.00039				0.01012	0.00016	0.01108	-3e-05	0.01108	-3e-05	0.01113	0.00018
			0.1452	0.00343	0.11289	0.00052	0.17018	0.00101	0.06607	0.00042				0.0102	0.00026	0.01116	3e-05	0.01117	0	0.01122	0.00021
			0.14632	0.00343	0.11376	0.00052	0.1715	0.00102	0.06658	0.00047				0.01028	0.00016	0.01125	-0.00013	0.01125	-9e-05	0.0113	0.00018
			0.14746	0.00344	0.11464	0.00043	0.17282	0.00101	0.06709	0.00039				0.01036	0.00013	0.01134	-0.0001	0.01134	-3e-05	0.01139	0.0001
			0.14856	0.00351	0.1155	0.00057	0.17411	0.00103	0.0676	0.00043				0.01043	0.00013	0.01143	-6e-05	0.01142	-6e-05	0.01147	0.0001
			0.14969	0.0035	0.11638	0.00046	0.17544	0.00101	0.06811	0.00044				0.01051	0.00016	0.01152	-6e-05	0.0115	6e-05	0.01156	0.0001
			0.15081	0.00353	0.11725	0.00052	0.17676	0.00107	0.06862	0.00042				0.01058	0.00023	0.01161	0	0.01159	3e-05	0.01164	0.00014
			0.15193	0.00355	0.11811	0.00055	0.17808	0.00106	0.06912	0.00045				0.01066	0.0002	0.0117	-0.0001	0.01168	9e-05	0.01173	0.00018
			0.15307	0.00352	0.119	0.00044	0.17941	0.001	0.06964	0.00043				0.01074	0.00016	0.01178	-6e-05	0.01177	-3e-05	0.01182	0.00014
			0.15418	0.00356	0.11986	0.00057	0.18071	0.00107	0.07015	0.00045				0.01082	0.00016	0.01187	-6e-05	0.01186	-3e-05	0.0119	0.00021
			0.15531	0.00354	0.12074	0.00057	0.18203	0.00105	0.07066	0.00048				0.0109	0.00013	0.01195	0	0.01195	0	0.01199	0.00025
			0.15644	0.00355	0.12162	0.00047	0.18335	0.00107	0.07118	0.00043				0.01097	0.00013	0.01204	3e-05	0.01204	3e-05	0.01207	0.00021
			0.15755	0.0036	0.12248	0.00055	0.18464	0.00111	0.07168	0.00045				0.01105	0.0001	0.01213	0	0.01213	0	0.01216	0.00021
			0.15868	0.00359	0.12336	0.00054	0.18598	0.00103	0.07219	0.00044				0.01113	0.00016	0.01221	-3e-05	0.01221	0	0.01225	0.00018
			0.15979	0.00364	0.12423	0.00049	0.18729	0.00112	0.07271	0.00046				0.0112	0.0001	0.0123	-3e-05	0.0123	0	0.01233	0.0001
			0.16091	0.00368	0.12509	0.00056	0.18861	0.00113	0.07321	0.00047				0.01128	0.00013	0.01238	-6e-05	0.01239	0	0.01242	3e-05
			0.16206	0.00367	0.12597	0.0005	0.18994	0.00107	0.07373	0.00043				0.01136	0.0002	0.01246	-6e-05	0.01247	0	0.01251	0.00018
			0.16317	0.0037	0.12683	0.00058	0.19124	0.00112	0.07423	0.00048				0.01144	0.00016	0.01255	7e-05	0.01256	3e-05	0.0126	0.00018
			0.1643	0.00368	0.12772	0.0006	0.19256	0.00112	0.07474	0.0005				0.01151	0.0002	0.01263	0	0.01264	0	0.01269	7e-05
			0.16543	0.00367	0.12859	0.00047	0.19388	0.00112	0.07526	0.00044				0.01159	0.00016	0.01272	-3e-05	0.01272	3e-05	0.01278	7e-05
			0.16653	0.00372	0.12945	0.00061	0.19518	0.00114	0.07576	0.00048				0.01167	0.0002	0.0128	0	0.01281	-3e-05	0.01287	0.0001
			0.16767	0.0037	0.13034	0.00053	0.19651	0.0011	0.07628	0.00048				0.01175	0.00023	0.01289	3e-05	0.01289	0	0.01295	0.00021
			0.16877	0.00373	0.1312	0.00056	0.19781	0.00115	0.07679	0.00047				0.01182	0.00016	0.01297	3e-05	0.01298	6e-05	0.01304	0.00021
			0.1699	0.00376	0.13207	0.0006	0.19914	0.00118	0.07729	0.0005				0.01191	0.00016	0.01306	-3e-05	0.01306	3e-05	0.01313	0.00018
			0.17104	0.00376	0.13295	0.00049	0.20047	0.00114	0.07781	0.00047				0.01198	0.00023	0.01314	-3e-05	0.01315	6e-05	0.01321	0.00018
			0.17215	0.00383	0.13381	0.00062	0.20177	0.00117	0.07832	0.0005				0.01206	0.00029	0.01323	3e-05	0.01323	3e-05	0.0133	0.00014
			0.17328	0.0038	0.13469	0.00062	0.2031	0.00116	0.07883	0.00052				0.01214	0.00026	0.01331	-3e-05	0.01332	0	0.01339	0.00025
			0.17441	0.00379	0.13557	0.00055	0.20441	0.00118	0.07934	0.00047				0.01223	0.0002	0.0134	-3e-05	0.0134	-3e-05	0.01347	0.00014
			0.17552	0.00383	0.13643	0.00064	0.20571	0.00121	0.07985	0.00052				0.01231	0.00023	0.01348	-3e-05	0.01349	-6e-05	0.01355	0.00018
			0.17665	0.00378	0.13732	0.00052	0.20704	0.00114	0.08036	0.00048				0.01239	0.00023	0.01357	3e-05	0.01357	-3e-05	0.01364	0.00021
			0.17776	0.00382	0.13818	0.00061	0.20834	0.00121	0.08087	0.0005				0.01247	0.00013	0.01365	0	0.01366	-3e-05	0.01372	0.00021
			0.17888	0.00386	0.13904	0.00061	0.20967	0.00124	0.08138	0.00054				0.01255	0.00016	0.01374	-3e-05	0.01374	3e-05	0.01381	0.00018
			0.18003	0.00387	0.13993	0.00057	0.211	0.00117	0.08189	0.00047				0.01263	0.00013	0.01383	-3e-05	0.01382	9e-05	0.01389	0.00018
			0.18113	0.00393	0.14079	0.00065	0.2123	0.00122	0.0824	0.00055				0.01271	0.0002	0.01392	-3e-05	0.01391	0	0.01398	0.00021
			0.18227	0.0039	0.14167	0.00061	0.21363	0.00122	0.08291	0.00056				0.01279	0.00016	0.01401	-6e-05	0.01399	-3e-05	0.01407	0.00018
			0.18339	0.00393	0.14255	0.00059	0.21494	0.00123	0.08343	0.00049				0.01286	0.00016	0.01409	3e-05	0.01408	6e-05	0.01416	0.00014
			0.1845	0.00396	0.14341	0.00061	0.21624	0.00124	0.08393	0.00055				0.01294	0.00023	0.01418	3e-05	0.01416	9e-05	0.01424	0.00014
			0.18564	0.0039	0.14429	0.00058	0.21757	0.00122	0.08445	0.00052				0.01302	0.00029	0.01427	-3e-05	0.01425	9e-05	0.01433	0.0001
			0.18674	0.00393	0.14515	0.00061	0.21887	0.00128	0.08496	0.00053				0.01309	0.00026	0.01436	0	0.01434	6e-05	0.01441	0.00018
			0.18787	0.00397	0.14602	0.00065	0.2202	0.00125	0.08546	0.00055				0.01317	0.00023	0.01445	-3e-05	0.01443	3e-05	0.0145	0.00014
			0.18901	0.00396	0.1469	0.00058	0.22153	0.00125	0.08598	0.00052				0.01324	0.0002	0.01453	3e-05	0.01451	-3e-05	0.01459	0.00025
			0.19012	0.00402	0.14776	0.00066	0.22283	0.0013	0.08648	0.00054				0.01332	0.0001	0.01462	-3e-05	0.01461	0	0.01467	0.00025
			0.19125	0.00401	0.14865	0.00066	0.22416	0.00123	0.087	0.00057				0.0134	0.0002	0.0147	-0.0001	0.0147	-3e-05	0.01475	0.00025
			0.19238	0.00402	0.14952	0.00062	0.22547	0.00129	0.08751	0.00053				0.01348	0.00023	0.01479	0	0.01479	-3e-05	0.01484	0.00018
			0.19349	0.00406	0.15038	0.00065	0.22677	0.00133	0.08801	0.00056				0.01356	0.00023	0.01488	0	0.01487	0	0.01492	0.00021
			0.19462	0.00403	0.15127	0.00062	0.2281	0.00124	0.08853	0.00054				0.01364	0.00026	0.01496	0	0.01496	-3e-05	0.01501	0.00025
			0.19573	0.00407	0.15213	0.00069	0.2294	0.00132	0.08904	0.00056				0.01371	0.0002	0.01505	3e-05	0.01504	-6e-05	0.0151	0.00021
			0.19685	0.00406	0.153	0.00065	0.23073	0.00133	0.08954	0.00057				0.01379	0.00016	0.01513	3e-05	0.01513	0	0.01519	0.00014
			0.19799	0.00407	0.15388	0.00058	0.23206	0.00129	0.09006	0.00052				0.01387	0.0002	0.01521	-3e-05	0.01522	3e-05	0.01528	0.00018
			0.1991	0.00412	0.15474	0.00075	0.23335	0.00131	0.09057	0.00057				0.01394	0.00023	0.01529	-3e-05	0.0153	0	0.01537	0.00018
			0.20024	0.00408	0.15562	0.00065	0.23469	0.00131	0.09108	0.00061				0.01402	0.00026	0.01538	-3e-05	0.01539	3e-05	0.01546	0.00025
			0.20136	0.00411	0.1565	0.00065	0.236	0.00134	0.09159	0.00056				0.0141	0.00026	0.01547	-6e-05	0.01547	-3e-05	0.01555	0.00032
			0.20247	0.00417	0.15736	0.0007	0.23731	0.00134	0.0921	0.00059				0.01417	0.00029	0.01555	-3e-05	0.01555	-9e-05	0.01564	0.00021
			0.20361	0.00412	0.15825	0.00062	0.23863	0.0013	0.09262	0.00057				0.01425	0.00033	0.01564	-3e-05	0.01564	3e-05	0.01573	0.00018
			0.20471	0.00415	0.1591	0.00071	0.23993	0.00137	0.09312	0.00057				0.01433	0.00026	0.01572	7e-05	0.01572	3e-05	0.01581	0.00018
			0.20584	0.00418	0.15998	0.00069	0.24126	0.00136	0.09363	0.0006				0.01441	0.0001	0.01581	3e-05	0.01581	0	0.0159	0.00014
			0.20698	0.00417	0.16085	0.00061	0.24259	0.00134	0.09414	0.00055				0.01449	0.00013	0.01589	0	0.01589	0	0.01598	0.00021
			0.20809	0.00421	0.16171	0.00075	0.24389	0.00138	0.09465	0.0006				0.01457	0.00023	0.01598	3e-05	0.01598	3e-05	0.01607	0.00021
			0.20922	0.0042	0.1626	0.00067	0.24522	0.00136	0.09516	0.00061				0.01465	0.00023	0.01607	-3e-05	0.01606	-3e-05	0.01615	0.00018
			0.21034	0.00422	0.16347	0.00069	0.24653	0.00138	0.09568	0.00059				0.01473	0.00029	0.01615	3e-05	0.01615	0	0.01624	0.00018
			0.21146	0.00426	0.16434	0.0007	0.24784	0.00142	0.09618	0.00061				0.01482	0.00023	0.01623	0	0.01623	3e-05	0.01632	0.00014
			0.21259	0.00422	0.16522	0.00064	0.24916	0.00135	0.0967	0.00057				0.0149	0.00023	0.01631	-0.0001	0.01632	-3e-05	0.01641	0.00028
			0.21369	0.00427	0.16608	0.00074	0.25046	0.00141	0.09721	0.00061				0.01498	0.0002	0.0164	-6e-05	0.0164	3e-05	0.01649	0.00028
			0.21483	0.00425	0.16695	0.00072	0.2518	0.00143	0.09771	0.0006				0.01506	0.0002	0.01648	-3e-05	0.01649	9e-05	0.01658	0.00014
			0.21596	0.00427	0.16783	0.00063	0.25312	0.00139	0.09823	0.00057				0.01514	0.00023	0.01657	0	0.01657	3e-05	0.01666	0.00021
			0.21707	0.00433	0.16869	0.00076	0.25442	0.00141	0.09873	0.00064				0.01521	0.00016	0.01666	3e-05	0.01666	0	0.01675	0.00028
			0.21821	0.00429	0.16958	0.00071	0.25575	0.0014	0.09925	0.00063				0.01529	0.00026	0.01676	0	0.01674	0	0.01684	0.00028
			0.21933	0.00433	0.17045	0.00071	0.25705	0.00144	0.09976	0.0006				0.01537	0.00023	0.01685	0	0.01683	-6e-05	0.01693	0.00018
			0.22044	0.00436	0.17131	0.00073	0.25837	0.00144	0.10027	0.00063				0.01545	0.00023	0.01693	3e-05	0.01691	-3e-05	0.01702	0.00018
			0.22158	0.00432	0.1722	0.00069	0.25969	0.00141	0.10078	0.0006				0.01552	0.00026	0.01702	0	0.017	-3e-05	0.0171	0.00021
			0.22268	0.00436	0.17305	0.00077	0.26099	0.00148	0.10129	0.00063				0.0156	0.00023	0.01711	-6e-05	0.01709	0	0.01718	0.00025
			0.22381	0.00433	0.17393	0.00074	0.26233	0.00145	0.1018	0.00064				0.01568	0.00023	0.0172	0	0.01717	3e-05	0.01727	0.00028
			0.22494	0.00436	0.17481	0.00067	0.26364	0.00145	0.10231	0.00059				0.01575	0.00029	0.01729	7e-05	0.01726	3e-05	0.01735	0.00021
			0.22606	0.00441	0.17566	0.0008	0.26495	0.00148	0.10281	0.00066				0.01583	0.00029	0.01738	3e-05	0.01735	6e-05	0.01744	0.00021
			0.2272	0.00439	0.17655	0.00073	0.26628	0.00144	0.10333	0.00066				0.01591	0.0002	0.01746	0	0.01744	0	0.01752	0.00018
			0.22831	0.00442	0.17742	0.00075	0.26758	0.0015	0.10384	0.00063				0.01599	0.00016	0.01754	-3e-05	0.01753	0	0.01761	0.00021
			0.22943	0.00444	0.17829	0.00075	0.2689	0.00149	0.10435	0.00066				0.01606	0.0002	0.01762	-6e-05	0.01762	-3e-05	0.01769	0.00014
			0.23056	0.00441	0.17917	0.0007	0.27022	0.00144	0.10487	0.00061				0.01614	0.0002	0.01771	0	0.01771	-9e-05	0.01778	0.00025
			0.23166	0.00446	0.18003	0.00079	0.27152	0.00153	0.10537	0.00065				0.01622	0.00023	0.0178	3e-05	0.01779	0	0.01787	0.00014
			0.2328	0.00444	0.18091	0.00075	0.27286	0.00152	0.10588	0.00066				0.01629	0.0002	0.01788	7e-05	0.01788	6e-05	0.01796	0.00021
[truncated: 12,638 more rows]

## Sheet: Fig. 3e, 3h
			Before UV		After UV					Before UV		After UV
[truncated: 12,850 more rows]

## Sheet: Fig. 3f, 3i
			Toughness			Strain					Compressive strength			Strain
[truncated: 5 more rows]

[truncated: 5 more sheets: Fig.4c-e, Fig. 5a, Fig. 5c, Fig. 6d, 6c, Fig. 6f]
